# Supplementary material for: Supramolecular Crystal Networks Constructed from Cucurbit[8]uril with Two Naphthyl Groups
Source: Molecules. 2022 Dec 21;28(1):63. doi: 10.3390/molecules28010063 (PMC9822147; doi:10.3390/molecules28010063)
Supplement: Supplementary file 1 [file molecules-28-00063-s001.zip]

Archive with 6 entries (5 files):
- molecules-2104080-supplementary/Supporting information/
- molecules-2104080-supplementary/Supporting information/Nap1 checkcif.pdf
- molecules-2104080-supplementary/Supporting information/Nap1_80425a_a_sq_file001.cif
- molecules-2104080-supplementary/Supporting information/NapA checkcif.pdf
- molecules-2104080-supplementary/Supporting information/NapA-platon_sq_file001.cif
- molecules-2104080-supplementary/Supporting information/Supporting information.docx
