# Supplementary material for: Supramolecular Crystal Networks Constructed from Cucurbit[8]uril with Two Naphthyl Groups
Source: Molecules. 2022 Dec 21;28(1):63. doi: 10.3390/molecules28010063 (PMC9822147; doi:10.3390/molecules28010063)
Supplement: Supplementary file 1 [file molecules-28-00063-s001.zip › molecules-2104080-supplementary/Supporting information/Nap1_80425a_a_sq_file001.cif]

data_ga_80425a_a_sq

_audit_creation_method           SHELXL-2014/7
_shelx_SHELXL_version_number     2014/7
_chemical_name_systematic        ?
_chemical_name_common            ?
_chemical_melting_point          ?
_chemical_formula_moiety         ?
_chemical_formula_sum            'C90 H107.50 Cd3 Cl11.50 N36 O27'
_chemical_formula_weight         2870.49

loop_
_atom_type_symbol
_atom_type_description
_atom_type_scat_dispersion_real
_atom_type_scat_dispersion_imag
_atom_type_scat_source
C C 0.0137 0.0067 'International Tables Vol C Tables 4.2.6.8 and 6.1.1.4'
H H 0.0000 0.0000 'International Tables Vol C Tables 4.2.6.8 and 6.1.1.4'
Cd Cd 0.1061 3.6794 'International Tables Vol C Tables 4.2.6.8 and 6.1.1.4'
Cl Cl 0.3281 0.5435 'International Tables Vol C Tables 4.2.6.8 and 6.1.1.4'
N N 0.0241 0.0134 'International Tables Vol C Tables 4.2.6.8 and 6.1.1.4'
O O 0.0389 0.0241 'International Tables Vol C Tables 4.2.6.8 and 6.1.1.4'

_space_group_crystal_system      triclinic
_space_group_IT_number           2
_space_group_name_H-M_alt        'P -1'
_space_group_name_Hall           '-P 1'

_shelx_space_group_comment       
; 
The symmetry employed for this shelxl refinement is uniquely defined 
by the following loop, which should always be used as a source of 
symmetry information in preference to the above space-group names. 
They are only intended as comments. 
;

loop_
_space_group_symop_operation_xyz
'x, y, z'
'-x, -y, -z'

_cell_length_a                   18.3185(6)
_cell_length_b                   18.3357(5)
_cell_length_c                   19.5491(6)
_cell_angle_alpha                106.1910(10)
_cell_angle_beta                 92.5570(10)
_cell_angle_gamma                97.6330(10)
_cell_volume                     6226.9(3)
_cell_formula_units_Z            2
_cell_measurement_temperature    170(2)
_cell_measurement_reflns_used    9563
_cell_measurement_theta_min      3.08
_cell_measurement_theta_max      56.87

_exptl_crystal_description       block
_exptl_crystal_colour            yellow
_exptl_crystal_density_meas      ?
_exptl_crystal_density_method    ?
_exptl_crystal_density_diffrn    1.531
_exptl_crystal_F_000             2910
_exptl_transmission_factor_min   ?
_exptl_transmission_factor_max   ?
_exptl_crystal_size_max          0.110
_exptl_crystal_size_mid          0.070
_exptl_crystal_size_min          0.060
_exptl_absorpt_coefficient_mu    4.732
_shelx_estimated_absorpt_T_min   0.624
_shelx_estimated_absorpt_T_max   0.764
_exptl_absorpt_correction_type   multi-scan
_exptl_absorpt_correction_T_min  0.617
_exptl_absorpt_correction_T_max  0.772
_exptl_absorpt_process_details   sadabs
_exptl_absorpt_special_details   ?
_diffrn_ambient_temperature      170(2)
_diffrn_radiation_wavelength     1.34138
_diffrn_radiation_type           GaK\a
_diffrn_source                   ?
_diffrn_measurement_device_type  'Bruker APEX-II CCD'
_diffrn_measurement_method       '\f and \w scans'
_diffrn_detector_area_resol_mean ?
_diffrn_reflns_number            92849
_diffrn_reflns_av_unetI/netI     0.0428
_diffrn_reflns_av_R_equivalents  0.0486
_diffrn_reflns_limit_h_min       -22
_diffrn_reflns_limit_h_max       22
_diffrn_reflns_limit_k_min       -22
_diffrn_reflns_limit_k_max       22
_diffrn_reflns_limit_l_min       -24
_diffrn_reflns_limit_l_max       24
_diffrn_reflns_theta_min         2.208
_diffrn_reflns_theta_max         56.976
_diffrn_reflns_theta_full        53.594
_diffrn_measured_fraction_theta_max 0.996
_diffrn_measured_fraction_theta_full 0.999
_diffrn_reflns_Laue_measured_fraction_max 0.996
_diffrn_reflns_Laue_measured_fraction_full 0.999
_diffrn_reflns_point_group_measured_fraction_max 0.996
_diffrn_reflns_point_group_measured_fraction_full 0.999
_reflns_number_total             25389
_reflns_number_gt                19734
_reflns_threshold_expression     'I > 2\s(I)'
_reflns_Friedel_coverage         0.000
_reflns_Friedel_fraction_max     .
_reflns_Friedel_fraction_full    .

_reflns_special_details          
; 
 Reflections were merged by SHELXL according to the crystal 
 class for the calculation of statistics and refinement. 
  
 Structure factors included contributions from the .fab file. 
  
 _reflns_Friedel_fraction is defined as the number of unique 
 Friedel pairs measured divided by the number that would be 
 possible theoretically, ignoring centric projections and 
 systematic absences. 
;

_computing_data_collection       'Bruker APEX2'
_computing_cell_refinement       'Bruker SAINT'
_computing_data_reduction        'Bruker SAINT'
_computing_structure_solution    'SHELXS-97 (Sheldrick 2008)'
_computing_structure_refinement  'SHELXL-2014/7 (Sheldrick, 2014)'
_computing_molecular_graphics    'Bruker SHELXTL'
_computing_publication_material  'Bruker SHELXTL'
_refine_special_details          ?
_refine_ls_structure_factor_coef Fsqd
_refine_ls_matrix_type           full
_refine_ls_weighting_scheme      calc
_refine_ls_weighting_details     
'w=1/[\s^2^(Fo^2^)+(0.0781P)^2^+12.8469P] where P=(Fo^2^+2Fc^2^)/3'
_atom_sites_solution_primary     ?
_atom_sites_solution_secondary   ?
_atom_sites_solution_hydrogens   geom
_refine_ls_hydrogen_treatment    constr
_refine_ls_extinction_method     none
_refine_ls_extinction_coef       .
_refine_ls_number_reflns         25389
_refine_ls_number_parameters     1689
_refine_ls_number_restraints     402
_refine_ls_R_factor_all          0.0719
_refine_ls_R_factor_gt           0.0546
_refine_ls_wR_factor_ref         0.1586
_refine_ls_wR_factor_gt          0.1467
_refine_ls_goodness_of_fit_ref   1.042
_refine_ls_restrained_S_all      1.036
_refine_ls_shift/su_max          0.003
_refine_ls_shift/su_mean         0.000

loop_
_atom_site_label
_atom_site_type_symbol
_atom_site_fract_x
_atom_site_fract_y
_atom_site_fract_z
_atom_site_U_iso_or_equiv
_atom_site_adp_type
_atom_site_occupancy
_atom_site_site_symmetry_order
_atom_site_calc_flag
_atom_site_refinement_flags_posn
_atom_site_refinement_flags_adp
_atom_site_refinement_flags_occupancy
_atom_site_disorder_assembly
_atom_site_disorder_group
Cd1 Cd 0.97564(2) 0.05055(2) 0.26569(2) 0.03749(9) Uani 1 1 d . . . . .
Cd2 Cd 1.02898(2) 0.26153(2) 0.43937(2) 0.03770(9) Uani 1 1 d . . . . .
Cd3 Cd 0.32285(3) 0.50546(2) 0.67856(2) 0.06167(13) Uani 1 1 d . . . . .
Cl1 Cl 0.98332(6) -0.04280(6) 0.33055(6) 0.0393(2) Uani 1 1 d . . . . .
Cl2 Cl 0.88807(9) 0.00286(8) 0.15847(7) 0.0629(4) Uani 1 1 d . . . . .
Cl3 Cl 1.09440(7) 0.08614(8) 0.22124(8) 0.0567(3) Uani 1 1 d . . . . .
Cl4 Cl 0.93716(6) 0.17315(6) 0.33730(6) 0.0413(2) Uani 1 1 d . . . . .
Cl5 Cl 0.94963(6) 0.36043(6) 0.48119(5) 0.0367(2) Uani 1 1 d . . . . .
Cl6 Cl 1.05091(6) 0.18329(6) 0.51822(6) 0.0420(2) Uani 1 1 d . . . . .
Cl7 Cl 1.13742(6) 0.30723(7) 0.38693(6) 0.0406(2) Uani 1 1 d . . . . .
Cl8 Cl 0.43284(14) 0.51030(11) 0.60630(13) 0.1078(8) Uani 1 1 d . U . . .
Cl9 Cl 0.31565(8) 0.64417(7) 0.72369(8) 0.0620(4) Uani 1 1 d . . . . .
Cl10 Cl 0.22086(11) 0.43477(9) 0.58853(8) 0.0764(5) Uani 1 1 d . . . . .
Cl11 Cl 0.36774(10) 0.44894(10) 0.77014(8) 0.0721(4) Uani 1 1 d . . . . .
Cl12 Cl 0.5000 0.5000 0.0000 0.081(2) Uani 0.698(12) 2 d S U P . .
N1 N 0.0614(2) 0.4208(2) 1.2981(2) 0.0391(8) Uani 1 1 d . . . . .
N2 N 0.0912(2) 0.3216(2) 1.21600(19) 0.0410(9) Uani 1 1 d . . . . .
N3 N -0.0390(2) 0.2659(2) 1.18686(19) 0.0379(8) Uani 1 1 d . . . . .
N4 N -0.0694(2) 0.3679(2) 1.26499(19) 0.0363(8) Uani 1 1 d . . . . .
N5 N 0.1167(2) 0.2506(2) 1.0984(2) 0.0437(9) Uani 1 1 d . . . . .
N6 N 0.1306(2) 0.2320(3) 0.9827(2) 0.0456(9) Uani 1 1 d . . . . .
N7 N 0.0009(2) 0.1764(2) 0.9542(2) 0.0408(8) Uani 1 1 d . . . . .
N8 N -0.0131(2) 0.1936(2) 1.06923(19) 0.0404(8) Uani 1 1 d . . . . .
N9 N 0.1383(2) 0.2497(2) 0.8650(2) 0.0432(9) Uani 1 1 d . . . . .
N10 N 0.1383(2) 0.2964(2) 0.7718(2) 0.0406(9) Uani 1 1 d . . . . .
N11 N 0.0050(2) 0.2523(2) 0.7499(2) 0.0405(9) Uani 1 1 d . . . . .
N12 N 0.0077(2) 0.1964(2) 0.8377(2) 0.0406(8) Uani 1 1 d . . . . .
N13 N 0.1200(2) 0.3907(2) 0.7114(2) 0.0394(8) Uani 1 1 d . . . . .
N14 N 0.0974(2) 0.5028(2) 0.69897(19) 0.0376(8) Uani 1 1 d . . . . .
N15 N -0.0321(2) 0.4508(2) 0.66169(19) 0.0388(8) Uani 1 1 d . . . . .
N16 N -0.0116(2) 0.3417(2) 0.6810(2) 0.0414(9) Uani 1 1 d . . . . .
N17 N 0.3341(2) 0.1988(2) 0.34776(19) 0.0375(8) Uani 1 1 d . . . . .
N18 N 0.4522(2) 0.2470(2) 0.3528(2) 0.0391(8) Uani 1 1 d . . . . .
N19 N 0.45149(19) 0.3194(2) 0.47721(19) 0.0389(8) Uani 1 1 d . . . . .
N20 N 0.33628(19) 0.2622(2) 0.47551(18) 0.0324(7) Uani 1 1 d . . . . .
N21 N 0.5845(2) 0.2553(2) 0.3717(2) 0.0370(8) Uani 1 1 d . . . . .
N22 N 0.6955(2) 0.2272(2) 0.3950(2) 0.0435(9) Uani 1 1 d . . . . .
N23 N 0.69047(19) 0.2959(2) 0.5199(2) 0.0369(8) Uani 1 1 d . . . . .
N24 N 0.58471(19) 0.3327(2) 0.4953(2) 0.0391(8) Uani 1 1 d . . . . .
N25 N 0.7813(2) 0.1526(2) 0.4309(2) 0.0396(8) Uani 1 1 d . . . . .
N26 N 0.8290(2) 0.0597(2) 0.46224(19) 0.0359(8) Uani 1 1 d . . . . .
N27 N 0.81351(19) 0.1256(2) 0.58659(19) 0.0348(8) Uani 1 1 d . . . . .
N28 N 0.7789(2) 0.2247(2) 0.5560(2) 0.0405(8) Uani 1 1 d . . . . .
N29 N 0.81833(19) -0.05916(19) 0.49397(18) 0.0332(7) Uani 1 1 d . . . . .
N30 N 0.76272(19) -0.16629(19) 0.51272(18) 0.0316(7) Uani 1 1 d . . . . .
N31 N 0.7627(2) -0.1014(2) 0.64037(18) 0.0346(8) Uani 1 1 d . . . . .
N32 N 0.8104(2) 0.0075(2) 0.61944(19) 0.0353(8) Uani 1 1 d . . . . .
O1 O 0.17668(19) 0.4319(2) 1.25603(19) 0.0517(9) Uani 1 1 d . . . . .
O2 O -0.15478(18) 0.29880(18) 1.17173(17) 0.0417(7) Uani 1 1 d . . . . .
O3 O 0.2104(2) 0.3278(3) 1.06520(19) 0.0632(11) Uani 1 1 d . . . . .
O4 O -0.11537(19) 0.18758(19) 0.99323(17) 0.0449(7) Uani 1 1 d . . . . .
O5 O 0.23114(19) 0.3478(2) 0.86216(18) 0.0522(9) Uani 1 1 d . . . . .
O6 O -0.10476(19) 0.2195(2) 0.79663(18) 0.0479(8) Uani 1 1 d . . . . .
O7 O 0.20053(17) 0.50021(18) 0.76922(16) 0.0411(7) Uani 1 1 d . . . . .
O8 O -0.12841(19) 0.3748(2) 0.69293(18) 0.0479(8) Uani 1 1 d . . . . .
O9 O 0.4085(2) 0.1321(2) 0.26867(19) 0.0516(8) Uani 1 1 d . . . . .
O10 O 0.41028(17) 0.30150(19) 0.58215(16) 0.0424(7) Uani 1 1 d . . . . .
O11 O 0.6230(2) 0.1484(2) 0.29654(19) 0.0553(9) Uani 1 1 d . . . . .
O12 O 0.61307(18) 0.32938(19) 0.60995(17) 0.0450(7) Uani 1 1 d . . . . .
O13 O 0.76979(18) 0.0317(2) 0.34916(17) 0.0463(8) Uani 1 1 d . . . . .
O14 O 0.74523(19) 0.2053(2) 0.66266(18) 0.0487(8) Uani 1 1 d . . . . .
O15 O 0.75641(18) -0.15534(18) 0.39805(16) 0.0407(7) Uani 1 1 d . . . . .
O16 O 0.7455(2) 0.01322(19) 0.71936(17) 0.0472(8) Uani 1 1 d . . . . .
C1 C 0.1157(3) 0.3952(3) 1.2570(2) 0.0415(10) Uani 1 1 d . . . . .
C2 C 0.0237(3) 0.2895(3) 1.2397(2) 0.0380(10) Uani 1 1 d . . . . .
H2 H 0.0321 0.2477 1.2615 0.046 Uiso 1 1 calc R U . . .
C3 C -0.0937(3) 0.3101(2) 1.2042(2) 0.0360(9) Uani 1 1 d . . . . .
C4 C 0.0014(3) 0.3595(2) 1.2953(2) 0.0370(9) Uani 1 1 d . . . . .
H4 H -0.0028 0.3500 1.3430 0.044 Uiso 1 1 calc R U . . .
C5 C 0.1396(3) 0.2742(3) 1.1739(2) 0.0460(11) Uani 1 1 d . . . . .
H5A H 0.1903 0.3031 1.1820 0.055 Uiso 1 1 calc R U . . .
H5B H 0.1408 0.2279 1.1904 0.055 Uiso 1 1 calc R U . . .
C6 C -0.0516(3) 0.1929(3) 1.1323(2) 0.0404(10) Uani 1 1 d . . . . .
H6A H -0.1053 0.1784 1.1182 0.048 Uiso 1 1 calc R U . . .
H6B H -0.0353 0.1533 1.1525 0.048 Uiso 1 1 calc R U . . .
C7 C 0.1577(3) 0.2757(3) 1.0500(3) 0.0470(11) Uani 1 1 d . . . . .
C8 C 0.0729(3) 0.1700(3) 0.9833(2) 0.0441(11) Uani 1 1 d . . . . .
H8 H 0.0874 0.1186 0.9608 0.053 Uiso 1 1 calc R U . . .
C9 C -0.0499(3) 0.1857(2) 1.0041(2) 0.0384(10) Uani 1 1 d . . . . .
C10 C 0.0634(3) 0.1828(3) 1.0639(2) 0.0408(10) Uani 1 1 d . . . . .
H10 H 0.0737 0.1376 1.0797 0.049 Uiso 1 1 calc R U . . .
C11 C 0.1746(3) 0.2270(3) 0.9217(3) 0.0497(12) Uani 1 1 d . . . . .
H11A H 0.2229 0.2605 0.9378 0.060 Uiso 1 1 calc R U . . .
H11B H 0.1843 0.1735 0.9026 0.060 Uiso 1 1 calc R U . . .
C12 C -0.0219(3) 0.1465(3) 0.8785(2) 0.0429(11) Uani 1 1 d . . . . .
H12A H -0.0057 0.0958 0.8600 0.051 Uiso 1 1 calc R U . . .
H12B H -0.0766 0.1388 0.8717 0.051 Uiso 1 1 calc R U . . .
C13 C 0.1753(3) 0.3025(3) 0.8357(2) 0.0414(10) Uani 1 1 d . . . . .
C14 C 0.0788(3) 0.2317(2) 0.7512(2) 0.0392(10) Uani 1 1 d . . . . .
H14 H 0.0867 0.1939 0.7053 0.047 Uiso 1 1 calc R U . . .
C15 C -0.0389(3) 0.2223(2) 0.7949(2) 0.0419(11) Uani 1 1 d . . . . .
C16 C 0.0816(3) 0.1965(3) 0.8147(2) 0.0402(10) Uani 1 1 d . . . . .
H16 H 0.0948 0.1435 0.7996 0.048 Uiso 1 1 calc R U . . .
C17 C 0.1664(3) 0.3369(3) 0.7226(3) 0.0411(10) Uani 1 1 d . . . . .
H17A H 0.2166 0.3648 0.7414 0.049 Uiso 1 1 calc R U . . .
H17B H 0.1708 0.2991 0.6762 0.049 Uiso 1 1 calc R U . . .
C18 C -0.0300(3) 0.2641(3) 0.6868(2) 0.0445(11) Uani 1 1 d . . . . .
H18A H -0.0843 0.2523 0.6872 0.053 Uiso 1 1 calc R U . . .
H18B H -0.0152 0.2276 0.6439 0.053 Uiso 1 1 calc R U . . .
C19 C 0.1441(2) 0.4676(2) 0.7304(2) 0.0364(9) Uani 1 1 d . . . . .
C20 C 0.0436(3) 0.4469(2) 0.6468(2) 0.0377(10) Uani 1 1 d . . . . .
H20 H 0.0516 0.4489 0.5970 0.045 Uiso 1 1 calc R U . . .
C21 C -0.0641(3) 0.3874(3) 0.6801(2) 0.0409(11) Uani 1 1 d . . . . .
C22 C 0.0574(3) 0.3690(3) 0.6572(2) 0.0404(10) Uani 1 1 d . . . . .
H22 H 0.0689 0.3328 0.6117 0.048 Uiso 1 1 calc R U . . .
C23 C 0.1170(3) 0.5812(2) 0.6965(2) 0.0370(9) Uani 1 1 d . . . . .
H23A H 0.1687 0.6003 0.7171 0.044 Uiso 1 1 calc R U . . .
H23B H 0.1144 0.5818 0.6460 0.044 Uiso 1 1 calc R U . . .
C24 C -0.0734(3) 0.5062(3) 0.6459(2) 0.0431(11) Uani 1 1 d . . . . .
H24A H -0.1267 0.4852 0.6394 0.052 Uiso 1 1 calc R U . . .
H24B H -0.0590 0.5152 0.6004 0.052 Uiso 1 1 calc R U . . .
C25 C 0.3995(3) 0.1871(3) 0.3181(2) 0.0389(10) Uani 1 1 d . . . . .
C26 C 0.4222(2) 0.3065(3) 0.4049(2) 0.0346(9) Uani 1 1 d . . . . .
H26 H 0.4260 0.3554 0.3911 0.042 Uiso 1 1 calc R U . . .
C27 C 0.4005(2) 0.2947(2) 0.5185(2) 0.0344(9) Uani 1 1 d . . . . .
C28 C 0.3404(2) 0.2705(2) 0.4041(2) 0.0333(9) Uani 1 1 d . . . . .
H28 H 0.3053 0.3042 0.3939 0.040 Uiso 1 1 calc R U . . .
C29 C 0.5230(2) 0.2604(3) 0.3249(2) 0.0417(10) Uani 1 1 d . . . . .
H29A H 0.5296 0.3121 0.3175 0.050 Uiso 1 1 calc R U . . .
H29B H 0.5232 0.2222 0.2778 0.050 Uiso 1 1 calc R U . . .
C30 C 0.5191(2) 0.3695(3) 0.5080(2) 0.0399(10) Uani 1 1 d . . . . .
H30A H 0.5163 0.3895 0.5602 0.048 Uiso 1 1 calc R U . . .
H30B H 0.5239 0.4138 0.4881 0.048 Uiso 1 1 calc R U . . .
C31 C 0.6326(3) 0.2040(3) 0.3485(2) 0.0420(10) Uani 1 1 d . . . . .
C32 C 0.6950(2) 0.3000(3) 0.4470(3) 0.0394(10) Uani 1 1 d . . . . .
H32 H 0.7369 0.3394 0.4433 0.047 Uiso 1 1 calc R U . . .
C33 C 0.6277(2) 0.3200(2) 0.5482(2) 0.0351(9) Uani 1 1 d . . . . .
C34 C 0.6193(2) 0.3215(3) 0.4291(2) 0.0357(9) Uani 1 1 d . . . . .
H34 H 0.6251 0.3693 0.4135 0.043 Uiso 1 1 calc R U . . .
C35 C 0.7625(3) 0.1935(3) 0.3807(3) 0.0479(12) Uani 1 1 d . . . . .
H35A H 0.7563 0.1576 0.3318 0.057 Uiso 1 1 calc R U . . .
H35B H 0.8040 0.2348 0.3824 0.057 Uiso 1 1 calc R U . . .
C36 C 0.7556(3) 0.2983(3) 0.5652(3) 0.0442(11) Uani 1 1 d . . . . .
H36A H 0.7964 0.3338 0.5550 0.053 Uiso 1 1 calc R U . . .
H36B H 0.7456 0.3193 0.6157 0.053 Uiso 1 1 calc R U . . .
C37 C 0.7910(2) 0.0766(3) 0.4078(2) 0.0358(9) Uani 1 1 d . . . . .
C38 C 0.8512(2) 0.1261(2) 0.5226(2) 0.0344(9) Uani 1 1 d . . . . .
H38 H 0.9061 0.1364 0.5333 0.041 Uiso 1 1 calc R U . . .
C39 C 0.7758(2) 0.1874(3) 0.6071(2) 0.0378(10) Uani 1 1 d . . . . .
C40 C 0.8228(2) 0.1916(2) 0.4991(3) 0.0378(10) Uani 1 1 d . . . . .
H40 H 0.8646 0.2303 0.4940 0.045 Uiso 1 1 calc R U . . .
C41 C 0.8557(3) -0.0126(2) 0.4538(2) 0.0371(9) Uani 1 1 d . . . . .
H41A H 0.8496 -0.0419 0.4025 0.044 Uiso 1 1 calc R U . . .
H41B H 0.9093 -0.0024 0.4692 0.044 Uiso 1 1 calc R U . . .
C42 C 0.8390(2) 0.0885(2) 0.6376(2) 0.0376(9) Uani 1 1 d . . . . .
H42A H 0.8937 0.0949 0.6407 0.045 Uiso 1 1 calc R U . . .
H42B H 0.8242 0.1143 0.6853 0.045 Uiso 1 1 calc R U . . .
C43 C 0.7772(2) -0.1295(2) 0.4615(2) 0.0326(9) Uani 1 1 d . . . . .
C44 C 0.8058(2) -0.1266(2) 0.5801(2) 0.0324(8) Uani 1 1 d . . . . .
H44 H 0.8440 -0.1569 0.5910 0.039 Uiso 1 1 calc R U . . .
C45 C 0.7703(2) -0.0231(3) 0.6654(2) 0.0364(9) Uani 1 1 d . . . . .
C46 C 0.8416(2) -0.0504(2) 0.5679(2) 0.0329(9) Uani 1 1 d . . . . .
H46 H 0.8967 -0.0430 0.5763 0.040 Uiso 1 1 calc R U . . .
C47 C 0.7332(2) -0.2475(2) 0.4943(2) 0.0342(9) Uani 1 1 d . . . . .
H47A H 0.7257 -0.2684 0.4416 0.041 Uiso 1 1 calc R U . . .
H47B H 0.7698 -0.2748 0.5117 0.041 Uiso 1 1 calc R U . . .
C48 C 0.7353(2) -0.1517(3) 0.6820(2) 0.0400(10) Uani 1 1 d . . . . .
H48A H 0.7725 -0.1854 0.6856 0.048 Uiso 1 1 calc R U . . .
H48B H 0.7296 -0.1201 0.7310 0.048 Uiso 1 1 calc R U . . .
N33 N 0.2782(3) 0.5632(3) -0.1053(2) 0.0664(14) Uani 1 1 d . . . . .
N34 N 0.3929(3) 0.8823(3) 0.1891(2) 0.0576(11) Uani 1 1 d . . . . .
C49 C 0.2337(3) 0.6144(3) -0.0860(3) 0.0540(13) Uani 1 1 d . . . . .
H49 H 0.1881 0.6082 -0.1136 0.065 Uiso 1 1 calc R U . . .
C50 C 0.2517(3) 0.6773(3) -0.0263(3) 0.0520(12) Uani 1 1 d . . . . .
H50 H 0.2183 0.7130 -0.0119 0.062 Uiso 1 1 calc R U . . .
C51 C 0.3199(3) 0.6872(3) 0.0121(3) 0.0528(13) Uani 1 1 d . . . . .
C52 C 0.3656(4) 0.6323(5) -0.0098(3) 0.080(2) Uani 1 1 d . . . . .
H52 H 0.4123 0.6378 0.0156 0.095 Uiso 1 1 calc R U . . .
C53 C 0.3434(4) 0.5695(5) -0.0686(3) 0.089(3) Uani 1 1 d . . . . .
H53 H 0.3742 0.5310 -0.0829 0.107 Uiso 1 1 calc R U . . .
C54 C 0.4414(3) 0.8506(4) 0.1454(3) 0.0662(16) Uani 1 1 d . . . . .
H54 H 0.4922 0.8723 0.1539 0.079 Uiso 1 1 calc R U . . .
C55 C 0.4187(3) 0.7873(4) 0.0888(3) 0.0659(16) Uani 1 1 d . . . . .
H55 H 0.4539 0.7653 0.0583 0.079 Uiso 1 1 calc R U . . .
C56 C 0.3447(3) 0.7549(3) 0.0752(3) 0.0513(12) Uani 1 1 d . . . . .
C57 C 0.2948(3) 0.7876(3) 0.1212(3) 0.0520(12) Uani 1 1 d . . . . .
H57 H 0.2438 0.7666 0.1138 0.062 Uiso 1 1 calc R U . . .
C58 C 0.3210(3) 0.8515(3) 0.1780(3) 0.0597(14) Uani 1 1 d . . . . .
H58 H 0.2873 0.8742 0.2101 0.072 Uiso 1 1 calc R U . . .
C59 C 0.4197(4) 0.9543(4) 0.2479(3) 0.0639(15) Uani 0.560(9) 1 d . . P A 1
H59A H 0.3764 0.9773 0.2676 0.077 Uiso 0.560(9) 1 calc R U P A 1
H59B H 0.4488 0.9915 0.2276 0.077 Uiso 0.560(9) 1 calc R U P A 1
C60 C 0.4679(9) 0.9420(14) 0.3095(11) 0.043(3) Uani 0.560(9) 1 d D U P A 1
C61 C 0.4382(6) 0.9082(5) 0.3590(6) 0.051(3) Uani 0.560(9) 1 d D U P A 1
H61 H 0.3871 0.8882 0.3538 0.061 Uiso 0.560(9) 1 calc R U P A 1
C62 C 0.4841(4) 0.9035(5) 0.4173(4) 0.040(3) Uani 0.560(9) 1 d DG U P A 1
C63 C 0.4549(4) 0.8700(4) 0.4678(5) 0.063(3) Uani 0.560(9) 1 d G U P A 1
H63 H 0.4042 0.8483 0.4623 0.075 Uiso 0.560(9) 1 calc R U P A 1
C64 C 0.5001(6) 0.8684(6) 0.5263(5) 0.078(4) Uani 0.560(9) 1 d G U P A 1
H64 H 0.4802 0.8455 0.5608 0.094 Uiso 0.560(9) 1 calc R U P A 1
C65 C 0.5743(5) 0.9002(6) 0.5343(4) 0.066(4) Uani 0.560(9) 1 d G U P A 1
H65 H 0.6051 0.8991 0.5743 0.079 Uiso 0.560(9) 1 calc R U P A 1
C66 C 0.6034(4) 0.9337(5) 0.4839(4) 0.060(3) Uani 0.560(9) 1 d G U P A 1
H66 H 0.6542 0.9554 0.4893 0.072 Uiso 0.560(9) 1 calc R U P A 1
C67 C 0.5583(4) 0.9354(5) 0.4254(4) 0.042(3) Uani 0.560(9) 1 d DG U P A 1
C68 C 0.5864(5) 0.9686(6) 0.3724(5) 0.053(3) Uani 0.560(9) 1 d D U P A 1
H68 H 0.6373 0.9894 0.3767 0.064 Uiso 0.560(9) 1 calc R U P A 1
C69 C 0.5428(7) 0.9714(7) 0.3169(7) 0.055(3) Uani 0.560(9) 1 d D U P A 1
H69 H 0.5631 0.9935 0.2821 0.067 Uiso 0.560(9) 1 calc R U P A 1
C59' C 0.4197(4) 0.9543(4) 0.2479(3) 0.0639(15) Uani 0.440(9) 1 d . . P A 2
H59C H 0.4603 0.9856 0.2323 0.077 Uiso 0.440(9) 1 calc R U P A 2
H59D H 0.3790 0.9850 0.2595 0.077 Uiso 0.440(9) 1 calc R U P A 2
C60' C 0.4462(10) 0.9345(19) 0.3115(15) 0.044(5) Uani 0.440(9) 1 d D U P A 2
C61' C 0.5186(7) 0.9609(8) 0.3405(9) 0.048(3) Uani 0.440(9) 1 d D U P A 2
H61' H 0.5520 0.9885 0.3175 0.057 Uiso 0.440(9) 1 calc R U P A 2
C62' C 0.5429(5) 0.9457(7) 0.4071(5) 0.047(4) Uani 0.440(9) 1 d G U P A 2
C63' C 0.6140(5) 0.9745(6) 0.4391(6) 0.063(4) Uani 0.440(9) 1 d G U P A 2
H63' H 0.6474 1.0039 0.4177 0.075 Uiso 0.440(9) 1 calc R U P A 2
C64' C 0.6363(5) 0.9604(7) 0.5024(6) 0.067(5) Uani 0.440(9) 1 d G U P A 2
H64' H 0.6850 0.9801 0.5243 0.081 Uiso 0.440(9) 1 calc R U P A 2
C65' C 0.5874(7) 0.9174(8) 0.5338(6) 0.071(5) Uani 0.440(9) 1 d G U P A 2
H65' H 0.6027 0.9077 0.5771 0.085 Uiso 0.440(9) 1 calc R U P A 2
C66' C 0.5163(6) 0.8885(6) 0.5018(6) 0.062(4) Uani 0.440(9) 1 d G U P A 2
H66' H 0.4829 0.8591 0.5232 0.075 Uiso 0.440(9) 1 calc R U P A 2
C67' C 0.4940(6) 0.9027(7) 0.4385(6) 0.043(3) Uani 0.440(9) 1 d G U P A 2
C68' C 0.4195(6) 0.8767(7) 0.4049(6) 0.047(3) Uani 0.440(9) 1 d . U P A 2
H68' H 0.3847 0.8486 0.4262 0.056 Uiso 0.440(9) 1 calc R U P A 2
C69' C 0.3989(8) 0.8913(7) 0.3445(7) 0.046(3) Uani 0.440(9) 1 d D U P A 2
H69' H 0.3501 0.8717 0.3231 0.055 Uiso 0.440(9) 1 calc R U P A 2
N35 N 0.6402(3) 0.7712(3) 0.2466(3) 0.0688(14) Uani 1 1 d . . . . .
N36 N 0.2780(2) 0.5799(3) 0.1745(2) 0.0497(10) Uani 1 1 d . . . . .
C70 C 0.5971(3) 0.7753(3) 0.3003(4) 0.0608(15) Uani 1 1 d . . . . .
H70 H 0.6163 0.8031 0.3477 0.073 Uiso 1 1 calc R U . . .
C71 C 0.5247(3) 0.7395(3) 0.2872(3) 0.0545(13) Uani 1 1 d . . . . .
H71 H 0.4937 0.7432 0.3254 0.065 Uiso 1 1 calc R U . . .
C72 C 0.4975(3) 0.6981(3) 0.2184(3) 0.0500(12) Uani 1 1 d . . . . .
C73 C 0.5443(3) 0.6925(5) 0.1638(3) 0.0718(19) Uani 1 1 d . . . . .
H73 H 0.5273 0.6625 0.1163 0.086 Uiso 1 1 calc R U . . .
C74 C 0.6152(3) 0.7307(5) 0.1792(4) 0.083(2) Uani 1 1 d . . . . .
H74 H 0.6471 0.7285 0.1419 0.100 Uiso 1 1 calc R U . . .
C75 C 0.2933(3) 0.6456(3) 0.2268(2) 0.0470(11) Uani 1 1 d . . . . .
H75 H 0.2547 0.6647 0.2542 0.056 Uiso 1 1 calc R U . . .
C76 C 0.3634(3) 0.6865(3) 0.2421(2) 0.0456(11) Uani 1 1 d . . . . .
H76 H 0.3730 0.7336 0.2792 0.055 Uiso 1 1 calc R U . . .
C77 C 0.4201(3) 0.6582(3) 0.2026(3) 0.0487(12) Uani 1 1 d . . . . .
C78 C 0.4025(3) 0.5893(4) 0.1485(3) 0.0634(16) Uani 1 1 d . . . . .
H78 H 0.4400 0.5684 0.1207 0.076 Uiso 1 1 calc R U . . .
C79 C 0.3320(3) 0.5518(4) 0.1351(3) 0.0628(16) Uani 1 1 d . . . . .
H79 H 0.3205 0.5051 0.0976 0.075 Uiso 1 1 calc R U . . .
C80 C 0.2015(3) 0.5357(4) 0.1587(3) 0.0549(13) Uani 0.747(9) 1 d . . P B 1
H80A H 0.2044 0.4801 0.1458 0.066 Uiso 0.747(9) 1 calc R U P B 1
H80B H 0.1746 0.5487 0.2022 0.066 Uiso 0.747(9) 1 calc R U P B 1
C81 C 0.1604(11) 0.5524(7) 0.1002(7) 0.034(2) Uani 0.747(9) 1 d D U P B 1
C82 C 0.1418(4) 0.4981(4) 0.0342(4) 0.0396(16) Uani 0.747(9) 1 d D U P B 1
H82 H 0.1587 0.4498 0.0255 0.047 Uiso 0.747(9) 1 calc R U P B 1
C83 C 0.0982(4) 0.5134(5) -0.0206(4) 0.0356(17) Uani 0.747(9) 1 d . U P B 1
C84 C 0.0754(4) 0.4571(4) -0.0865(4) 0.0474(17) Uani 0.747(9) 1 d . U P B 1
H84 H 0.0894 0.4075 -0.0953 0.057 Uiso 0.747(9) 1 calc R U P B 1
C85 C 0.0329(5) 0.4746(5) -0.1377(4) 0.049(2) Uani 0.747(9) 1 d . U P B 1
H85 H 0.0169 0.4366 -0.1818 0.059 Uiso 0.747(9) 1 calc R U P B 1
C86 C 0.0132(7) 0.5467(7) -0.1257(6) 0.055(3) Uani 0.747(9) 1 d . U P B 1
H86 H -0.0152 0.5580 -0.1623 0.065 Uiso 0.747(9) 1 calc R U P B 1
C87 C 0.0334(4) 0.6021(5) -0.0629(4) 0.0475(19) Uani 0.747(9) 1 d D U P B 1
H87 H 0.0182 0.6510 -0.0555 0.057 Uiso 0.747(9) 1 calc R U P B 1
C88 C 0.0771(5) 0.5869(5) -0.0087(4) 0.0372(19) Uani 0.747(9) 1 d D U P B 1
C89 C 0.0973(4) 0.6421(4) 0.0584(4) 0.0451(17) Uani 0.747(9) 1 d . U P B 1
H89 H 0.0826 0.6914 0.0673 0.054 Uiso 0.747(9) 1 calc R U P B 1
C90 C 0.1381(4) 0.6250(4) 0.1109(4) 0.0421(16) Uani 0.747(9) 1 d . U P B 1
H90 H 0.1516 0.6630 0.1555 0.051 Uiso 0.747(9) 1 calc R U P B 1
C80' C 0.2015(3) 0.5357(4) 0.1587(3) 0.0549(13) Uani 0.253(9) 1 d . . P B 2
H80C H 0.1708 0.5576 0.1974 0.066 Uiso 0.253(9) 1 calc R U P B 2
H80D H 0.2034 0.4816 0.1573 0.066 Uiso 0.253(9) 1 calc R U P B 2
C81' C 0.164(3) 0.538(2) 0.084(2) 0.032(7) Uani 0.253(9) 1 d D U P B 2
C82' C 0.1224(10) 0.5893(13) 0.0742(9) 0.046(5) Uani 0.253(9) 1 d D U P B 2
H82' H 0.1196 0.6345 0.1117 0.056 Uiso 0.253(9) 1 calc R U P B 2
C83' C 0.0824(11) 0.5746(10) 0.0076(8) 0.033(5) Uani 0.253(9) 1 d DG U P B 2
C84' C 0.0406(10) 0.6275(9) -0.0080(10) 0.052(6) Uani 0.253(9) 1 d G U P B 2
H84' H 0.0375 0.6742 0.0275 0.062 Uiso 0.253(9) 1 calc R U P B 2
C85' C 0.0033(13) 0.6116(12) -0.0759(12) 0.067(8) Uani 0.253(9) 1 d G U P B 2
H85' H -0.0250 0.6475 -0.0864 0.081 Uiso 0.253(9) 1 calc R U P B 2
C86' C 0.0079(15) 0.5427(15) -0.1282(12) 0.048(9) Uani 0.253(9) 1 d G U P B 2
H86' H -0.0174 0.5319 -0.1743 0.057 Uiso 0.253(9) 1 calc R U P B 2
C87' C 0.0497(13) 0.4898(13) -0.1127(11) 0.055(8) Uani 0.253(9) 1 d G U P B 2
H87' H 0.0528 0.4431 -0.1482 0.066 Uiso 0.253(9) 1 calc R U P B 2
C88' C 0.0870(11) 0.5057(11) -0.0448(10) 0.037(5) Uani 0.253(9) 1 d DG U P B 2
C89' C 0.1282(11) 0.4521(11) -0.0305(10) 0.053(6) Uani 0.253(9) 1 d D U P B 2
H89' H 0.1313 0.4060 -0.0667 0.064 Uiso 0.253(9) 1 calc R U P B 2
C90' C 0.1645(12) 0.4661(15) 0.0367(11) 0.052(6) Uani 0.253(9) 1 d D U P B 2
H90' H 0.1881 0.4283 0.0499 0.062 Uiso 0.253(9) 1 calc R U P B 2
O17 O 0.7736(5) 0.8543(13) 0.2621(6) 0.066(5) Uani 0.80(6) 1 d . U P . .
O18 O 0.7677(7) 0.9018(13) 0.9966(12) 0.067(5) Uani 0.49(5) 1 d . U P . .
O19 O 0.3258(4) 0.4090(5) 0.9887(4) 0.148(3) Uani 1 1 d . . . . .
O20 O 0.7246(4) 0.1884(4) 0.1535(6) 0.163(4) Uani 1 1 d . . . . .
O21 O 0.3173(6) 0.4575(6) 0.4666(4) 0.176(4) Uani 1 1 d . . . . .
O22 O 0.5154(6) 0.4209(5) 0.7006(3) 0.153(3) Uani 1 1 d . . . . .
O23 O 0.2844(5) 0.5049(8) 0.3631(6) 0.222(6) Uani 1 1 d . . . . .
O24 O 0.7421(6) 0.1304(7) 0.0120(7) 0.222(5) Uani 1 1 d . . . . .
O25 O 0.6142(6) 0.4935(8) 0.7099(6) 0.203(5) Uani 1 1 d . . . . .
O26 O 0.7406(6) 0.0781(8) 0.2018(5) 0.226(6) Uani 1 1 d . U . . .
O27 O 0.5379(6) 0.0741(7) 0.1697(5) 0.209(5) Uani 1 1 d . U . . .
Cl22 Cl 0.4648(8) 0.4383(9) 0.0102(6) 0.077(4) Uani 0.151(6) 1 d . U P . .
O18' O 0.7602(11) 0.8754(15) 0.961(2) 0.112(7) Uani 0.51(5) 1 d . U P . .
O17' O 0.761(2) 0.8807(18) 0.245(2) 0.041(10) Uani 0.20(6) 1 d . U P . .

loop_
_atom_site_aniso_label
_atom_site_aniso_U_11
_atom_site_aniso_U_22
_atom_site_aniso_U_33
_atom_site_aniso_U_23
_atom_site_aniso_U_13
_atom_site_aniso_U_12
Cd1 0.04582(18) 0.03419(16) 0.03309(16) 0.00974(12) 0.00371(13) 0.00804(13)
Cd2 0.04270(17) 0.04088(17) 0.03550(16) 0.01699(13) 0.01188(13) 0.01156(13)
Cd3 0.0883(3) 0.0430(2) 0.0568(2) 0.01640(17) 0.0298(2) 0.00871(19)
Cl1 0.0440(6) 0.0387(5) 0.0371(5) 0.0145(4) 0.0028(4) 0.0057(4)
Cl2 0.0789(9) 0.0490(7) 0.0518(7) 0.0013(6) -0.0232(7) 0.0161(6)
Cl3 0.0463(7) 0.0562(7) 0.0741(9) 0.0292(7) 0.0138(6) 0.0053(5)
Cl4 0.0383(5) 0.0365(5) 0.0452(6) 0.0040(4) 0.0108(4) 0.0060(4)
Cl5 0.0438(5) 0.0334(5) 0.0309(5) 0.0043(4) 0.0059(4) 0.0085(4)
Cl6 0.0481(6) 0.0464(6) 0.0432(6) 0.0248(5) 0.0188(5) 0.0173(5)
Cl7 0.0337(5) 0.0529(6) 0.0427(6) 0.0266(5) 0.0031(4) 0.0059(4)
Cl8 0.1528(18) 0.0712(10) 0.1432(18) 0.0654(12) 0.1093(16) 0.0645(12)
Cl9 0.0605(8) 0.0411(6) 0.0806(9) 0.0109(6) 0.0339(7) -0.0007(5)
Cl10 0.1182(14) 0.0634(9) 0.0406(7) 0.0034(6) 0.0188(8) 0.0097(9)
Cl11 0.0935(11) 0.0709(9) 0.0594(8) 0.0256(7) 0.0264(8) 0.0174(8)
Cl12 0.068(2) 0.120(5) 0.0511(18) 0.0048(18) 0.0163(14) 0.046(3)
N1 0.040(2) 0.039(2) 0.038(2) 0.0186(16) -0.0079(16) -0.0059(16)
N2 0.047(2) 0.047(2) 0.0304(18) 0.0172(17) 0.0033(16) -0.0009(17)
N3 0.048(2) 0.0355(19) 0.0288(18) 0.0105(15) -0.0029(15) 0.0006(16)
N4 0.041(2) 0.0326(18) 0.0327(18) 0.0105(15) -0.0050(15) -0.0034(15)
N5 0.048(2) 0.052(2) 0.0330(19) 0.0184(17) 0.0041(16) 0.0017(18)
N6 0.048(2) 0.058(3) 0.033(2) 0.0179(18) 0.0052(17) 0.0047(19)
N7 0.048(2) 0.042(2) 0.0338(19) 0.0147(16) 0.0026(16) 0.0013(17)
N8 0.050(2) 0.038(2) 0.0321(19) 0.0117(16) 0.0025(16) -0.0005(17)
N9 0.048(2) 0.050(2) 0.0330(19) 0.0156(17) 0.0048(16) 0.0045(18)
N10 0.051(2) 0.0320(19) 0.036(2) 0.0115(16) -0.0015(17) -0.0044(16)
N11 0.055(2) 0.0308(18) 0.0342(19) 0.0128(15) -0.0024(17) -0.0037(16)
N12 0.053(2) 0.037(2) 0.0330(19) 0.0139(16) 0.0048(16) 0.0006(17)
N13 0.049(2) 0.0277(18) 0.0369(19) 0.0100(15) -0.0071(16) -0.0076(16)
N14 0.047(2) 0.0292(18) 0.0330(18) 0.0116(15) -0.0074(16) -0.0075(15)
N15 0.046(2) 0.0330(19) 0.0328(19) 0.0113(15) -0.0081(16) -0.0097(16)
N16 0.050(2) 0.0323(19) 0.039(2) 0.0148(16) -0.0113(17) -0.0116(16)
N17 0.0355(19) 0.042(2) 0.0322(18) 0.0092(16) 0.0030(15) 0.0011(15)
N18 0.0342(19) 0.043(2) 0.037(2) 0.0084(16) 0.0081(15) 0.0032(16)
N19 0.0304(18) 0.051(2) 0.0348(19) 0.0114(17) 0.0032(15) 0.0046(16)
N20 0.0348(18) 0.0327(18) 0.0295(17) 0.0093(14) 0.0043(14) 0.0030(14)
N21 0.0340(18) 0.041(2) 0.0380(19) 0.0124(16) 0.0075(15) 0.0098(15)
N22 0.044(2) 0.055(2) 0.035(2) 0.0120(18) 0.0092(16) 0.0230(19)
N23 0.0311(18) 0.0374(19) 0.039(2) 0.0049(16) -0.0022(15) 0.0071(15)
N24 0.0288(18) 0.051(2) 0.038(2) 0.0131(17) 0.0055(15) 0.0100(16)
N25 0.040(2) 0.046(2) 0.038(2) 0.0162(17) 0.0128(16) 0.0165(17)
N26 0.041(2) 0.0301(18) 0.0377(19) 0.0113(15) 0.0059(15) 0.0039(15)
N27 0.0338(18) 0.0344(18) 0.0364(19) 0.0089(15) 0.0050(15) 0.0079(14)
N28 0.042(2) 0.038(2) 0.042(2) 0.0072(16) 0.0016(16) 0.0145(16)
N29 0.0389(19) 0.0287(17) 0.0313(18) 0.0083(14) 0.0059(14) 0.0024(14)
N30 0.0347(18) 0.0291(17) 0.0301(17) 0.0081(14) 0.0046(14) 0.0013(14)
N31 0.0368(19) 0.0383(19) 0.0280(17) 0.0096(15) 0.0033(14) 0.0029(15)
N32 0.0406(19) 0.0313(18) 0.0302(18) 0.0038(14) 0.0038(15) 0.0022(15)
O1 0.0461(19) 0.061(2) 0.052(2) 0.0311(18) -0.0013(15) -0.0082(16)
O2 0.0444(18) 0.0385(17) 0.0378(16) 0.0106(13) -0.0054(14) -0.0053(13)
O3 0.055(2) 0.091(3) 0.041(2) 0.029(2) -0.0014(16) -0.016(2)
O4 0.051(2) 0.0417(18) 0.0400(17) 0.0128(14) 0.0013(15) -0.0013(15)
O5 0.0431(19) 0.070(2) 0.0400(18) 0.0162(17) 0.0019(15) -0.0042(17)
O6 0.047(2) 0.050(2) 0.0452(19) 0.0176(16) -0.0023(15) -0.0059(15)
O7 0.0439(17) 0.0363(16) 0.0372(16) 0.0093(13) -0.0056(13) -0.0086(13)
O8 0.048(2) 0.050(2) 0.0421(18) 0.0185(15) -0.0072(15) -0.0127(15)
O9 0.057(2) 0.050(2) 0.0447(19) 0.0064(16) 0.0102(16) 0.0083(16)
O10 0.0423(17) 0.0509(19) 0.0349(17) 0.0124(14) 0.0037(13) 0.0096(14)
O11 0.064(2) 0.060(2) 0.0412(19) 0.0058(17) 0.0082(16) 0.0258(18)
O12 0.0475(18) 0.0487(19) 0.0344(17) 0.0029(14) 0.0026(14) 0.0117(15)
O13 0.0458(18) 0.052(2) 0.0390(18) 0.0102(15) 0.0052(14) 0.0048(15)
O14 0.0478(19) 0.055(2) 0.0413(18) 0.0049(15) 0.0064(15) 0.0199(16)
O15 0.0524(19) 0.0370(16) 0.0293(15) 0.0073(13) 0.0041(13) -0.0010(14)
O16 0.061(2) 0.0451(18) 0.0326(16) 0.0045(14) 0.0088(15) 0.0085(16)
C1 0.045(3) 0.051(3) 0.033(2) 0.024(2) -0.0035(19) -0.003(2)
C2 0.046(2) 0.040(2) 0.031(2) 0.0177(18) -0.0004(18) -0.0006(19)
C3 0.046(2) 0.030(2) 0.031(2) 0.0141(17) 0.0000(18) -0.0065(18)
C4 0.048(3) 0.034(2) 0.030(2) 0.0171(18) -0.0004(18) -0.0023(18)
C5 0.048(3) 0.057(3) 0.035(2) 0.020(2) 0.002(2) 0.006(2)
C6 0.052(3) 0.032(2) 0.036(2) 0.0127(18) 0.009(2) -0.0038(19)
C7 0.046(3) 0.062(3) 0.039(3) 0.026(2) 0.004(2) 0.006(2)
C8 0.059(3) 0.042(2) 0.036(2) 0.016(2) 0.012(2) 0.008(2)
C9 0.055(3) 0.025(2) 0.034(2) 0.0118(17) 0.003(2) -0.0035(18)
C10 0.056(3) 0.033(2) 0.036(2) 0.0154(19) 0.004(2) 0.007(2)
C11 0.049(3) 0.069(3) 0.039(3) 0.025(2) 0.009(2) 0.014(2)
C12 0.060(3) 0.035(2) 0.031(2) 0.0094(18) 0.004(2) -0.004(2)
C13 0.043(3) 0.046(3) 0.035(2) 0.011(2) 0.0060(19) 0.006(2)
C14 0.056(3) 0.029(2) 0.031(2) 0.0118(17) 0.0027(19) -0.0043(19)
C15 0.064(3) 0.027(2) 0.027(2) 0.0041(17) -0.005(2) -0.004(2)
C16 0.056(3) 0.034(2) 0.032(2) 0.0129(18) 0.0054(19) 0.004(2)
C17 0.048(3) 0.035(2) 0.041(2) 0.0156(19) 0.002(2) -0.0010(19)
C18 0.062(3) 0.032(2) 0.034(2) 0.0135(19) -0.010(2) -0.014(2)
C19 0.044(2) 0.032(2) 0.030(2) 0.0093(17) -0.0005(18) -0.0063(18)
C20 0.049(3) 0.033(2) 0.029(2) 0.0130(17) -0.0075(18) -0.0091(19)
C21 0.052(3) 0.037(2) 0.027(2) 0.0097(18) -0.0130(19) -0.012(2)
C22 0.056(3) 0.032(2) 0.028(2) 0.0096(17) -0.0059(19) -0.0100(19)
C23 0.043(2) 0.028(2) 0.038(2) 0.0110(18) 0.0017(18) -0.0054(17)
C24 0.048(3) 0.043(3) 0.036(2) 0.016(2) -0.014(2) -0.008(2)
C25 0.041(2) 0.043(2) 0.035(2) 0.015(2) 0.0057(18) 0.0074(19)
C26 0.032(2) 0.037(2) 0.036(2) 0.0124(18) 0.0054(17) 0.0061(17)
C27 0.034(2) 0.032(2) 0.039(2) 0.0112(18) 0.0083(17) 0.0086(17)
C28 0.032(2) 0.035(2) 0.035(2) 0.0137(18) 0.0036(17) 0.0053(17)
C29 0.037(2) 0.054(3) 0.037(2) 0.016(2) 0.0092(18) 0.009(2)
C30 0.030(2) 0.047(3) 0.040(2) 0.005(2) 0.0056(18) 0.0095(19)
C31 0.048(3) 0.051(3) 0.033(2) 0.016(2) 0.0123(19) 0.015(2)
C32 0.031(2) 0.042(2) 0.048(3) 0.016(2) 0.0086(19) 0.0089(18)
C33 0.035(2) 0.027(2) 0.040(2) 0.0049(17) 0.0001(18) 0.0019(16)
C34 0.030(2) 0.039(2) 0.040(2) 0.0135(19) 0.0074(17) 0.0074(17)
C35 0.049(3) 0.064(3) 0.046(3) 0.027(2) 0.019(2) 0.030(2)
C36 0.041(2) 0.034(2) 0.050(3) 0.001(2) -0.010(2) 0.0120(19)
C37 0.030(2) 0.041(2) 0.040(2) 0.016(2) 0.0130(18) 0.0029(17)
C38 0.0255(19) 0.032(2) 0.044(2) 0.0090(18) 0.0046(17) 0.0024(16)
C39 0.030(2) 0.039(2) 0.038(2) 0.0020(19) -0.0001(18) 0.0053(17)
C40 0.032(2) 0.032(2) 0.050(3) 0.0129(19) 0.0074(19) 0.0042(17)
C41 0.045(2) 0.032(2) 0.038(2) 0.0114(18) 0.0150(19) 0.0090(18)
C42 0.038(2) 0.032(2) 0.038(2) 0.0031(18) -0.0028(18) 0.0036(17)
C43 0.034(2) 0.030(2) 0.034(2) 0.0074(17) 0.0073(17) 0.0053(16)
C44 0.030(2) 0.034(2) 0.033(2) 0.0094(17) 0.0032(16) 0.0036(16)
C45 0.039(2) 0.042(2) 0.027(2) 0.0087(18) -0.0004(17) 0.0043(18)
C46 0.033(2) 0.031(2) 0.034(2) 0.0084(17) 0.0035(17) 0.0043(16)
C47 0.033(2) 0.030(2) 0.037(2) 0.0062(17) 0.0099(17) 0.0046(16)
C48 0.038(2) 0.048(3) 0.033(2) 0.015(2) -0.0015(18) -0.0021(19)
N33 0.061(3) 0.089(4) 0.039(2) 0.002(2) -0.001(2) 0.014(3)
N34 0.058(3) 0.060(3) 0.050(3) 0.010(2) -0.011(2) 0.011(2)
C49 0.052(3) 0.069(4) 0.039(3) 0.022(3) -0.012(2) -0.006(3)
C50 0.048(3) 0.062(3) 0.048(3) 0.021(3) -0.004(2) 0.003(2)
C51 0.050(3) 0.074(4) 0.032(2) 0.013(2) 0.001(2) 0.008(3)
C52 0.069(4) 0.109(6) 0.041(3) -0.015(3) -0.012(3) 0.031(4)
C53 0.079(5) 0.117(6) 0.052(4) -0.018(4) -0.015(3) 0.043(4)
C54 0.053(3) 0.083(4) 0.051(3) 0.005(3) -0.002(3) 0.005(3)
C55 0.049(3) 0.094(5) 0.045(3) 0.005(3) 0.000(2) 0.009(3)
C56 0.048(3) 0.069(3) 0.033(2) 0.010(2) -0.004(2) 0.008(2)
C57 0.044(3) 0.060(3) 0.051(3) 0.012(2) 0.000(2) 0.015(2)
C58 0.055(3) 0.061(3) 0.058(3) 0.007(3) 0.003(3) 0.017(3)
C59 0.069(4) 0.056(3) 0.059(3) 0.007(3) -0.009(3) 0.007(3)
C60 0.034(9) 0.042(7) 0.048(6) 0.006(4) -0.005(7) 0.010(7)
C61 0.036(5) 0.032(5) 0.069(7) -0.004(5) 0.004(5) -0.008(4)
C62 0.043(5) 0.029(4) 0.044(5) 0.003(4) 0.008(4) 0.008(4)
C63 0.065(7) 0.045(5) 0.080(7) 0.019(5) 0.024(6) 0.005(5)
C64 0.126(11) 0.053(7) 0.069(8) 0.032(6) 0.024(7) 0.026(7)
C65 0.100(9) 0.050(6) 0.050(6) 0.009(5) -0.010(7) 0.035(6)
C66 0.052(7) 0.057(7) 0.063(7) 0.000(5) -0.008(5) 0.022(5)
C67 0.034(5) 0.041(5) 0.046(5) 0.001(4) -0.001(4) 0.010(4)
C68 0.043(5) 0.062(6) 0.048(5) 0.009(4) 0.001(4) -0.002(4)
C69 0.054(7) 0.056(6) 0.054(6) 0.016(5) 0.012(5) -0.003(5)
C59' 0.069(4) 0.056(3) 0.059(3) 0.007(3) -0.009(3) 0.007(3)
C60' 0.026(9) 0.041(7) 0.054(8) 0.000(6) 0.003(8) 0.000(8)
C61' 0.023(6) 0.046(7) 0.063(9) 0.000(6) 0.017(6) -0.002(5)
C62' 0.042(6) 0.047(6) 0.044(6) -0.001(5) 0.002(5) 0.008(5)
C63' 0.043(7) 0.056(7) 0.079(9) 0.000(7) 0.009(6) 0.009(6)
C64' 0.050(8) 0.071(9) 0.070(9) -0.003(7) -0.021(7) 0.027(7)
C65' 0.081(9) 0.058(9) 0.067(10) 0.001(7) -0.017(8) 0.031(8)
C66' 0.079(10) 0.044(7) 0.068(9) 0.015(6) 0.005(8) 0.027(7)
C67' 0.046(6) 0.039(6) 0.040(6) 0.003(5) -0.006(5) 0.010(5)
C68' 0.034(6) 0.046(6) 0.053(7) 0.009(5) -0.003(5) -0.007(4)
C69' 0.039(7) 0.042(6) 0.050(7) 0.006(5) 0.002(6) -0.004(5)
N35 0.042(3) 0.085(4) 0.086(4) 0.033(3) 0.004(3) 0.017(2)
N36 0.049(2) 0.070(3) 0.0257(19) 0.0082(19) -0.0020(16) 0.007(2)
C70 0.046(3) 0.060(3) 0.070(4) 0.010(3) -0.006(3) 0.007(3)
C71 0.047(3) 0.060(3) 0.048(3) 0.002(2) 0.000(2) 0.012(2)
C72 0.039(3) 0.065(3) 0.046(3) 0.012(2) 0.003(2) 0.016(2)
C73 0.044(3) 0.120(6) 0.050(3) 0.016(3) 0.008(2) 0.026(3)
C74 0.044(3) 0.135(7) 0.072(4) 0.028(4) 0.015(3) 0.020(4)
C75 0.045(3) 0.066(3) 0.032(2) 0.012(2) 0.0074(19) 0.016(2)
C76 0.041(2) 0.061(3) 0.032(2) 0.006(2) 0.0024(19) 0.016(2)
C77 0.039(2) 0.072(3) 0.033(2) 0.007(2) 0.0012(19) 0.019(2)
C78 0.050(3) 0.084(4) 0.040(3) -0.012(3) 0.003(2) 0.017(3)
C79 0.059(3) 0.078(4) 0.036(3) -0.009(3) 0.000(2) 0.011(3)
C80 0.055(3) 0.071(4) 0.039(3) 0.024(3) -0.002(2) -0.003(3)
C81 0.040(4) 0.039(5) 0.024(6) 0.010(4) 0.006(5) 0.001(4)
C82 0.045(4) 0.033(3) 0.040(4) 0.011(3) 0.003(3) 0.002(3)
C83 0.034(3) 0.041(4) 0.030(4) 0.011(3) 0.000(3) -0.003(3)
C84 0.053(4) 0.049(4) 0.037(4) 0.009(3) 0.005(3) 0.003(3)
C85 0.045(5) 0.067(5) 0.027(4) 0.012(4) -0.003(3) -0.016(4)
C86 0.050(5) 0.066(6) 0.049(6) 0.030(5) -0.009(5) -0.012(5)
C87 0.047(5) 0.045(4) 0.053(5) 0.028(4) -0.010(4) -0.005(3)
C88 0.035(3) 0.041(4) 0.037(4) 0.018(3) 0.000(3) -0.004(3)
C89 0.052(4) 0.032(3) 0.048(4) 0.009(3) -0.002(3) 0.002(3)
C90 0.046(4) 0.038(4) 0.040(4) 0.011(3) -0.004(3) -0.001(3)
C80' 0.055(3) 0.071(4) 0.039(3) 0.024(3) -0.002(2) -0.003(3)
C81' 0.034(10) 0.047(13) 0.017(13) 0.010(9) 0.009(10) 0.007(10)
C82' 0.043(10) 0.045(11) 0.039(10) 0.000(9) 0.017(8) -0.015(9)
C83' 0.040(8) 0.032(8) 0.032(8) 0.024(7) 0.001(7) -0.008(6)
C84' 0.041(10) 0.047(10) 0.069(13) 0.027(10) -0.001(9) -0.008(9)
C85' 0.058(15) 0.076(15) 0.079(15) 0.051(13) -0.009(12) -0.005(12)
C86' 0.044(13) 0.062(13) 0.039(12) 0.026(11) -0.011(11) -0.007(11)
C87' 0.040(12) 0.078(16) 0.037(14) 0.011(12) -0.009(10) -0.012(11)
C88' 0.039(8) 0.040(8) 0.034(10) 0.016(8) 0.000(8) -0.003(7)
C89' 0.046(10) 0.047(10) 0.058(11) 0.001(9) -0.001(8) 0.010(8)
C90' 0.038(10) 0.053(12) 0.061(12) 0.017(10) -0.001(9) 0.000(9)
O17 0.053(3) 0.087(9) 0.050(4) 0.012(5) 0.006(3) 0.004(4)
O18 0.058(6) 0.078(9) 0.063(10) 0.027(6) -0.028(5) -0.004(6)
O19 0.135(6) 0.174(7) 0.091(4) -0.025(5) -0.012(4) 0.012(5)
O20 0.117(5) 0.089(5) 0.240(10) 0.000(5) 0.002(6) -0.028(4)
O21 0.210(9) 0.206(9) 0.080(4) 0.016(5) 0.043(5) -0.041(7)
O22 0.235(10) 0.153(7) 0.075(4) 0.010(4) -0.006(5) 0.100(7)
O23 0.112(6) 0.336(16) 0.218(11) 0.134(11) -0.031(7) -0.072(8)
O24 0.158(8) 0.207(11) 0.293(14) 0.105(10) -0.034(9) -0.051(8)
O25 0.203(10) 0.277(13) 0.186(9) 0.120(9) 0.097(8) 0.097(10)
O26 0.197(10) 0.310(14) 0.127(7) -0.025(8) -0.002(7) 0.078(10)
O27 0.230(10) 0.235(11) 0.110(6) 0.020(6) -0.009(6) -0.081(9)
Cl22 0.079(8) 0.085(9) 0.069(7) 0.018(6) 0.016(5) 0.020(7)
O18' 0.089(8) 0.105(11) 0.138(19) 0.012(13) -0.029(10) 0.067(8)
O17' 0.050(13) 0.036(13) 0.044(14) 0.021(9) 0.009(10) 0.006(8)

_geom_special_details            
; 
 All esds (except the esd in the dihedral angle between two l.s. planes) 
 are estimated using the full covariance matrix.  The cell esds are taken 
 into account individually in the estimation of esds in distances, angles 
 and torsion angles; correlations between esds in cell parameters are only 
 used when they are defined by crystal symmetry.  An approximate (isotropic) 
 treatment of cell esds is used for estimating esds involving l.s. planes. 
;

loop_
_geom_bond_atom_site_label_1
_geom_bond_atom_site_label_2
_geom_bond_distance
_geom_bond_site_symmetry_2
_geom_bond_publ_flag
Cd1 Cl1 2.4116(11) . ?
Cd1 Cl3 2.4539(13) . ?
Cd1 Cl2 2.4569(13) . ?
Cd1 Cl4 2.5028(11) . ?
Cd2 Cl7 2.4325(11) . ?
Cd2 Cl6 2.4346(11) . ?
Cd2 Cl5 2.4594(10) . ?
Cd2 Cl4 2.5709(11) . ?
Cd3 Cl10 2.4616(19) . ?
Cd3 Cl11 2.4667(17) . ?
Cd3 Cl9 2.4723(13) . ?
Cd3 Cl8 2.5180(17) . ?
Cl12 Cl22 1.296(17) . ?
Cl12 Cl22 1.296(17) 2_665 ?
N1 C1 1.356(6) . ?
N1 C4 1.452(5) . ?
N1 C24 1.456(6) 2_567 ?
N2 C1 1.369(6) . ?
N2 C5 1.445(6) . ?
N2 C2 1.448(6) . ?
N3 C3 1.368(6) . ?
N3 C6 1.442(6) . ?
N3 C2 1.444(6) . ?
N4 C3 1.363(5) . ?
N4 C23 1.443(6) 2_567 ?
N4 C4 1.446(6) . ?
N5 C7 1.372(6) . ?
N5 C5 1.444(6) . ?
N5 C10 1.451(6) . ?
N6 C7 1.367(6) . ?
N6 C8 1.449(6) . ?
N6 C11 1.457(6) . ?
N7 C9 1.370(6) . ?
N7 C8 1.445(6) . ?
N7 C12 1.448(6) . ?
N8 C9 1.375(6) . ?
N8 C10 1.444(6) . ?
N8 C6 1.450(6) . ?
N9 C13 1.375(6) . ?
N9 C16 1.450(6) . ?
N9 C11 1.454(6) . ?
N10 C13 1.363(6) . ?
N10 C17 1.443(6) . ?
N10 C14 1.452(6) . ?
N11 C15 1.391(6) . ?
N11 C18 1.448(6) . ?
N11 C14 1.451(6) . ?
N12 C15 1.385(6) . ?
N12 C12 1.443(6) . ?
N12 C16 1.445(6) . ?
N13 C19 1.359(5) . ?
N13 C17 1.441(6) . ?
N13 C22 1.460(6) . ?
N14 C19 1.359(6) . ?
N14 C23 1.449(5) . ?
N14 C20 1.456(5) . ?
N15 C21 1.377(6) . ?
N15 C24 1.434(6) . ?
N15 C20 1.437(6) . ?
N16 C21 1.361(7) . ?
N16 C22 1.442(6) . ?
N16 C18 1.453(5) . ?
N17 C25 1.370(6) . ?
N17 C48 1.437(6) 2_656 ?
N17 C28 1.447(6) . ?
N18 C25 1.357(6) . ?
N18 C29 1.446(6) . ?
N18 C26 1.457(6) . ?
N19 C27 1.374(6) . ?
N19 C26 1.434(6) . ?
N19 C30 1.436(6) . ?
N20 C27 1.375(6) . ?
N20 C47 1.451(5) 2_656 ?
N20 C28 1.451(5) . ?
N21 C31 1.372(6) . ?
N21 C29 1.449(6) . ?
N21 C34 1.452(6) . ?
N22 C31 1.377(6) . ?
N22 C32 1.436(6) . ?
N22 C35 1.450(6) . ?
N23 C33 1.370(6) . ?
N23 C36 1.441(6) . ?
N23 C32 1.454(6) . ?
N24 C33 1.362(6) . ?
N24 C34 1.442(6) . ?
N24 C30 1.452(5) . ?
N25 C37 1.379(6) . ?
N25 C35 1.447(6) . ?
N25 C40 1.449(6) . ?
N26 C37 1.373(6) . ?
N26 C38 1.437(6) . ?
N26 C41 1.444(5) . ?
N27 C39 1.379(6) . ?
N27 C42 1.448(6) . ?
N27 C38 1.457(6) . ?
N28 C39 1.357(6) . ?
N28 C36 1.436(6) . ?
N28 C40 1.445(6) . ?
N29 C43 1.370(5) . ?
N29 C41 1.443(5) . ?
N29 C46 1.448(5) . ?
N30 C43 1.373(5) . ?
N30 C44 1.452(5) . ?
N30 C47 1.452(5) . ?
N31 C45 1.367(6) . ?
N31 C48 1.448(6) . ?
N31 C44 1.450(5) . ?
N32 C45 1.376(6) . ?
N32 C42 1.444(5) . ?
N32 C46 1.445(5) . ?
O1 C1 1.228(6) . ?
O2 C3 1.224(5) . ?
O3 C7 1.227(6) . ?
O4 C9 1.215(6) . ?
O5 C13 1.222(6) . ?
O6 C15 1.204(6) . ?
O7 C19 1.231(5) . ?
O8 C21 1.220(6) . ?
O9 C25 1.222(6) . ?
O10 C27 1.218(5) . ?
O11 C31 1.209(6) . ?
O12 C33 1.217(5) . ?
O13 C37 1.222(5) . ?
O14 C39 1.227(5) . ?
O15 C43 1.220(5) . ?
O16 C45 1.221(5) . ?
C2 C4 1.549(7) . ?
C2 H2 1.0000 . ?
C4 H4 1.0000 . ?
C5 H5A 0.9900 . ?
C5 H5B 0.9900 . ?
C6 H6A 0.9900 . ?
C6 H6B 0.9900 . ?
C8 C10 1.547(6) . ?
C8 H8 1.0000 . ?
C10 H10 1.0000 . ?
C11 H11A 0.9900 . ?
C11 H11B 0.9900 . ?
C12 H12A 0.9900 . ?
C12 H12B 0.9900 . ?
C14 C16 1.551(6) . ?
C14 H14 1.0000 . ?
C16 H16 1.0000 . ?
C17 H17A 0.9900 . ?
C17 H17B 0.9900 . ?
C18 H18A 0.9900 . ?
C18 H18B 0.9900 . ?
C20 C22 1.548(6) . ?
C20 H20 1.0000 . ?
C22 H22 1.0000 . ?
C23 N4 1.443(6) 2_567 ?
C23 H23A 0.9900 . ?
C23 H23B 0.9900 . ?
C24 N1 1.456(6) 2_567 ?
C24 H24A 0.9900 . ?
C24 H24B 0.9900 . ?
C26 C28 1.552(6) . ?
C26 H26 1.0000 . ?
C28 H28 1.0000 . ?
C29 H29A 0.9900 . ?
C29 H29B 0.9900 . ?
C30 H30A 0.9900 . ?
C30 H30B 0.9900 . ?
C32 C34 1.543(6) . ?
C32 H32 1.0000 . ?
C34 H34 1.0000 . ?
C35 H35A 0.9900 . ?
C35 H35B 0.9900 . ?
C36 H36A 0.9900 . ?
C36 H36B 0.9900 . ?
C38 C40 1.542(6) . ?
C38 H38 1.0000 . ?
C40 H40 1.0000 . ?
C41 H41A 0.9900 . ?
C41 H41B 0.9900 . ?
C42 H42A 0.9900 . ?
C42 H42B 0.9900 . ?
C44 C46 1.546(6) . ?
C44 H44 1.0000 . ?
C46 H46 1.0000 . ?
C47 N20 1.451(5) 2_656 ?
C47 H47A 0.9900 . ?
C47 H47B 0.9900 . ?
C48 N17 1.437(6) 2_656 ?
C48 H48A 0.9900 . ?
C48 H48B 0.9900 . ?
N33 C49 1.313(8) . ?
N33 C53 1.340(8) . ?
N34 C54 1.336(8) . ?
N34 C58 1.345(7) . ?
N34 C59' 1.496(7) . ?
N34 C59 1.496(7) . ?
C49 C50 1.384(8) . ?
C49 H49 0.9500 . ?
C50 C51 1.391(7) . ?
C50 H50 0.9500 . ?
C51 C52 1.383(9) . ?
C51 C56 1.489(7) . ?
C52 C53 1.381(9) . ?
C52 H52 0.9500 . ?
C53 H53 0.9500 . ?
C54 C55 1.364(9) . ?
C54 H54 0.9500 . ?
C55 C56 1.388(8) . ?
C55 H55 0.9500 . ?
C56 C57 1.386(7) . ?
C57 C58 1.384(8) . ?
C57 H57 0.9500 . ?
C58 H58 0.9500 . ?
C59 C60 1.547(18) . ?
C59 H59A 0.9900 . ?
C59 H59B 0.9900 . ?
C60 C61 1.380(15) . ?
C60 C69 1.392(14) . ?
C61 C62 1.416(12) . ?
C61 H61 0.9500 . ?
C62 C63 1.391(5) . ?
C62 C67 1.391(5) . ?
C63 C64 1.391(5) . ?
C63 H63 0.9500 . ?
C64 C65 1.391(5) . ?
C64 H64 0.9500 . ?
C65 C66 1.391(5) . ?
C65 H65 0.9500 . ?
C66 C67 1.391(5) . ?
C66 H66 0.9500 . ?
C67 C68 1.422(11) . ?
C68 C69 1.334(15) . ?
C68 H68 0.9500 . ?
C69 H69 0.9500 . ?
C59' C60' 1.47(3) . ?
C59' H59C 0.9900 . ?
C59' H59D 0.9900 . ?
C60' C61' 1.387(16) . ?
C60' C69' 1.395(17) . ?
C61' C62' 1.47(2) . ?
C61' H61' 0.9500 . ?
C62' C63' 1.389(6) . ?
C62' C67' 1.389(6) . ?
C63' C64' 1.389(6) . ?
C63' H63' 0.9500 . ?
C64' C65' 1.389(6) . ?
C64' H64' 0.9500 . ?
C65' C66' 1.389(6) . ?
C65' H65' 0.9500 . ?
C66' C67' 1.389(6) . ?
C66' H66' 0.9500 . ?
C67' C68' 1.446(14) . ?
C68' C69' 1.331(18) . ?
C68' H68' 0.9500 . ?
C69' H69' 0.9500 . ?
N35 C70 1.332(8) . ?
N35 C74 1.343(9) . ?
N36 C75 1.331(7) . ?
N36 C79 1.349(7) . ?
N36 C80' 1.495(7) . ?
N36 C80 1.495(7) . ?
C70 C71 1.379(8) . ?
C70 H70 0.9500 . ?
C71 C72 1.379(7) . ?
C71 H71 0.9500 . ?
C72 C73 1.390(8) . ?
C72 C77 1.483(7) . ?
C73 C74 1.370(9) . ?
C73 H73 0.9500 . ?
C74 H74 0.9500 . ?
C75 C76 1.373(7) . ?
C75 H75 0.9500 . ?
C76 C77 1.391(7) . ?
C76 H76 0.9500 . ?
C77 C78 1.391(8) . ?
C78 C79 1.357(8) . ?
C78 H78 0.9500 . ?
C79 H79 0.9500 . ?
C80 C81 1.467(18) . ?
C80 H80A 0.9900 . ?
C80 H80B 0.9900 . ?
C81 C82 1.387(11) . ?
C81 C90 1.406(17) . ?
C82 C83 1.418(11) . ?
C82 H82 0.9500 . ?
C83 C84 1.412(10) . ?
C83 C88 1.413(12) . ?
C84 C85 1.375(11) . ?
C84 H84 0.9500 . ?
C85 C86 1.376(14) . ?
C85 H85 0.9500 . ?
C86 C87 1.356(14) . ?
C86 H86 0.9500 . ?
C87 C88 1.410(10) . ?
C87 H87 0.9500 . ?
C88 C89 1.414(10) . ?
C89 C90 1.371(9) . ?
C89 H89 0.9500 . ?
C90 H90 0.9500 . ?
C80' C81' 1.61(5) . ?
C80' H80C 0.9900 . ?
C80' H80D 0.9900 . ?
C81' C82' 1.33(6) . ?
C81' C90' 1.387(19) . ?
C82' C83' 1.405(17) . ?
C82' H82' 0.9500 . ?
C83' C88' 1.401(12) . ?
C83' C84' 1.401(12) . ?
C84' C85' 1.401(12) . ?
C84' H84' 0.9500 . ?
C85' C86' 1.401(12) . ?
C85' H85' 0.9500 . ?
C86' C87' 1.401(12) . ?
C86' H86' 0.9500 . ?
C87' C88' 1.401(12) . ?
C87' H87' 0.9500 . ?
C88' C89' 1.395(17) . ?
C89' C90' 1.387(17) . ?
C89' H89' 0.9500 . ?
C90' H90' 0.9500 . ?
O17 O17' 0.72(4) . ?
O18 O18' 0.72(2) . ?

loop_
_geom_angle_atom_site_label_1
_geom_angle_atom_site_label_2
_geom_angle_atom_site_label_3
_geom_angle
_geom_angle_site_symmetry_1
_geom_angle_site_symmetry_3
_geom_angle_publ_flag
Cl1 Cd1 Cl3 111.76(4) . . ?
Cl1 Cd1 Cl2 113.07(5) . . ?
Cl3 Cd1 Cl2 104.77(5) . . ?
Cl1 Cd1 Cl4 114.15(4) . . ?
Cl3 Cd1 Cl4 106.50(4) . . ?
Cl2 Cd1 Cl4 105.88(4) . . ?
Cl7 Cd2 Cl6 115.38(4) . . ?
Cl7 Cd2 Cl5 112.97(4) . . ?
Cl6 Cd2 Cl5 116.44(4) . . ?
Cl7 Cd2 Cl4 108.03(4) . . ?
Cl6 Cd2 Cl4 104.91(4) . . ?
Cl5 Cd2 Cl4 96.56(4) . . ?
Cl10 Cd3 Cl11 120.78(6) . . ?
Cl10 Cd3 Cl9 112.86(6) . . ?
Cl11 Cd3 Cl9 114.17(6) . . ?
Cl10 Cd3 Cl8 103.53(8) . . ?
Cl11 Cd3 Cl8 101.68(7) . . ?
Cl9 Cd3 Cl8 99.93(5) . . ?
Cd1 Cl4 Cd2 117.53(4) . . ?
Cl22 Cl12 Cl22 180.0 . 2_665 ?
C1 N1 C4 112.1(4) . . ?
C1 N1 C24 122.1(4) . 2_567 ?
C4 N1 C24 123.2(4) . 2_567 ?
C1 N2 C5 122.1(4) . . ?
C1 N2 C2 111.6(4) . . ?
C5 N2 C2 122.5(4) . . ?
C3 N3 C6 122.0(4) . . ?
C3 N3 C2 112.7(4) . . ?
C6 N3 C2 123.5(4) . . ?
C3 N4 C23 122.7(4) . 2_567 ?
C3 N4 C4 112.1(4) . . ?
C23 N4 C4 123.4(4) 2_567 . ?
C7 N5 C5 122.3(4) . . ?
C7 N5 C10 111.9(4) . . ?
C5 N5 C10 123.2(4) . . ?
C7 N6 C8 112.4(4) . . ?
C7 N6 C11 121.6(4) . . ?
C8 N6 C11 121.0(4) . . ?
C9 N7 C8 112.7(4) . . ?
C9 N7 C12 121.4(4) . . ?
C8 N7 C12 121.8(4) . . ?
C9 N8 C10 112.9(4) . . ?
C9 N8 C6 122.3(4) . . ?
C10 N8 C6 123.1(4) . . ?
C13 N9 C16 112.1(4) . . ?
C13 N9 C11 120.5(4) . . ?
C16 N9 C11 120.8(4) . . ?
C13 N10 C17 123.0(4) . . ?
C13 N10 C14 112.3(4) . . ?
C17 N10 C14 122.9(4) . . ?
C15 N11 C18 118.9(4) . . ?
C15 N11 C14 111.9(4) . . ?
C18 N11 C14 121.8(4) . . ?
C15 N12 C12 120.6(4) . . ?
C15 N12 C16 112.6(4) . . ?
C12 N12 C16 122.0(4) . . ?
C19 N13 C17 122.0(4) . . ?
C19 N13 C22 111.5(4) . . ?
C17 N13 C22 122.8(4) . . ?
C19 N14 C23 122.0(4) . . ?
C19 N14 C20 111.3(3) . . ?
C23 N14 C20 122.4(3) . . ?
C21 N15 C24 123.3(4) . . ?
C21 N15 C20 112.1(4) . . ?
C24 N15 C20 123.5(4) . . ?
C21 N16 C22 113.1(4) . . ?
C21 N16 C18 121.8(4) . . ?
C22 N16 C18 123.1(4) . . ?
C25 N17 C48 123.1(4) . 2_656 ?
C25 N17 C28 112.7(4) . . ?
C48 N17 C28 123.4(4) 2_656 . ?
C25 N18 C29 121.9(4) . . ?
C25 N18 C26 112.3(4) . . ?
C29 N18 C26 123.0(4) . . ?
C27 N19 C26 112.6(3) . . ?
C27 N19 C30 122.1(4) . . ?
C26 N19 C30 123.5(4) . . ?
C27 N20 C47 121.3(3) . 2_656 ?
C27 N20 C28 112.3(3) . . ?
C47 N20 C28 122.9(3) 2_656 . ?
C31 N21 C29 121.3(4) . . ?
C31 N21 C34 111.7(4) . . ?
C29 N21 C34 121.4(4) . . ?
C31 N22 C32 112.8(4) . . ?
C31 N22 C35 122.6(4) . . ?
C32 N22 C35 122.4(4) . . ?
C33 N23 C36 121.2(4) . . ?
C33 N23 C32 112.3(3) . . ?
C36 N23 C32 121.6(4) . . ?
C33 N24 C34 112.7(3) . . ?
C33 N24 C30 123.3(4) . . ?
C34 N24 C30 122.6(4) . . ?
C37 N25 C35 121.2(4) . . ?
C37 N25 C40 111.3(4) . . ?
C35 N25 C40 121.8(4) . . ?
C37 N26 C38 112.4(4) . . ?
C37 N26 C41 122.9(4) . . ?
C38 N26 C41 123.6(4) . . ?
C39 N27 C42 121.5(4) . . ?
C39 N27 C38 111.2(4) . . ?
C42 N27 C38 121.9(3) . . ?
C39 N28 C36 123.3(4) . . ?
C39 N28 C40 112.7(4) . . ?
C36 N28 C40 122.6(4) . . ?
C43 N29 C41 122.2(4) . . ?
C43 N29 C46 112.2(3) . . ?
C41 N29 C46 122.0(3) . . ?
C43 N30 C44 111.8(3) . . ?
C43 N30 C47 122.0(3) . . ?
C44 N30 C47 121.8(3) . . ?
C45 N31 C48 123.0(4) . . ?
C45 N31 C44 112.2(3) . . ?
C48 N31 C44 122.1(4) . . ?
C45 N32 C42 121.6(4) . . ?
C45 N32 C46 111.8(3) . . ?
C42 N32 C46 123.0(4) . . ?
O1 C1 N1 126.1(5) . . ?
O1 C1 N2 125.3(5) . . ?
N1 C1 N2 108.6(4) . . ?
N3 C2 N2 115.1(3) . . ?
N3 C2 C4 102.9(4) . . ?
N2 C2 C4 103.2(4) . . ?
N3 C2 H2 111.7 . . ?
N2 C2 H2 111.7 . . ?
C4 C2 H2 111.7 . . ?
O2 C3 N4 125.7(4) . . ?
O2 C3 N3 126.0(4) . . ?
N4 C3 N3 108.3(4) . . ?
N4 C4 N1 115.4(3) . . ?
N4 C4 C2 103.7(3) . . ?
N1 C4 C2 103.2(4) . . ?
N4 C4 H4 111.3 . . ?
N1 C4 H4 111.3 . . ?
C2 C4 H4 111.3 . . ?
N5 C5 N2 112.8(4) . . ?
N5 C5 H5A 109.0 . . ?
N2 C5 H5A 109.0 . . ?
N5 C5 H5B 109.0 . . ?
N2 C5 H5B 109.0 . . ?
H5A C5 H5B 107.8 . . ?
N3 C6 N8 113.3(4) . . ?
N3 C6 H6A 108.9 . . ?
N8 C6 H6A 108.9 . . ?
N3 C6 H6B 108.9 . . ?
N8 C6 H6B 108.9 . . ?
H6A C6 H6B 107.7 . . ?
O3 C7 N6 126.1(4) . . ?
O3 C7 N5 125.4(5) . . ?
N6 C7 N5 108.5(4) . . ?
N7 C8 N6 114.4(4) . . ?
N7 C8 C10 103.5(4) . . ?
N6 C8 C10 103.3(4) . . ?
N7 C8 H8 111.7 . . ?
N6 C8 H8 111.7 . . ?
C10 C8 H8 111.7 . . ?
O4 C9 N7 126.4(4) . . ?
O4 C9 N8 126.1(4) . . ?
N7 C9 N8 107.5(4) . . ?
N8 C10 N5 114.9(4) . . ?
N8 C10 C8 103.2(4) . . ?
N5 C10 C8 103.6(4) . . ?
N8 C10 H10 111.5 . . ?
N5 C10 H10 111.5 . . ?
C8 C10 H10 111.5 . . ?
N9 C11 N6 112.4(4) . . ?
N9 C11 H11A 109.1 . . ?
N6 C11 H11A 109.1 . . ?
N9 C11 H11B 109.1 . . ?
N6 C11 H11B 109.1 . . ?
H11A C11 H11B 107.9 . . ?
N12 C12 N7 113.2(4) . . ?
N12 C12 H12A 108.9 . . ?
N7 C12 H12A 108.9 . . ?
N12 C12 H12B 108.9 . . ?
N7 C12 H12B 108.9 . . ?
H12A C12 H12B 107.8 . . ?
O5 C13 N10 125.3(4) . . ?
O5 C13 N9 126.5(4) . . ?
N10 C13 N9 108.1(4) . . ?
N11 C14 N10 114.9(4) . . ?
N11 C14 C16 103.5(4) . . ?
N10 C14 C16 103.4(4) . . ?
N11 C14 H14 111.5 . . ?
N10 C14 H14 111.5 . . ?
C16 C14 H14 111.5 . . ?
O6 C15 N12 126.2(4) . . ?
O6 C15 N11 126.8(4) . . ?
N12 C15 N11 107.0(4) . . ?
N12 C16 N9 114.6(4) . . ?
N12 C16 C14 103.6(4) . . ?
N9 C16 C14 103.0(3) . . ?
N12 C16 H16 111.7 . . ?
N9 C16 H16 111.7 . . ?
C14 C16 H16 111.7 . . ?
N13 C17 N10 112.7(4) . . ?
N13 C17 H17A 109.1 . . ?
N10 C17 H17A 109.1 . . ?
N13 C17 H17B 109.1 . . ?
N10 C17 H17B 109.1 . . ?
H17A C17 H17B 107.8 . . ?
N11 C18 N16 113.9(4) . . ?
N11 C18 H18A 108.8 . . ?
N16 C18 H18A 108.8 . . ?
N11 C18 H18B 108.8 . . ?
N16 C18 H18B 108.8 . . ?
H18A C18 H18B 107.7 . . ?
O7 C19 N14 125.1(4) . . ?
O7 C19 N13 125.1(4) . . ?
N14 C19 N13 109.8(4) . . ?
N15 C20 N14 114.6(4) . . ?
N15 C20 C22 103.9(3) . . ?
N14 C20 C22 103.5(3) . . ?
N15 C20 H20 111.4 . . ?
N14 C20 H20 111.4 . . ?
C22 C20 H20 111.4 . . ?
O8 C21 N16 126.5(4) . . ?
O8 C21 N15 125.6(5) . . ?
N16 C21 N15 107.9(4) . . ?
N16 C22 N13 114.7(4) . . ?
N16 C22 C20 102.7(4) . . ?
N13 C22 C20 103.2(3) . . ?
N16 C22 H22 111.8 . . ?
N13 C22 H22 111.8 . . ?
C20 C22 H22 111.8 . . ?
N4 C23 N14 112.8(4) 2_567 . ?
N4 C23 H23A 109.0 2_567 . ?
N14 C23 H23A 109.0 . . ?
N4 C23 H23B 109.0 2_567 . ?
N14 C23 H23B 109.0 . . ?
H23A C23 H23B 107.8 . . ?
N15 C24 N1 112.7(3) . 2_567 ?
N15 C24 H24A 109.0 . . ?
N1 C24 H24A 109.0 2_567 . ?
N15 C24 H24B 109.0 . . ?
N1 C24 H24B 109.0 2_567 . ?
H24A C24 H24B 107.8 . . ?
O9 C25 N18 125.9(4) . . ?
O9 C25 N17 125.6(4) . . ?
N18 C25 N17 108.4(4) . . ?
N19 C26 N18 114.2(4) . . ?
N19 C26 C28 103.9(3) . . ?
N18 C26 C28 103.2(3) . . ?
N19 C26 H26 111.7 . . ?
N18 C26 H26 111.7 . . ?
C28 C26 H26 111.7 . . ?
O10 C27 N19 125.9(4) . . ?
O10 C27 N20 126.2(4) . . ?
N19 C27 N20 107.9(4) . . ?
N17 C28 N20 114.6(3) . . ?
N17 C28 C26 103.0(3) . . ?
N20 C28 C26 103.0(3) . . ?
N17 C28 H28 111.8 . . ?
N20 C28 H28 111.8 . . ?
C26 C28 H28 111.8 . . ?
N18 C29 N21 112.9(4) . . ?
N18 C29 H29A 109.0 . . ?
N21 C29 H29A 109.0 . . ?
N18 C29 H29B 109.0 . . ?
N21 C29 H29B 109.0 . . ?
H29A C29 H29B 107.8 . . ?
N19 C30 N24 113.9(4) . . ?
N19 C30 H30A 108.8 . . ?
N24 C30 H30A 108.8 . . ?
N19 C30 H30B 108.8 . . ?
N24 C30 H30B 108.8 . . ?
H30A C30 H30B 107.7 . . ?
O11 C31 N21 127.2(5) . . ?
O11 C31 N22 125.0(4) . . ?
N21 C31 N22 107.7(4) . . ?
N22 C32 N23 114.3(4) . . ?
N22 C32 C34 103.3(4) . . ?
N23 C32 C34 102.8(3) . . ?
N22 C32 H32 111.9 . . ?
N23 C32 H32 111.9 . . ?
C34 C32 H32 111.9 . . ?
O12 C33 N24 125.7(4) . . ?
O12 C33 N23 126.3(4) . . ?
N24 C33 N23 107.9(4) . . ?
N24 C34 N21 114.8(4) . . ?
N24 C34 C32 103.7(3) . . ?
N21 C34 C32 103.8(3) . . ?
N24 C34 H34 111.3 . . ?
N21 C34 H34 111.3 . . ?
C32 C34 H34 111.3 . . ?
N25 C35 N22 113.1(4) . . ?
N25 C35 H35A 109.0 . . ?
N22 C35 H35A 109.0 . . ?
N25 C35 H35B 109.0 . . ?
N22 C35 H35B 109.0 . . ?
H35A C35 H35B 107.8 . . ?
N28 C36 N23 113.7(4) . . ?
N28 C36 H36A 108.8 . . ?
N23 C36 H36A 108.8 . . ?
N28 C36 H36B 108.8 . . ?
N23 C36 H36B 108.8 . . ?
H36A C36 H36B 107.7 . . ?
O13 C37 N26 125.6(4) . . ?
O13 C37 N25 126.2(4) . . ?
N26 C37 N25 108.2(4) . . ?
N26 C38 N27 115.1(3) . . ?
N26 C38 C40 103.7(3) . . ?
N27 C38 C40 103.5(3) . . ?
N26 C38 H38 111.3 . . ?
N27 C38 H38 111.3 . . ?
C40 C38 H38 111.3 . . ?
O14 C39 N28 126.3(4) . . ?
O14 C39 N27 125.1(4) . . ?
N28 C39 N27 108.6(4) . . ?
N28 C40 N25 115.0(4) . . ?
N28 C40 C38 103.4(4) . . ?
N25 C40 C38 103.7(3) . . ?
N28 C40 H40 111.4 . . ?
N25 C40 H40 111.4 . . ?
C38 C40 H40 111.4 . . ?
N29 C41 N26 113.4(3) . . ?
N29 C41 H41A 108.9 . . ?
N26 C41 H41A 108.9 . . ?
N29 C41 H41B 108.9 . . ?
N26 C41 H41B 108.9 . . ?
H41A C41 H41B 107.7 . . ?
N32 C42 N27 113.4(3) . . ?
N32 C42 H42A 108.9 . . ?
N27 C42 H42A 108.9 . . ?
N32 C42 H42B 108.9 . . ?
N27 C42 H42B 108.9 . . ?
H42A C42 H42B 107.7 . . ?
O15 C43 N29 126.4(4) . . ?
O15 C43 N30 125.4(4) . . ?
N29 C43 N30 108.2(3) . . ?
N31 C44 N30 115.0(3) . . ?
N31 C44 C46 103.3(3) . . ?
N30 C44 C46 103.3(3) . . ?
N31 C44 H44 111.5 . . ?
N30 C44 H44 111.5 . . ?
C46 C44 H44 111.5 . . ?
O16 C45 N31 125.7(4) . . ?
O16 C45 N32 126.1(4) . . ?
N31 C45 N32 108.3(4) . . ?
N32 C46 N29 114.8(3) . . ?
N32 C46 C44 103.6(3) . . ?
N29 C46 C44 103.5(3) . . ?
N32 C46 H46 111.5 . . ?
N29 C46 H46 111.5 . . ?
C44 C46 H46 111.5 . . ?
N20 C47 N30 112.8(3) 2_656 . ?
N20 C47 H47A 109.0 2_656 . ?
N30 C47 H47A 109.0 . . ?
N20 C47 H47B 109.0 2_656 . ?
N30 C47 H47B 109.0 . . ?
H47A C47 H47B 107.8 . . ?
N17 C48 N31 113.4(4) 2_656 . ?
N17 C48 H48A 108.9 2_656 . ?
N31 C48 H48A 108.9 . . ?
N17 C48 H48B 108.9 2_656 . ?
N31 C48 H48B 108.9 . . ?
H48A C48 H48B 107.7 . . ?
C49 N33 C53 121.8(5) . . ?
C54 N34 C58 120.2(5) . . ?
C54 N34 C59' 118.6(5) . . ?
C58 N34 C59' 121.1(5) . . ?
C54 N34 C59 118.6(5) . . ?
C58 N34 C59 121.1(5) . . ?
N33 C49 C50 121.4(5) . . ?
N33 C49 H49 119.3 . . ?
C50 C49 H49 119.3 . . ?
C49 C50 C51 118.7(5) . . ?
C49 C50 H50 120.7 . . ?
C51 C50 H50 120.7 . . ?
C52 C51 C50 118.4(5) . . ?
C52 C51 C56 119.6(5) . . ?
C50 C51 C56 122.0(5) . . ?
C53 C52 C51 120.2(6) . . ?
C53 C52 H52 119.9 . . ?
C51 C52 H52 119.9 . . ?
N33 C53 C52 119.5(6) . . ?
N33 C53 H53 120.2 . . ?
C52 C53 H53 120.2 . . ?
N34 C54 C55 120.6(6) . . ?
N34 C54 H54 119.7 . . ?
C55 C54 H54 119.7 . . ?
C54 C55 C56 120.6(6) . . ?
C54 C55 H55 119.7 . . ?
C56 C55 H55 119.7 . . ?
C57 C56 C55 118.5(5) . . ?
C57 C56 C51 121.1(5) . . ?
C55 C56 C51 120.4(5) . . ?
C58 C57 C56 118.4(5) . . ?
C58 C57 H57 120.8 . . ?
C56 C57 H57 120.8 . . ?
N34 C58 C57 121.6(5) . . ?
N34 C58 H58 119.2 . . ?
C57 C58 H58 119.2 . . ?
N34 C59 C60 113.9(10) . . ?
N34 C59 H59A 108.8 . . ?
C60 C59 H59A 108.8 . . ?
N34 C59 H59B 108.8 . . ?
C60 C59 H59B 108.8 . . ?
H59A C59 H59B 107.7 . . ?
C61 C60 C69 120.1(13) . . ?
C61 C60 C59 122.3(11) . . ?
C69 C60 C59 117.4(12) . . ?
C60 C61 C62 119.9(10) . . ?
C60 C61 H61 120.1 . . ?
C62 C61 H61 120.1 . . ?
C63 C62 C67 120.0 . . ?
C63 C62 C61 120.6(7) . . ?
C67 C62 C61 119.3(7) . . ?
C62 C63 C64 120.0 . . ?
C62 C63 H63 120.0 . . ?
C64 C63 H63 120.0 . . ?
C65 C64 C63 120.0 . . ?
C65 C64 H64 120.0 . . ?
C63 C64 H64 120.0 . . ?
C64 C65 C66 120.0 . . ?
C64 C65 H65 120.0 . . ?
C66 C65 H65 120.0 . . ?
C67 C66 C65 120.0 . . ?
C67 C66 H66 120.0 . . ?
C65 C66 H66 120.0 . . ?
C66 C67 C62 120.0 . . ?
C66 C67 C68 121.5(6) . . ?
C62 C67 C68 118.5(6) . . ?
C69 C68 C67 121.5(9) . . ?
C69 C68 H68 119.2 . . ?
C67 C68 H68 119.2 . . ?
C68 C69 C60 120.6(12) . . ?
C68 C69 H69 119.7 . . ?
C60 C69 H69 119.7 . . ?
C60' C59' N34 109.5(14) . . ?
C60' C59' H59C 109.8 . . ?
N34 C59' H59C 109.8 . . ?
C60' C59' H59D 109.8 . . ?
N34 C59' H59D 109.8 . . ?
H59C C59' H59D 108.2 . . ?
C61' C60' C69' 119.4(19) . . ?
C61' C60' C59' 119.7(15) . . ?
C69' C60' C59' 120.9(15) . . ?
C60' C61' C62' 119.2(15) . . ?
C60' C61' H61' 120.4 . . ?
C62' C61' H61' 120.4 . . ?
C63' C62' C67' 120.0 . . ?
C63' C62' C61' 120.4(8) . . ?
C67' C62' C61' 119.6(8) . . ?
C62' C63' C64' 120.0 . . ?
C62' C63' H63' 120.0 . . ?
C64' C63' H63' 120.0 . . ?
C63' C64' C65' 120.0 . . ?
C63' C64' H64' 120.0 . . ?
C65' C64' H64' 120.0 . . ?
C66' C65' C64' 120.0 . . ?
C66' C65' H65' 120.0 . . ?
C64' C65' H65' 120.0 . . ?
C67' C66' C65' 120.0 . . ?
C67' C66' H66' 120.0 . . ?
C65' C66' H66' 120.0 . . ?
C66' C67' C62' 120.0 . . ?
C66' C67' C68' 122.0(8) . . ?
C62' C67' C68' 118.0(8) . . ?
C69' C68' C67' 121.2(12) . . ?
C69' C68' H68' 119.4 . . ?
C67' C68' H68' 119.4 . . ?
C68' C69' C60' 122.5(16) . . ?
C68' C69' H69' 118.7 . . ?
C60' C69' H69' 118.7 . . ?
C70 N35 C74 121.3(5) . . ?
C75 N36 C79 120.1(5) . . ?
C75 N36 C80' 121.1(4) . . ?
C79 N36 C80' 118.8(5) . . ?
C75 N36 C80 121.1(4) . . ?
C79 N36 C80 118.8(5) . . ?
N35 C70 C71 120.2(6) . . ?
N35 C70 H70 119.9 . . ?
C71 C70 H70 119.9 . . ?
C70 C71 C72 119.6(5) . . ?
C70 C71 H71 120.2 . . ?
C72 C71 H71 120.2 . . ?
C71 C72 C73 119.1(5) . . ?
C71 C72 C77 121.0(5) . . ?
C73 C72 C77 119.9(5) . . ?
C74 C73 C72 119.0(6) . . ?
C74 C73 H73 120.5 . . ?
C72 C73 H73 120.5 . . ?
N35 C74 C73 120.7(6) . . ?
N35 C74 H74 119.6 . . ?
C73 C74 H74 119.6 . . ?
N36 C75 C76 121.6(5) . . ?
N36 C75 H75 119.2 . . ?
C76 C75 H75 119.2 . . ?
C75 C76 C77 119.3(5) . . ?
C75 C76 H76 120.4 . . ?
C77 C76 H76 120.4 . . ?
C78 C77 C76 117.8(5) . . ?
C78 C77 C72 120.4(5) . . ?
C76 C77 C72 121.8(5) . . ?
C79 C78 C77 120.4(5) . . ?
C79 C78 H78 119.8 . . ?
C77 C78 H78 119.8 . . ?
N36 C79 C78 120.8(5) . . ?
N36 C79 H79 119.6 . . ?
C78 C79 H79 119.6 . . ?
C81 C80 N36 112.1(8) . . ?
C81 C80 H80A 109.2 . . ?
N36 C80 H80A 109.2 . . ?
C81 C80 H80B 109.2 . . ?
N36 C80 H80B 109.2 . . ?
H80A C80 H80B 107.9 . . ?
C82 C81 C90 118.6(14) . . ?
C82 C81 C80 121.8(12) . . ?
C90 C81 C80 119.6(8) . . ?
C81 C82 C83 121.3(10) . . ?
C81 C82 H82 119.3 . . ?
C83 C82 H82 119.3 . . ?
C84 C83 C88 119.2(8) . . ?
C84 C83 C82 121.9(7) . . ?
C88 C83 C82 118.9(7) . . ?
C85 C84 C83 119.6(7) . . ?
C85 C84 H84 120.2 . . ?
C83 C84 H84 120.2 . . ?
C84 C85 C86 120.6(9) . . ?
C84 C85 H85 119.7 . . ?
C86 C85 H85 119.7 . . ?
C87 C86 C85 121.6(11) . . ?
C87 C86 H86 119.2 . . ?
C85 C86 H86 119.2 . . ?
C86 C87 C88 120.0(8) . . ?
C86 C87 H87 120.0 . . ?
C88 C87 H87 120.0 . . ?
C87 C88 C83 119.0(7) . . ?
C87 C88 C89 121.9(8) . . ?
C83 C88 C89 119.0(8) . . ?
C90 C89 C88 120.6(7) . . ?
C90 C89 H89 119.7 . . ?
C88 C89 H89 119.7 . . ?
C89 C90 C81 121.5(9) . . ?
C89 C90 H90 119.3 . . ?
C81 C90 H90 119.3 . . ?
N36 C80' C81' 111.4(19) . . ?
N36 C80' H80C 109.3 . . ?
C81' C80' H80C 109.3 . . ?
N36 C80' H80D 109.3 . . ?
C81' C80' H80D 109.3 . . ?
H80C C80' H80D 108.0 . . ?
C82' C81' C90' 126(4) . . ?
C82' C81' C80' 126(2) . . ?
C90' C81' C80' 106(3) . . ?
C81' C82' C83' 118(2) . . ?
C81' C82' H82' 120.8 . . ?
C83' C82' H82' 120.8 . . ?
C88' C83' C84' 120.0 . . ?
C88' C83' C82' 118.1(16) . . ?
C84' C83' C82' 121.8(16) . . ?
C85' C84' C83' 120.0 . . ?
C85' C84' H84' 120.0 . . ?
C83' C84' H84' 120.0 . . ?
C84' C85' C86' 120.0 . . ?
C84' C85' H85' 120.0 . . ?
C86' C85' H85' 120.0 . . ?
C87' C86' C85' 120.0 . . ?
C87' C86' H86' 120.0 . . ?
C85' C86' H86' 120.0 . . ?
C86' C87' C88' 120.0 . . ?
C86' C87' H87' 120.0 . . ?
C88' C87' H87' 120.0 . . ?
C89' C88' C83' 121.0(15) . . ?
C89' C88' C87' 119.0(15) . . ?
C83' C88' C87' 120.0 . . ?
C90' C89' C88' 120(2) . . ?
C90' C89' H89' 120.0 . . ?
C88' C89' H89' 120.0 . . ?
C89' C90' C81' 116(3) . . ?
C89' C90' H90' 122.0 . . ?
C81' C90' H90' 122.0 . . ?

loop_
_geom_torsion_atom_site_label_1
_geom_torsion_atom_site_label_2
_geom_torsion_atom_site_label_3
_geom_torsion_atom_site_label_4
_geom_torsion
_geom_torsion_site_symmetry_1
_geom_torsion_site_symmetry_2
_geom_torsion_site_symmetry_3
_geom_torsion_site_symmetry_4
_geom_torsion_publ_flag
C4 N1 C1 O1 -170.4(4) . . . . ?
C24 N1 C1 O1 -8.3(7) 2_567 . . . ?
C4 N1 C1 N2 10.1(5) . . . . ?
C24 N1 C1 N2 172.3(4) 2_567 . . . ?
C5 N2 C1 O1 9.6(7) . . . . ?
C2 N2 C1 O1 168.4(4) . . . . ?
C5 N2 C1 N1 -171.0(4) . . . . ?
C2 N2 C1 N1 -12.2(5) . . . . ?
C3 N3 C2 N2 -112.7(4) . . . . ?
C6 N3 C2 N2 82.6(5) . . . . ?
C3 N3 C2 C4 -1.3(4) . . . . ?
C6 N3 C2 C4 -165.9(4) . . . . ?
C1 N2 C2 N3 120.4(4) . . . . ?
C5 N2 C2 N3 -80.9(5) . . . . ?
C1 N2 C2 C4 9.1(5) . . . . ?
C5 N2 C2 C4 167.8(4) . . . . ?
C23 N4 C3 O2 7.2(6) 2_567 . . . ?
C4 N4 C3 O2 172.4(4) . . . . ?
C23 N4 C3 N3 -171.3(4) 2_567 . . . ?
C4 N4 C3 N3 -6.1(5) . . . . ?
C6 N3 C3 O2 -9.0(6) . . . . ?
C2 N3 C3 O2 -173.9(4) . . . . ?
C6 N3 C3 N4 169.4(4) . . . . ?
C2 N3 C3 N4 4.5(5) . . . . ?
C3 N4 C4 N1 117.1(4) . . . . ?
C23 N4 C4 N1 -77.8(5) 2_567 . . . ?
C3 N4 C4 C2 5.1(4) . . . . ?
C23 N4 C4 C2 170.2(4) 2_567 . . . ?
C1 N1 C4 N4 -116.6(4) . . . . ?
C24 N1 C4 N4 81.5(5) 2_567 . . . ?
C1 N1 C4 C2 -4.2(4) . . . . ?
C24 N1 C4 C2 -166.1(4) 2_567 . . . ?
N3 C2 C4 N4 -2.2(4) . . . . ?
N2 C2 C4 N4 117.9(3) . . . . ?
N3 C2 C4 N1 -122.9(3) . . . . ?
N2 C2 C4 N1 -2.8(4) . . . . ?
C7 N5 C5 N2 113.1(5) . . . . ?
C10 N5 C5 N2 -86.4(6) . . . . ?
C1 N2 C5 N5 -119.1(5) . . . . ?
C2 N2 C5 N5 84.4(5) . . . . ?
C3 N3 C6 N8 111.4(5) . . . . ?
C2 N3 C6 N8 -85.4(5) . . . . ?
C9 N8 C6 N3 -112.9(5) . . . . ?
C10 N8 C6 N3 83.3(5) . . . . ?
C8 N6 C7 O3 173.8(5) . . . . ?
C11 N6 C7 O3 18.6(8) . . . . ?
C8 N6 C7 N5 -5.0(6) . . . . ?
C11 N6 C7 N5 -160.2(4) . . . . ?
C5 N5 C7 O3 -11.2(8) . . . . ?
C10 N5 C7 O3 -173.7(5) . . . . ?
C5 N5 C7 N6 167.6(4) . . . . ?
C10 N5 C7 N6 5.1(6) . . . . ?
C9 N7 C8 N6 -115.7(4) . . . . ?
C12 N7 C8 N6 86.8(5) . . . . ?
C9 N7 C8 C10 -4.0(5) . . . . ?
C12 N7 C8 C10 -161.5(4) . . . . ?
C7 N6 C8 N7 114.6(5) . . . . ?
C11 N6 C8 N7 -90.0(5) . . . . ?
C7 N6 C8 C10 2.8(5) . . . . ?
C11 N6 C8 C10 158.2(4) . . . . ?
C8 N7 C9 O4 -175.0(4) . . . . ?
C12 N7 C9 O4 -17.4(7) . . . . ?
C8 N7 C9 N8 5.8(5) . . . . ?
C12 N7 C9 N8 163.4(4) . . . . ?
C10 N8 C9 O4 175.5(4) . . . . ?
C6 N8 C9 O4 10.3(7) . . . . ?
C10 N8 C9 N7 -5.2(5) . . . . ?
C6 N8 C9 N7 -170.5(4) . . . . ?
C9 N8 C10 N5 114.7(4) . . . . ?
C6 N8 C10 N5 -80.2(5) . . . . ?
C9 N8 C10 C8 2.6(5) . . . . ?
C6 N8 C10 C8 167.8(4) . . . . ?
C7 N5 C10 N8 -115.0(5) . . . . ?
C5 N5 C10 N8 82.7(5) . . . . ?
C7 N5 C10 C8 -3.2(5) . . . . ?
C5 N5 C10 C8 -165.5(4) . . . . ?
N7 C8 C10 N8 0.8(4) . . . . ?
N6 C8 C10 N8 120.4(4) . . . . ?
N7 C8 C10 N5 -119.4(4) . . . . ?
N6 C8 C10 N5 0.2(5) . . . . ?
C13 N9 C11 N6 129.7(5) . . . . ?
C16 N9 C11 N6 -80.9(6) . . . . ?
C7 N6 C11 N9 -123.2(5) . . . . ?
C8 N6 C11 N9 83.7(6) . . . . ?
C15 N12 C12 N7 -124.3(5) . . . . ?
C16 N12 C12 N7 82.1(5) . . . . ?
C9 N7 C12 N12 125.0(5) . . . . ?
C8 N7 C12 N12 -79.5(5) . . . . ?
C17 N10 C13 O5 8.1(8) . . . . ?
C14 N10 C13 O5 173.7(5) . . . . ?
C17 N10 C13 N9 -172.5(4) . . . . ?
C14 N10 C13 N9 -7.0(5) . . . . ?
C16 N9 C13 O5 -170.3(5) . . . . ?
C11 N9 C13 O5 -18.5(8) . . . . ?
C16 N9 C13 N10 10.3(5) . . . . ?
C11 N9 C13 N10 162.2(4) . . . . ?
C15 N11 C14 N10 -122.3(4) . . . . ?
C18 N11 C14 N10 88.1(5) . . . . ?
C15 N11 C14 C16 -10.3(5) . . . . ?
C18 N11 C14 C16 -159.9(4) . . . . ?
C13 N10 C14 N11 113.3(4) . . . . ?
C17 N10 C14 N11 -81.2(5) . . . . ?
C13 N10 C14 C16 1.3(5) . . . . ?
C17 N10 C14 C16 166.8(4) . . . . ?
C12 N12 C15 O6 14.5(7) . . . . ?
C16 N12 C15 O6 170.5(4) . . . . ?
C12 N12 C15 N11 -165.7(4) . . . . ?
C16 N12 C15 N11 -9.7(5) . . . . ?
C18 N11 C15 O6 -17.0(7) . . . . ?
C14 N11 C15 O6 -167.6(4) . . . . ?
C18 N11 C15 N12 163.2(4) . . . . ?
C14 N11 C15 N12 12.6(5) . . . . ?
C15 N12 C16 N9 114.7(4) . . . . ?
C12 N12 C16 N9 -89.7(5) . . . . ?
C15 N12 C16 C14 3.3(5) . . . . ?
C12 N12 C16 C14 158.9(4) . . . . ?
C13 N9 C16 N12 -120.9(4) . . . . ?
C11 N9 C16 N12 87.3(5) . . . . ?
C13 N9 C16 C14 -9.2(5) . . . . ?
C11 N9 C16 C14 -160.9(4) . . . . ?
N11 C14 C16 N12 4.1(4) . . . . ?
N10 C14 C16 N12 124.2(4) . . . . ?
N11 C14 C16 N9 -115.6(4) . . . . ?
N10 C14 C16 N9 4.5(5) . . . . ?
C19 N13 C17 N10 116.6(5) . . . . ?
C22 N13 C17 N10 -87.2(5) . . . . ?
C13 N10 C17 N13 -116.9(5) . . . . ?
C14 N10 C17 N13 79.1(5) . . . . ?
C15 N11 C18 N16 126.5(5) . . . . ?
C14 N11 C18 N16 -86.0(5) . . . . ?
C21 N16 C18 N11 -118.8(5) . . . . ?
C22 N16 C18 N11 78.3(6) . . . . ?
C23 N14 C19 O7 12.7(7) . . . . ?
C20 N14 C19 O7 170.0(4) . . . . ?
C23 N14 C19 N13 -166.2(4) . . . . ?
C20 N14 C19 N13 -9.0(5) . . . . ?
C17 N13 C19 O7 -13.6(7) . . . . ?
C22 N13 C19 O7 -172.1(4) . . . . ?
C17 N13 C19 N14 165.4(4) . . . . ?
C22 N13 C19 N14 6.8(5) . . . . ?
C21 N15 C20 N14 -111.4(4) . . . . ?
C24 N15 C20 N14 79.8(5) . . . . ?
C21 N15 C20 C22 0.8(4) . . . . ?
C24 N15 C20 C22 -168.0(4) . . . . ?
C19 N14 C20 N15 119.7(4) . . . . ?
C23 N14 C20 N15 -83.2(5) . . . . ?
C19 N14 C20 C22 7.2(5) . . . . ?
C23 N14 C20 C22 164.4(4) . . . . ?
C22 N16 C21 O8 174.7(4) . . . . ?
C18 N16 C21 O8 10.2(7) . . . . ?
C22 N16 C21 N15 -5.0(5) . . . . ?
C18 N16 C21 N15 -169.5(4) . . . . ?
C24 N15 C21 O8 -8.5(7) . . . . ?
C20 N15 C21 O8 -177.3(4) . . . . ?
C24 N15 C21 N16 171.2(4) . . . . ?
C20 N15 C21 N16 2.4(5) . . . . ?
C21 N16 C22 N13 116.5(4) . . . . ?
C18 N16 C22 N13 -79.2(5) . . . . ?
C21 N16 C22 C20 5.3(4) . . . . ?
C18 N16 C22 C20 169.6(4) . . . . ?
C19 N13 C22 N16 -113.0(4) . . . . ?
C17 N13 C22 N16 88.7(5) . . . . ?
C19 N13 C22 C20 -2.1(5) . . . . ?
C17 N13 C22 C20 -160.5(4) . . . . ?
N15 C20 C22 N16 -3.5(4) . . . . ?
N14 C20 C22 N16 116.5(4) . . . . ?
N15 C20 C22 N13 -123.0(4) . . . . ?
N14 C20 C22 N13 -3.0(5) . . . . ?
C19 N14 C23 N4 -116.9(5) . . . 2_567 ?
C20 N14 C23 N4 88.3(5) . . . 2_567 ?
C21 N15 C24 N1 108.1(5) . . . 2_567 ?
C20 N15 C24 N1 -84.4(5) . . . 2_567 ?
C29 N18 C25 O9 13.3(7) . . . . ?
C26 N18 C25 O9 174.8(4) . . . . ?
C29 N18 C25 N17 -166.6(4) . . . . ?
C26 N18 C25 N17 -5.0(5) . . . . ?
C48 N17 C25 O9 -8.2(7) 2_656 . . . ?
C28 N17 C25 O9 -178.2(4) . . . . ?
C48 N17 C25 N18 171.7(4) 2_656 . . . ?
C28 N17 C25 N18 1.6(5) . . . . ?
C27 N19 C26 N18 -109.9(4) . . . . ?
C30 N19 C26 N18 85.1(5) . . . . ?
C27 N19 C26 C28 1.7(5) . . . . ?
C30 N19 C26 C28 -163.3(4) . . . . ?
C25 N18 C26 N19 118.0(4) . . . . ?
C29 N18 C26 N19 -80.7(5) . . . . ?
C25 N18 C26 C28 6.0(5) . . . . ?
C29 N18 C26 C28 167.3(4) . . . . ?
C26 N19 C27 O10 -177.1(4) . . . . ?
C30 N19 C27 O10 -11.8(7) . . . . ?
C26 N19 C27 N20 2.0(5) . . . . ?
C30 N19 C27 N20 167.3(4) . . . . ?
C47 N20 C27 O10 14.3(7) 2_656 . . . ?
C28 N20 C27 O10 173.8(4) . . . . ?
C47 N20 C27 N19 -164.8(4) 2_656 . . . ?
C28 N20 C27 N19 -5.3(5) . . . . ?
C25 N17 C28 N20 -109.0(4) . . . . ?
C48 N17 C28 N20 81.0(5) 2_656 . . . ?
C25 N17 C28 C26 2.0(5) . . . . ?
C48 N17 C28 C26 -168.0(4) 2_656 . . . ?
C27 N20 C28 N17 117.1(4) . . . . ?
C47 N20 C28 N17 -83.7(5) 2_656 . . . ?
C27 N20 C28 C26 6.1(4) . . . . ?
C47 N20 C28 C26 165.2(4) 2_656 . . . ?
N19 C26 C28 N17 -123.9(4) . . . . ?
N18 C26 C28 N17 -4.6(4) . . . . ?
N19 C26 C28 N20 -4.5(4) . . . . ?
N18 C26 C28 N20 114.9(4) . . . . ?
C25 N18 C29 N21 -117.7(5) . . . . ?
C26 N18 C29 N21 82.8(5) . . . . ?
C31 N21 C29 N18 121.8(5) . . . . ?
C34 N21 C29 N18 -87.0(5) . . . . ?
C27 N19 C30 N24 110.2(5) . . . . ?
C26 N19 C30 N24 -86.2(5) . . . . ?
C33 N24 C30 N19 -113.2(5) . . . . ?
C34 N24 C30 N19 80.7(5) . . . . ?
C29 N21 C31 O11 -17.0(7) . . . . ?
C34 N21 C31 O11 -170.7(5) . . . . ?
C29 N21 C31 N22 162.4(4) . . . . ?
C34 N21 C31 N22 8.6(5) . . . . ?
C32 N22 C31 O11 173.1(5) . . . . ?
C35 N22 C31 O11 9.4(8) . . . . ?
C32 N22 C31 N21 -6.3(5) . . . . ?
C35 N22 C31 N21 -170.0(4) . . . . ?
C31 N22 C32 N23 112.5(4) . . . . ?
C35 N22 C32 N23 -83.8(5) . . . . ?
C31 N22 C32 C34 1.6(5) . . . . ?
C35 N22 C32 C34 165.3(4) . . . . ?
C33 N23 C32 N22 -118.0(4) . . . . ?
C36 N23 C32 N22 86.2(5) . . . . ?
C33 N23 C32 C34 -6.8(5) . . . . ?
C36 N23 C32 C34 -162.6(4) . . . . ?
C34 N24 C33 O12 176.0(4) . . . . ?
C30 N24 C33 O12 8.6(7) . . . . ?
C34 N24 C33 N23 -3.2(5) . . . . ?
C30 N24 C33 N23 -170.6(4) . . . . ?
C36 N23 C33 O12 -16.8(7) . . . . ?
C32 N23 C33 O12 -172.7(4) . . . . ?
C36 N23 C33 N24 162.4(4) . . . . ?
C32 N23 C33 N24 6.5(5) . . . . ?
C33 N24 C34 N21 111.5(4) . . . . ?
C30 N24 C34 N21 -81.0(5) . . . . ?
C33 N24 C34 C32 -1.0(5) . . . . ?
C30 N24 C34 C32 166.4(4) . . . . ?
C31 N21 C34 N24 -119.9(4) . . . . ?
C29 N21 C34 N24 86.4(5) . . . . ?
C31 N21 C34 C32 -7.5(5) . . . . ?
C29 N21 C34 C32 -161.1(4) . . . . ?
N22 C32 C34 N24 123.7(4) . . . . ?
N23 C32 C34 N24 4.5(4) . . . . ?
N22 C32 C34 N21 3.4(4) . . . . ?
N23 C32 C34 N21 -115.8(4) . . . . ?
C37 N25 C35 N22 124.2(5) . . . . ?
C40 N25 C35 N22 -84.9(6) . . . . ?
C31 N22 C35 N25 -114.9(5) . . . . ?
C32 N22 C35 N25 82.9(6) . . . . ?
C39 N28 C36 N23 -112.3(5) . . . . ?
C40 N28 C36 N23 82.1(6) . . . . ?
C33 N23 C36 N28 121.1(5) . . . . ?
C32 N23 C36 N28 -85.3(5) . . . . ?
C38 N26 C37 O13 175.5(4) . . . . ?
C41 N26 C37 O13 6.9(6) . . . . ?
C38 N26 C37 N25 -4.4(5) . . . . ?
C41 N26 C37 N25 -173.1(4) . . . . ?
C35 N25 C37 O13 -17.8(7) . . . . ?
C40 N25 C37 O13 -171.5(4) . . . . ?
C35 N25 C37 N26 162.2(4) . . . . ?
C40 N25 C37 N26 8.5(5) . . . . ?
C37 N26 C38 N27 111.3(4) . . . . ?
C41 N26 C38 N27 -80.2(5) . . . . ?
C37 N26 C38 C40 -1.0(4) . . . . ?
C41 N26 C38 C40 167.5(4) . . . . ?
C39 N27 C38 N26 -120.1(4) . . . . ?
C42 N27 C38 N26 85.5(5) . . . . ?
C39 N27 C38 C40 -7.7(4) . . . . ?
C42 N27 C38 C40 -162.1(4) . . . . ?
C36 N28 C39 O14 9.7(7) . . . . ?
C40 N28 C39 O14 176.6(4) . . . . ?
C36 N28 C39 N27 -169.8(4) . . . . ?
C40 N28 C39 N27 -3.0(5) . . . . ?
C42 N27 C39 O14 -18.2(7) . . . . ?
C38 N27 C39 O14 -172.7(4) . . . . ?
C42 N27 C39 N28 161.4(4) . . . . ?
C38 N27 C39 N28 6.9(5) . . . . ?
C39 N28 C40 N25 110.5(4) . . . . ?
C36 N28 C40 N25 -82.5(5) . . . . ?
C39 N28 C40 C38 -1.8(5) . . . . ?
C36 N28 C40 C38 165.2(4) . . . . ?
C37 N25 C40 N28 -120.9(4) . . . . ?
C35 N25 C40 N28 85.6(5) . . . . ?
C37 N25 C40 C38 -8.8(4) . . . . ?
C35 N25 C40 C38 -162.3(4) . . . . ?
N26 C38 C40 N28 126.0(4) . . . . ?
N27 C38 C40 N28 5.5(4) . . . . ?
N26 C38 C40 N25 5.7(4) . . . . ?
N27 C38 C40 N25 -114.8(4) . . . . ?
C43 N29 C41 N26 116.8(4) . . . . ?
C46 N29 C41 N26 -86.3(5) . . . . ?
C37 N26 C41 N29 -112.1(4) . . . . ?
C38 N26 C41 N29 80.5(5) . . . . ?
C45 N32 C42 N27 -122.2(4) . . . . ?
C46 N32 C42 N27 81.1(5) . . . . ?
C39 N27 C42 N32 122.1(4) . . . . ?
C38 N27 C42 N32 -86.1(5) . . . . ?
C41 N29 C43 O15 -13.5(7) . . . . ?
C46 N29 C43 O15 -172.5(4) . . . . ?
C41 N29 C43 N30 166.9(4) . . . . ?
C46 N29 C43 N30 7.9(5) . . . . ?
C44 N30 C43 O15 169.8(4) . . . . ?
C47 N30 C43 O15 12.9(6) . . . . ?
C44 N30 C43 N29 -10.6(5) . . . . ?
C47 N30 C43 N29 -167.4(3) . . . . ?
C45 N31 C44 N30 -113.6(4) . . . . ?
C48 N31 C44 N30 84.7(5) . . . . ?
C45 N31 C44 C46 -1.8(4) . . . . ?
C48 N31 C44 C46 -163.4(4) . . . . ?
C43 N30 C44 N31 120.7(4) . . . . ?
C47 N30 C44 N31 -82.5(5) . . . . ?
C43 N30 C44 C46 8.8(4) . . . . ?
C47 N30 C44 C46 165.7(3) . . . . ?
C48 N31 C45 O16 -11.6(7) . . . . ?
C44 N31 C45 O16 -173.0(4) . . . . ?
C48 N31 C45 N32 168.5(4) . . . . ?
C44 N31 C45 N32 7.0(5) . . . . ?
C42 N32 C45 O16 11.2(7) . . . . ?
C46 N32 C45 O16 170.3(4) . . . . ?
C42 N32 C45 N31 -168.8(4) . . . . ?
C46 N32 C45 N31 -9.8(5) . . . . ?
C45 N32 C46 N29 120.4(4) . . . . ?
C42 N32 C46 N29 -80.8(5) . . . . ?
C45 N32 C46 C44 8.3(4) . . . . ?
C42 N32 C46 C44 167.0(4) . . . . ?
C43 N29 C46 N32 -114.5(4) . . . . ?
C41 N29 C46 N32 86.5(5) . . . . ?
C43 N29 C46 C44 -2.3(4) . . . . ?
C41 N29 C46 C44 -161.3(4) . . . . ?
N31 C44 C46 N32 -3.8(4) . . . . ?
N30 C44 C46 N32 116.4(3) . . . . ?
N31 C44 C46 N29 -123.9(3) . . . . ?
N30 C44 C46 N29 -3.7(4) . . . . ?
C43 N30 C47 N20 -122.1(4) . . . 2_656 ?
C44 N30 C47 N20 83.3(5) . . . 2_656 ?
C45 N31 C48 N17 114.8(5) . . . 2_656 ?
C44 N31 C48 N17 -85.5(5) . . . 2_656 ?
C53 N33 C49 C50 -0.4(10) . . . . ?
N33 C49 C50 C51 2.3(8) . . . . ?
C49 C50 C51 C52 -2.0(9) . . . . ?
C49 C50 C51 C56 177.5(5) . . . . ?
C50 C51 C52 C53 0.1(11) . . . . ?
C56 C51 C52 C53 -179.5(7) . . . . ?
C49 N33 C53 C52 -1.6(12) . . . . ?
C51 C52 C53 N33 1.8(13) . . . . ?
C58 N34 C54 C55 0.8(10) . . . . ?
C59' N34 C54 C55 -176.4(6) . . . . ?
C59 N34 C54 C55 -176.4(6) . . . . ?
N34 C54 C55 C56 0.3(10) . . . . ?
C54 C55 C56 C57 -1.0(10) . . . . ?
C54 C55 C56 C51 178.3(6) . . . . ?
C52 C51 C56 C57 -145.8(6) . . . . ?
C50 C51 C56 C57 34.6(8) . . . . ?
C52 C51 C56 C55 35.0(9) . . . . ?
C50 C51 C56 C55 -144.6(6) . . . . ?
C55 C56 C57 C58 0.6(9) . . . . ?
C51 C56 C57 C58 -178.6(5) . . . . ?
C54 N34 C58 C57 -1.2(9) . . . . ?
C59' N34 C58 C57 176.0(5) . . . . ?
C59 N34 C58 C57 176.0(5) . . . . ?
C56 C57 C58 N34 0.4(9) . . . . ?
C54 N34 C59 C60 -72.1(10) . . . . ?
C58 N34 C59 C60 110.7(9) . . . . ?
N34 C59 C60 C61 -74(2) . . . . ?
N34 C59 C60 C69 110.3(18) . . . . ?
C69 C60 C61 C62 0(3) . . . . ?
C59 C60 C61 C62 -175.4(14) . . . . ?
C60 C61 C62 C63 179.7(14) . . . . ?
C60 C61 C62 C67 2.0(17) . . . . ?
C67 C62 C63 C64 0.0 . . . . ?
C61 C62 C63 C64 -177.6(9) . . . . ?
C62 C63 C64 C65 0.0 . . . . ?
C63 C64 C65 C66 0.0 . . . . ?
C64 C65 C66 C67 0.0 . . . . ?
C65 C66 C67 C62 0.0 . . . . ?
C65 C66 C67 C68 -179.5(9) . . . . ?
C63 C62 C67 C66 0.0 . . . . ?
C61 C62 C67 C66 177.6(9) . . . . ?
C63 C62 C67 C68 179.5(9) . . . . ?
C61 C62 C67 C68 -2.8(9) . . . . ?
C66 C67 C68 C69 -178.9(9) . . . . ?
C62 C67 C68 C69 1.6(13) . . . . ?
C67 C68 C69 C60 1(2) . . . . ?
C61 C60 C69 C68 -1(3) . . . . ?
C59 C60 C69 C68 174.3(14) . . . . ?
C54 N34 C59' C60' -87.9(11) . . . . ?
C58 N34 C59' C60' 94.9(10) . . . . ?
N34 C59' C60' C61' 122(2) . . . . ?
N34 C59' C60' C69' -60(3) . . . . ?
C69' C60' C61' C62' -3(4) . . . . ?
C59' C60' C61' C62' 175.4(18) . . . . ?
C60' C61' C62' C63' -177.0(19) . . . . ?
C60' C61' C62' C67' 3(2) . . . . ?
C67' C62' C63' C64' 0.0 . . . . ?
C61' C62' C63' C64' 179.5(12) . . . . ?
C62' C63' C64' C65' 0.0 . . . . ?
C63' C64' C65' C66' 0.0 . . . . ?
C64' C65' C66' C67' 0.0 . . . . ?
C65' C66' C67' C62' 0.0 . . . . ?
C65' C66' C67' C68' -177.3(11) . . . . ?
C63' C62' C67' C66' 0.0 . . . . ?
C61' C62' C67' C66' -179.5(12) . . . . ?
C63' C62' C67' C68' 177.4(11) . . . . ?
C61' C62' C67' C68' -2.1(11) . . . . ?
C66' C67' C68' C69' 179.4(10) . . . . ?
C62' C67' C68' C69' 2.0(15) . . . . ?
C67' C68' C69' C60' -2(3) . . . . ?
C61' C60' C69' C68' 3(4) . . . . ?
C59' C60' C69' C68' -175.4(18) . . . . ?
C74 N35 C70 C71 -1.8(10) . . . . ?
N35 C70 C71 C72 1.1(9) . . . . ?
C70 C71 C72 C73 1.1(9) . . . . ?
C70 C71 C72 C77 179.3(5) . . . . ?
C71 C72 C73 C74 -2.7(10) . . . . ?
C77 C72 C73 C74 179.1(6) . . . . ?
C70 N35 C74 C73 0.2(11) . . . . ?
C72 C73 C74 N35 2.1(12) . . . . ?
C79 N36 C75 C76 0.2(8) . . . . ?
C80' N36 C75 C76 179.6(5) . . . . ?
C80 N36 C75 C76 179.6(5) . . . . ?
N36 C75 C76 C77 -0.8(8) . . . . ?
C75 C76 C77 C78 0.6(8) . . . . ?
C75 C76 C77 C72 -177.6(5) . . . . ?
C71 C72 C77 C78 -146.6(6) . . . . ?
C73 C72 C77 C78 31.6(9) . . . . ?
C71 C72 C77 C76 31.6(8) . . . . ?
C73 C72 C77 C76 -150.2(6) . . . . ?
C76 C77 C78 C79 0.2(9) . . . . ?
C72 C77 C78 C79 178.4(6) . . . . ?
C75 N36 C79 C78 0.7(9) . . . . ?
C80' N36 C79 C78 -178.8(6) . . . . ?
C80 N36 C79 C78 -178.8(6) . . . . ?
C77 C78 C79 N36 -0.8(10) . . . . ?
C75 N36 C80 C81 96.6(8) . . . . ?
C79 N36 C80 C81 -84.0(8) . . . . ?
N36 C80 C81 C82 111.0(13) . . . . ?
N36 C80 C81 C90 -69.7(15) . . . . ?
C90 C81 C82 C83 -3.1(19) . . . . ?
C80 C81 C82 C83 176.2(10) . . . . ?
C81 C82 C83 C84 -176.3(11) . . . . ?
C81 C82 C83 C88 3.7(13) . . . . ?
C88 C83 C84 C85 -0.3(12) . . . . ?
C82 C83 C84 C85 179.7(7) . . . . ?
C83 C84 C85 C86 0.9(12) . . . . ?
C84 C85 C86 C87 -1.5(14) . . . . ?
C85 C86 C87 C88 1.5(14) . . . . ?
C86 C87 C88 C83 -0.9(11) . . . . ?
C86 C87 C88 C89 -177.8(9) . . . . ?
C84 C83 C88 C87 0.3(11) . . . . ?
C82 C83 C88 C87 -179.7(8) . . . . ?
C84 C83 C88 C89 177.3(8) . . . . ?
C82 C83 C88 C89 -2.7(11) . . . . ?
C87 C88 C89 C90 178.2(8) . . . . ?
C83 C88 C89 C90 1.2(11) . . . . ?
C88 C89 C90 C81 -0.7(13) . . . . ?
C82 C81 C90 C89 1.6(19) . . . . ?
C80 C81 C90 C89 -177.7(9) . . . . ?
C75 N36 C80' C81' 110.3(14) . . . . ?
C79 N36 C80' C81' -70.2(14) . . . . ?
N36 C80' C81' C82' -92(4) . . . . ?
N36 C80' C81' C90' 106(3) . . . . ?
C90' C81' C82' C83' -10(6) . . . . ?
C80' C81' C82' C83' -168(3) . . . . ?
C81' C82' C83' C88' 2(3) . . . . ?
C81' C82' C83' C84' -176(3) . . . . ?
C88' C83' C84' C85' 0.0 . . . . ?
C82' C83' C84' C85' 178(2) . . . . ?
C83' C84' C85' C86' 0.0 . . . . ?
C84' C85' C86' C87' 0.0 . . . . ?
C85' C86' C87' C88' 0.0 . . . . ?
C84' C83' C88' C89' -180(2) . . . . ?
C82' C83' C88' C89' 2(2) . . . . ?
C84' C83' C88' C87' 0.0 . . . . ?
C82' C83' C88' C87' -178(2) . . . . ?
C86' C87' C88' C89' 180(2) . . . . ?
C86' C87' C88' C83' 0.0 . . . . ?
C83' C88' C89' C90' 1(3) . . . . ?
C87' C88' C89' C90' -178.9(18) . . . . ?
C88' C89' C90' C81' -7(4) . . . . ?
C82' C81' C90' C89' 12(6) . . . . ?
C80' C81' C90' C89' 174(2) . . . . ?

_refine_diff_density_max         2.799
_refine_diff_density_min         -3.293
_refine_diff_density_rms         0.094

_shelx_res_file                  
; 
  
    ga_80425a_a_sq.res created by SHELXL-2014/7 
  
  
TITL ga_80425a_a.res in P-1 
CELL  1.34138  18.3185  18.3357  19.5491  106.191   92.557   97.633 
ZERR    2.000   0.0006   0.0005   0.0006    0.001    0.001    0.001 
LATT 1 
SFAC C  H  Cd Cl N  O 
UNIT 180 215 6 23 72 54 
OMIT 0 0 1 
L.S. 5 0 142 
ABIN 
ACTA 
BOND $H 
FMAP 2 
PLAN 5 
CONF 
EADP C80 C80' 
EXYZ C80 C80' 
EADP C59 C59' 
EXYZ C59 C59' 
DFIX 1.40 0.02 C60 C61 C61 C62 C67 C68 C69 C60 C60' C61' C69' C60' 
DFIX 1.40 0.02 C81 C82 C87 C88 C82' C83' C88' C89' C89' C90' C90' C81' 
ISOR 0.02 C60 C61 C62 C63 C64 C65 C66 C67 C68 C69 C60' 
ISOR 0.02 C61' C62' C63' C64' C65' C66' C67' C68' C69' 
ISOR 0.02 C81 C82 C83 C84 C85 C86 C87 C88 C89 C90 C81' 
ISOR 0.02 C82' C83' C84' C85' C86' C87' C88' C89' C90' 
ISOR 0.02 Cl8 Cl12 O17 O18 O26 O27 Cl22 O17' O18' 
SIMU 0.02 0.05 2.0 C60 C62 C65 C67 C60' C62' C65' C67' 
SIMU 0.02 0.05 2.0 C81 C83 C86 C88 C81' C83' C86' C88' 
SIZE 0.06 0.07 0.11 
TEMP -103.15 
WGHT    0.078100   12.846900 
FVAR       0.21587   0.55960   0.74732   0.69850   0.80143   0.49077 
CD1   3    0.975644    0.050551    0.265688    11.00000    0.04582    0.03419 = 
         0.03309    0.00974    0.00371    0.00804 
CD2   3    1.028980    0.261533    0.439366    11.00000    0.04270    0.04088 = 
         0.03550    0.01699    0.01188    0.01156 
CD3   3    0.322848    0.505463    0.678565    11.00000    0.08832    0.04298 = 
         0.05683    0.01640    0.02978    0.00871 
CL1   4    0.983324   -0.042800    0.330551    11.00000    0.04403    0.03871 = 
         0.03710    0.01452    0.00282    0.00568 
CL2   4    0.888069    0.002858    0.158475    11.00000    0.07889    0.04905 = 
         0.05176    0.00129   -0.02325    0.01609 
CL3   4    1.094402    0.086145    0.221236    11.00000    0.04633    0.05618 = 
         0.07415    0.02921    0.01380    0.00528 
CL4   4    0.937163    0.173150    0.337298    11.00000    0.03829    0.03645 = 
         0.04524    0.00400    0.01084    0.00603 
CL5   4    0.949632    0.360426    0.481192    11.00000    0.04380    0.03335 = 
         0.03093    0.00428    0.00594    0.00848 
CL6   4    1.050914    0.183288    0.518219    11.00000    0.04813    0.04639 = 
         0.04321    0.02484    0.01878    0.01732 
CL7   4    1.137418    0.307234    0.386934    11.00000    0.03375    0.05293 = 
         0.04274    0.02659    0.00308    0.00593 
CL8   4    0.432845    0.510302    0.606299    11.00000    0.15279    0.07120 = 
         0.14324    0.06543    0.10931    0.06455 
CL9   4    0.315650    0.644170    0.723691    11.00000    0.06051    0.04112 = 
         0.08060    0.01088    0.03392   -0.00068 
CL10  4    0.220864    0.434770    0.588529    11.00000    0.11819    0.06337 = 
         0.04061    0.00345    0.01883    0.00965 
CL11  4    0.367742    0.448940    0.770136    11.00000    0.09353    0.07085 = 
         0.05942    0.02564    0.02637    0.01735 
CL12  4    0.500000    0.500000    0.000000    40.50000    0.06849    0.12039 = 
         0.05112    0.00480    0.01634    0.04622 
N1    5    0.061422    0.420815    1.298064    11.00000    0.04049    0.03859 = 
         0.03834    0.01865   -0.00787   -0.00593 
N2    5    0.091174    0.321560    1.216004    11.00000    0.04680    0.04731 = 
         0.03042    0.01723    0.00331   -0.00090 
N3    5   -0.038951    0.265876    1.186856    11.00000    0.04781    0.03548 = 
         0.02884    0.01046   -0.00295    0.00060 
N4    5   -0.069438    0.367875    1.264990    11.00000    0.04113    0.03261 = 
         0.03266    0.01052   -0.00500   -0.00339 
N5    5    0.116715    0.250617    1.098392    11.00000    0.04806    0.05224 = 
         0.03298    0.01835    0.00408    0.00169 
N6    5    0.130614    0.232035    0.982682    11.00000    0.04849    0.05788 = 
         0.03275    0.01790    0.00523    0.00470 
N7    5    0.000855    0.176369    0.954214    11.00000    0.04781    0.04158 = 
         0.03383    0.01468    0.00255    0.00129 
N8    5   -0.013104    0.193574    1.069229    11.00000    0.05012    0.03784 = 
         0.03210    0.01173    0.00246   -0.00047 
N9    5    0.138251    0.249731    0.864979    11.00000    0.04818    0.05000 = 
         0.03299    0.01562    0.00475    0.00449 
N10   5    0.138313    0.296357    0.771806    11.00000    0.05086    0.03203 = 
         0.03629    0.01148   -0.00154   -0.00439 
N11   5    0.005042    0.252274    0.749917    11.00000    0.05502    0.03081 = 
         0.03417    0.01283   -0.00244   -0.00372 
N12   5    0.007690    0.196399    0.837658    11.00000    0.05265    0.03690 = 
         0.03304    0.01390    0.00481    0.00064 
N13   5    0.119972    0.390706    0.711354    11.00000    0.04907    0.02772 = 
         0.03693    0.00998   -0.00706   -0.00762 
N14   5    0.097378    0.502782    0.698972    11.00000    0.04729    0.02922 = 
         0.03299    0.01162   -0.00736   -0.00752 
N15   5   -0.032138    0.450764    0.661688    11.00000    0.04630    0.03298 = 
         0.03275    0.01134   -0.00814   -0.00971 
N16   5   -0.011565    0.341656    0.681042    11.00000    0.04958    0.03234 = 
         0.03861    0.01484   -0.01130   -0.01161 
N17   5    0.334112    0.198813    0.347763    11.00000    0.03549    0.04238 = 
         0.03224    0.00917    0.00304    0.00111 
N18   5    0.452221    0.246974    0.352785    11.00000    0.03417    0.04338 = 
         0.03747    0.00841    0.00814    0.00316 
N19   5    0.451492    0.319423    0.477207    11.00000    0.03045    0.05063 = 
         0.03475    0.01143    0.00317    0.00462 
N20   5    0.336277    0.262158    0.475515    11.00000    0.03475    0.03275 = 
         0.02949    0.00932    0.00430    0.00305 
N21   5    0.584539    0.255300    0.371683    11.00000    0.03397    0.04115 = 
         0.03796    0.01235    0.00751    0.00979 
N22   5    0.695530    0.227232    0.394994    11.00000    0.04438    0.05499 = 
         0.03545    0.01204    0.00924    0.02300 
N23   5    0.690467    0.295922    0.519911    11.00000    0.03111    0.03741 = 
         0.03866    0.00494   -0.00219    0.00709 
N24   5    0.584706    0.332684    0.495342    11.00000    0.02875    0.05147 = 
         0.03841    0.01306    0.00553    0.00996 
N25   5    0.781253    0.152597    0.430911    11.00000    0.04034    0.04634 = 
         0.03816    0.01620    0.01279    0.01650 
N26   5    0.828986    0.059717    0.462243    11.00000    0.04059    0.03006 = 
         0.03768    0.01129    0.00588    0.00386 
N27   5    0.813506    0.125592    0.586586    11.00000    0.03384    0.03442 = 
         0.03641    0.00886    0.00503    0.00793 
N28   5    0.778884    0.224655    0.556028    11.00000    0.04151    0.03764 = 
         0.04200    0.00723    0.00158    0.01449 
N29   5    0.818327   -0.059156    0.493970    11.00000    0.03891    0.02872 = 
         0.03131    0.00834    0.00590    0.00245 
N30   5    0.762718   -0.166293    0.512721    11.00000    0.03469    0.02908 = 
         0.03007    0.00814    0.00461    0.00134 
N31   5    0.762703   -0.101360    0.640374    11.00000    0.03680    0.03832 = 
         0.02805    0.00959    0.00327    0.00294 
N32   5    0.810375    0.007542    0.619441    11.00000    0.04059    0.03133 = 
         0.03018    0.00382    0.00376    0.00219 
O1    6    0.176679    0.431862    1.256026    11.00000    0.04611    0.06051 = 
         0.05244    0.03114   -0.00131   -0.00816 
O2    6   -0.154783    0.298801    1.171728    11.00000    0.04440    0.03854 = 
         0.03779    0.01056   -0.00543   -0.00531 
O3    6    0.210450    0.327757    1.065205    11.00000    0.05482    0.09118 = 
         0.04148    0.02877   -0.00138   -0.01574 
O4    6   -0.115370    0.187580    0.993228    11.00000    0.05105    0.04174 = 
         0.03996    0.01283    0.00131   -0.00129 
O5    6    0.231145    0.347778    0.862161    11.00000    0.04306    0.06996 = 
         0.03997    0.01625    0.00191   -0.00424 
O6    6   -0.104765    0.219455    0.796633    11.00000    0.04705    0.04954 = 
         0.04525    0.01762   -0.00234   -0.00590 
O7    6    0.200529    0.500208    0.769218    11.00000    0.04387    0.03633 = 
         0.03721    0.00930   -0.00556   -0.00858 
O8    6   -0.128413    0.374818    0.692935    11.00000    0.04766    0.05034 = 
         0.04209    0.01852   -0.00724   -0.01270 
O9    6    0.408516    0.132106    0.268675    11.00000    0.05672    0.04962 = 
         0.04471    0.00643    0.01017    0.00832 
O10   6    0.410284    0.301502    0.582152    11.00000    0.04234    0.05089 = 
         0.03490    0.01240    0.00366    0.00961 
O11   6    0.623014    0.148369    0.296542    11.00000    0.06428    0.06013 = 
         0.04121    0.00582    0.00817    0.02576 
O12   6    0.613068    0.329383    0.609949    11.00000    0.04750    0.04871 = 
         0.03437    0.00289    0.00257    0.01171 
O13   6    0.769787    0.031684    0.349163    11.00000    0.04580    0.05186 = 
         0.03902    0.01016    0.00523    0.00483 
O14   6    0.745231    0.205349    0.662656    11.00000    0.04780    0.05518 = 
         0.04131    0.00487    0.00639    0.01989 
O15   6    0.756408   -0.155337    0.398048    11.00000    0.05238    0.03696 = 
         0.02932    0.00729    0.00414   -0.00102 
O16   6    0.745549    0.013225    0.719361    11.00000    0.06053    0.04507 = 
         0.03261    0.00452    0.00883    0.00850 
C1    1    0.115740    0.395240    1.257024    11.00000    0.04454    0.05074 = 
         0.03330    0.02429   -0.00354   -0.00281 
C2    1    0.023726    0.289465    1.239703    11.00000    0.04626    0.03954 = 
         0.03063    0.01771   -0.00045   -0.00062 
AFIX  13 
H2    2    0.032085    0.247667    1.261505    11.00000   -1.20000 
AFIX   0 
C3    1   -0.093712    0.310095    1.204194    11.00000    0.04589    0.03001 = 
         0.03150    0.01406    0.00002   -0.00653 
C4    1    0.001371    0.359537    1.295299    11.00000    0.04844    0.03412 = 
         0.03040    0.01707   -0.00035   -0.00232 
AFIX  13 
H4    2   -0.002783    0.350005    1.343010    11.00000   -1.20000 
AFIX   0 
C5    1    0.139569    0.274193    1.173943    11.00000    0.04844    0.05715 = 
         0.03545    0.01979    0.00154    0.00564 
AFIX  23 
H5A   2    0.190322    0.303135    1.181981    11.00000   -1.20000 
H5B   2    0.140788    0.227914    1.190373    11.00000   -1.20000 
AFIX   0 
C6    1   -0.051575    0.192914    1.132337    11.00000    0.05245    0.03191 = 
         0.03621    0.01275    0.00862   -0.00380 
AFIX  23 
H6A   2   -0.105279    0.178398    1.118217    11.00000   -1.20000 
H6B   2   -0.035310    0.153265    1.152525    11.00000   -1.20000 
AFIX   0 
C7    1    0.157666    0.275737    1.050044    11.00000    0.04590    0.06243 = 
         0.03900    0.02564    0.00421    0.00598 
C8    1    0.072871    0.170048    0.983338    11.00000    0.05873    0.04157 = 
         0.03593    0.01621    0.01184    0.00784 
AFIX  13 
H8    2    0.087402    0.118612    0.960782    11.00000   -1.20000 
AFIX   0 
C9    1   -0.049903    0.185711    1.004148    11.00000    0.05477    0.02533 = 
         0.03448    0.01185    0.00342   -0.00349 
C10   1    0.063358    0.182834    1.063882    11.00000    0.05588    0.03349 = 
         0.03630    0.01539    0.00435    0.00658 
AFIX  13 
H10   2    0.073675    0.137556    1.079689    11.00000   -1.20000 
AFIX   0 
C11   1    0.174634    0.227008    0.921705    11.00000    0.04880    0.06890 = 
         0.03892    0.02487    0.00897    0.01390 
AFIX  23 
H11A  2    0.222865    0.260491    0.937849    11.00000   -1.20000 
H11B  2    0.184292    0.173527    0.902609    11.00000   -1.20000 
AFIX   0 
C12   1   -0.021914    0.146537    0.878523    11.00000    0.06002    0.03460 = 
         0.03096    0.00938    0.00375   -0.00350 
AFIX  23 
H12A  2   -0.005674    0.095811    0.859972    11.00000   -1.20000 
H12B  2   -0.076567    0.138798    0.871672    11.00000   -1.20000 
AFIX   0 
C13   1    0.175264    0.302470    0.835735    11.00000    0.04279    0.04599 = 
         0.03465    0.01058    0.00605    0.00570 
C14   1    0.078763    0.231717    0.751231    11.00000    0.05607    0.02927 = 
         0.03114    0.01180    0.00269   -0.00432 
AFIX  13 
H14   2    0.086702    0.193870    0.705297    11.00000   -1.20000 
AFIX   0 
C15   1   -0.038854    0.222299    0.794868    11.00000    0.06444    0.02735 = 
         0.02746    0.00409   -0.00513   -0.00422 
C16   1    0.081587    0.196490    0.814651    11.00000    0.05631    0.03423 = 
         0.03154    0.01290    0.00537    0.00399 
AFIX  13 
H16   2    0.094785    0.143453    0.799573    11.00000   -1.20000 
AFIX   0 
C17   1    0.166443    0.336850    0.722616    11.00000    0.04800    0.03507 = 
         0.04093    0.01560    0.00172   -0.00102 
AFIX  23 
H17A  2    0.216553    0.364788    0.741420    11.00000   -1.20000 
H17B  2    0.170775    0.299112    0.676172    11.00000   -1.20000 
AFIX   0 
C18   1   -0.029994    0.264150    0.686800    11.00000    0.06197    0.03240 = 
         0.03440    0.01348   -0.00969   -0.01361 
AFIX  23 
H18A  2   -0.084269    0.252313    0.687221    11.00000   -1.20000 
H18B  2   -0.015245    0.227593    0.643914    11.00000   -1.20000 
AFIX   0 
C19   1    0.144141    0.467576    0.730353    11.00000    0.04401    0.03184 = 
         0.02998    0.00933   -0.00045   -0.00626 
C20   1    0.043614    0.446922    0.646769    11.00000    0.04856    0.03282 = 
         0.02889    0.01298   -0.00752   -0.00911 
AFIX  13 
H20   2    0.051623    0.448904    0.597013    11.00000   -1.20000 
AFIX   0 
C21   1   -0.064133    0.387374    0.680107    11.00000    0.05215    0.03686 = 
         0.02723    0.00970   -0.01296   -0.01180 
C22   1    0.057375    0.369031    0.657172    11.00000    0.05564    0.03242 = 
         0.02802    0.00960   -0.00590   -0.01002 
AFIX  13 
H22   2    0.068875    0.332773    0.611732    11.00000   -1.20000 
AFIX   0 
C23   1    0.117007    0.581173    0.696500    11.00000    0.04279    0.02784 = 
         0.03797    0.01102    0.00172   -0.00545 
AFIX  23 
H23A  2    0.168682    0.600335    0.717067    11.00000   -1.20000 
H23B  2    0.114391    0.581810    0.645982    11.00000   -1.20000 
AFIX   0 
C24   1   -0.073394    0.506210    0.645942    11.00000    0.04773    0.04325 = 
         0.03554    0.01610   -0.01392   -0.00795 
AFIX  23 
H24A  2   -0.126704    0.485175    0.639442    11.00000   -1.20000 
H24B  2   -0.059023    0.515182    0.600401    11.00000   -1.20000 
AFIX   0 
C25   1    0.399483    0.187120    0.318113    11.00000    0.04113    0.04288 = 
         0.03547    0.01496    0.00572    0.00739 
C26   1    0.422159    0.306508    0.404875    11.00000    0.03195    0.03741 = 
         0.03608    0.01243    0.00544    0.00611 
AFIX  13 
H26   2    0.426042    0.355392    0.391117    11.00000   -1.20000 
AFIX   0 
C27   1    0.400476    0.294718    0.518501    11.00000    0.03417    0.03204 = 
         0.03901    0.01115    0.00831    0.00861 
C28   1    0.340421    0.270485    0.404067    11.00000    0.03238    0.03491 = 
         0.03510    0.01371    0.00357    0.00526 
AFIX  13 
H28   2    0.305271    0.304233    0.393901    11.00000   -1.20000 
AFIX   0 
C29   1    0.522988    0.260383    0.324893    11.00000    0.03693    0.05392 = 
         0.03738    0.01605    0.00923    0.00904 
AFIX  23 
H29A  2    0.529586    0.312058    0.317541    11.00000   -1.20000 
H29B  2    0.523215    0.222204    0.277772    11.00000   -1.20000 
AFIX   0 
C30   1    0.519086    0.369453    0.508015    11.00000    0.03000    0.04660 = 
         0.03981    0.00499    0.00556    0.00954 
AFIX  23 
H30A  2    0.516332    0.389535    0.560233    11.00000   -1.20000 
H30B  2    0.523879    0.413779    0.488112    11.00000   -1.20000 
AFIX   0 
C31   1    0.632575    0.203978    0.348508    11.00000    0.04760    0.05075 = 
         0.03327    0.01646    0.01234    0.01509 
C32   1    0.695043    0.300028    0.447005    11.00000    0.03134    0.04187 = 
         0.04848    0.01640    0.00863    0.00887 
AFIX  13 
H32   2    0.736869    0.339393    0.443336    11.00000   -1.20000 
AFIX   0 
C33   1    0.627719    0.319987    0.548246    11.00000    0.03456    0.02664 = 
         0.04016    0.00490    0.00012    0.00192 
C34   1    0.619297    0.321457    0.429125    11.00000    0.02988    0.03925 = 
         0.04036    0.01351    0.00738    0.00740 
AFIX  13 
H34   2    0.625085    0.369252    0.413501    11.00000   -1.20000 
AFIX   0 
C35   1    0.762525    0.193523    0.380681    11.00000    0.04893    0.06351 = 
         0.04586    0.02728    0.01936    0.02975 
AFIX  23 
H35A  2    0.756271    0.157613    0.331767    11.00000   -1.20000 
H35B  2    0.803976    0.234756    0.382428    11.00000   -1.20000 
AFIX   0 
C36   1    0.755568    0.298291    0.565168    11.00000    0.04127    0.03425 = 
         0.05046    0.00062   -0.01006    0.01204 
AFIX  23 
H36A  2    0.796442    0.333785    0.554974    11.00000   -1.20000 
H36B  2    0.745595    0.319312    0.615695    11.00000   -1.20000 
AFIX   0 
C37   1    0.791035    0.076562    0.407845    11.00000    0.02992    0.04099 = 
         0.03965    0.01631    0.01298    0.00291 
C38   1    0.851159    0.126115    0.522603    11.00000    0.02549    0.03233 = 
         0.04365    0.00898    0.00456    0.00244 
AFIX  13 
H38   2    0.906069    0.136394    0.533321    11.00000   -1.20000 
AFIX   0 
C39   1    0.775799    0.187412    0.607107    11.00000    0.03013    0.03914 = 
         0.03820    0.00196   -0.00009    0.00532 
C40   1    0.822791    0.191609    0.499069    11.00000    0.03190    0.03225 = 
         0.05018    0.01291    0.00739    0.00416 
AFIX  13 
H40   2    0.864603    0.230264    0.494043    11.00000   -1.20000 
AFIX   0 
C41   1    0.855747   -0.012649    0.453766    11.00000    0.04461    0.03171 = 
         0.03774    0.01145    0.01502    0.00898 
AFIX  23 
H41A  2    0.849553   -0.041910    0.402466    11.00000   -1.20000 
H41B  2    0.909261   -0.002403    0.469166    11.00000   -1.20000 
AFIX   0 
C42   1    0.839008    0.088457    0.637600    11.00000    0.03794    0.03179 = 
         0.03788    0.00314   -0.00278    0.00362 
AFIX  23 
H42A  2    0.893689    0.094909    0.640711    11.00000   -1.20000 
H42B  2    0.824153    0.114342    0.685334    11.00000   -1.20000 
AFIX   0 
C43   1    0.777219   -0.129470    0.461452    11.00000    0.03352    0.02957 = 
         0.03431    0.00744    0.00729    0.00533 
C44   1    0.805801   -0.126575    0.580079    11.00000    0.03011    0.03408 = 
         0.03259    0.00942    0.00315    0.00361 
AFIX  13 
H44   2    0.843993   -0.156858    0.591050    11.00000   -1.20000 
AFIX   0 
C45   1    0.770270   -0.023075    0.665430    11.00000    0.03893    0.04184 = 
         0.02700    0.00871   -0.00042    0.00427 
C46   1    0.841635   -0.050437    0.567948    11.00000    0.03276    0.03111 = 
         0.03419    0.00840    0.00352    0.00431 
AFIX  13 
H46   2    0.896722   -0.043021    0.576318    11.00000   -1.20000 
AFIX   0 
C47   1    0.733214   -0.247477    0.494329    11.00000    0.03333    0.03037 = 
         0.03721    0.00624    0.00993    0.00460 
AFIX  23 
H47A  2    0.725726   -0.268425    0.441639    11.00000   -1.20000 
H47B  2    0.769781   -0.274826    0.511742    11.00000   -1.20000 
AFIX   0 
C48   1    0.735347   -0.151695    0.681984    11.00000    0.03764    0.04834 = 
         0.03333    0.01537   -0.00145   -0.00213 
AFIX  23 
H48A  2    0.772462   -0.185374    0.685589    11.00000   -1.20000 
H48B  2    0.729559   -0.120116    0.730983    11.00000   -1.20000 
AFIX   0 
N33   5    0.278230    0.563212   -0.105315    11.00000    0.06090    0.08924 = 
         0.03935    0.00235   -0.00114    0.01377 
N34   5    0.392879    0.882291    0.189073    11.00000    0.05822    0.06004 = 
         0.05016    0.01043   -0.01139    0.01108 
C49   1    0.233672    0.614408   -0.086032    11.00000    0.05167    0.06899 = 
         0.03949    0.02163   -0.01154   -0.00574 
AFIX  43 
H49   2    0.188062    0.608163   -0.113647    11.00000   -1.20000 
AFIX   0 
C50   1    0.251749    0.677285   -0.026317    11.00000    0.04800    0.06152 = 
         0.04763    0.02123   -0.00412    0.00289 
AFIX  43 
H50   2    0.218299    0.712978   -0.011858    11.00000   -1.20000 
AFIX   0 
C51   1    0.319885    0.687181    0.012115    11.00000    0.04968    0.07398 = 
         0.03231    0.01257    0.00110    0.00780 
C52   1    0.365580    0.632290   -0.009807    11.00000    0.06886    0.10910 = 
         0.04128   -0.01545   -0.01191    0.03057 
AFIX  43 
H52   2    0.412349    0.637798    0.015632    11.00000   -1.20000 
AFIX   0 
C53   1    0.343409    0.569494   -0.068576    11.00000    0.07936    0.11714 = 
         0.05184   -0.01781   -0.01468    0.04309 
AFIX  43 
H53   2    0.374151    0.531019   -0.082857    11.00000   -1.20000 
AFIX   0 
C54   1    0.441424    0.850599    0.145425    11.00000    0.05296    0.08350 = 
         0.05125    0.00510   -0.00175    0.00477 
AFIX  43 
H54   2    0.492208    0.872318    0.153939    11.00000   -1.20000 
AFIX   0 
C55   1    0.418707    0.787347    0.088758    11.00000    0.04880    0.09359 = 
         0.04543    0.00525    0.00029    0.00899 
AFIX  43 
H55   2    0.453851    0.765275    0.058264    11.00000   -1.20000 
AFIX   0 
C56   1    0.344721    0.754906    0.075208    11.00000    0.04820    0.06937 = 
         0.03278    0.01024   -0.00432    0.00827 
C57   1    0.294798    0.787560    0.121151    11.00000    0.04407    0.06047 = 
         0.05079    0.01234    0.00001    0.01465 
AFIX  43 
H57   2    0.243819    0.766581    0.113783    11.00000   -1.20000 
AFIX   0 
C58   1    0.320974    0.851483    0.178044    11.00000    0.05543    0.06106 = 
         0.05825    0.00651    0.00307    0.01664 
AFIX  43 
H58   2    0.287323    0.874150    0.210088    11.00000   -1.20000 
PART 1 
AFIX   0 
C59   1    0.419712    0.954323    0.247887    21.00000    0.06898    0.05588 = 
         0.05916    0.00723   -0.00876    0.00744 
AFIX  23 
H59A  2    0.376428    0.977284    0.267616    21.00000   -1.20000 
H59B  2    0.448834    0.991487    0.227564    21.00000   -1.20000 
AFIX   0 
C60   1    0.467889    0.942026    0.309547    21.00000    0.03432    0.04206 = 
         0.04786    0.00581   -0.00491    0.00956 
C61   1    0.438200    0.908232    0.358972    21.00000    0.03556    0.03182 = 
         0.06905   -0.00398    0.00450   -0.00821 
AFIX  43 
H61   2    0.387060    0.888165    0.353840    21.00000   -1.20000 
AFIX   9 
C62   1    0.484072    0.903521    0.417327    21.00000    0.04344    0.02894 = 
         0.04422    0.00322    0.00794    0.00810 
C63   1    0.454948    0.870019    0.467811    21.00000    0.06525    0.04498 = 
         0.07966    0.01872    0.02401    0.00481 
AFIX  43 
H63   2    0.404232    0.848268    0.462330    21.00000   -1.20000 
AFIX   5 
C64   1    0.500066    0.868357    0.526321    21.00000    0.12597    0.05302 = 
         0.06896    0.03226    0.02446    0.02633 
AFIX  43 
H64   2    0.480170    0.845471    0.560807    21.00000   -1.20000 
AFIX   5 
C65   1    0.574308    0.900197    0.534347    21.00000    0.10032    0.04957 = 
         0.05037    0.00882   -0.00977    0.03478 
AFIX  43 
H65   2    0.605127    0.899064    0.574317    21.00000   -1.20000 
AFIX   5 
C66   1    0.603435    0.933698    0.483858    21.00000    0.05205    0.05721 = 
         0.06264   -0.00025   -0.00773    0.02207 
AFIX  43 
H66   2    0.654151    0.955447    0.489338    21.00000   -1.20000 
AFIX   5 
C67   1    0.558316    0.935360    0.425351    21.00000    0.03425    0.04116 = 
         0.04583    0.00130   -0.00058    0.01001 
AFIX   0 
C68   1    0.586356    0.968639    0.372439    21.00000    0.04294    0.06220 = 
         0.04756    0.00947    0.00101   -0.00159 
AFIX  43 
H68   2    0.637261    0.989402    0.376716    21.00000   -1.20000 
AFIX   0 
C69   1    0.542814    0.971371    0.316930    21.00000    0.05416    0.05611 = 
         0.05393    0.01630    0.01232   -0.00327 
AFIX  43 
H69   2    0.563127    0.993535    0.282147    21.00000   -1.20000 
PART 2 
AFIX   0 
C59'  1    0.419712    0.954323    0.247887   -21.00000    0.06898    0.05588 = 
         0.05916    0.00723   -0.00876    0.00744 
AFIX  23 
H59C  2    0.460340    0.985585    0.232277   -21.00000   -1.20000 
H59D  2    0.378995    0.985023    0.259501   -21.00000   -1.20000 
AFIX   0 
C60'  1    0.446185    0.934494    0.311469   -21.00000    0.02569    0.04136 = 
         0.05408    0.00019    0.00302    0.00035 
C61'  1    0.518563    0.960876    0.340492   -21.00000    0.02325    0.04626 = 
         0.06285    0.00035    0.01701   -0.00205 
AFIX  43 
H61'  2    0.552046    0.988457    0.317518   -21.00000   -1.20000 
AFIX   9 
C62'  1    0.542856    0.945699    0.407129   -21.00000    0.04207    0.04653 = 
         0.04408   -0.00115    0.00156    0.00773 
C63'  1    0.613997    0.974529    0.439107   -21.00000    0.04255    0.05563 = 
         0.07925   -0.00001    0.00873    0.00889 
AFIX  43 
H63'  2    0.647417    1.003941    0.417669   -21.00000   -1.20000 
AFIX   5 
C64'  1    0.636287    0.960366    0.502424   -21.00000    0.05026    0.07076 = 
         0.07001   -0.00269   -0.02075    0.02715 
AFIX  43 
H64'  2    0.684953    0.980088    0.524298   -21.00000   -1.20000 
AFIX   5 
C65'  1    0.587432    0.917371    0.533764   -21.00000    0.08128    0.05825 = 
         0.06708    0.00145   -0.01741    0.03119 
AFIX  43 
H65'  2    0.602678    0.907682    0.577078   -21.00000   -1.20000 
AFIX   5 
C66'  1    0.516290    0.888539    0.501788   -21.00000    0.07851    0.04446 = 
         0.06776    0.01471    0.00476    0.02671 
AFIX  43 
H66'  2    0.482870    0.859129    0.523228   -21.00000   -1.20000 
AFIX   5 
C67'  1    0.494000    0.902701    0.438471   -21.00000    0.04647    0.03895 = 
         0.03988    0.00280   -0.00621    0.01004 
AFIX   0 
C68'  1    0.419540    0.876685    0.404850   -21.00000    0.03366    0.04618 = 
         0.05294    0.00873   -0.00255   -0.00724 
AFIX  43 
H68'  2    0.384742    0.848624    0.426238   -21.00000   -1.20000 
AFIX   0 
C69'  1    0.398890    0.891348    0.344488   -21.00000    0.03949    0.04227 = 
         0.04950    0.00621    0.00238   -0.00368 
AFIX  43 
H69'  2    0.350051    0.871666    0.323068   -21.00000   -1.20000 
PART 0 
AFIX   0 
N35   5    0.640192    0.771173    0.246583    11.00000    0.04215    0.08547 = 
         0.08564    0.03252    0.00429    0.01679 
N36   5    0.278004    0.579946    0.174526    11.00000    0.04852    0.07034 = 
         0.02573    0.00820   -0.00199    0.00744 
C70   1    0.597100    0.775323    0.300255    11.00000    0.04611    0.05987 = 
         0.06968    0.00952   -0.00588    0.00738 
AFIX  43 
H70   2    0.616332    0.803084    0.347670    11.00000   -1.20000 
AFIX   0 
C71   1    0.524673    0.739462    0.287230    11.00000    0.04694    0.06014 = 
         0.04850    0.00158    0.00038    0.01176 
AFIX  43 
H71   2    0.493720    0.743194    0.325397    11.00000   -1.20000 
AFIX   0 
C72   1    0.497461    0.698145    0.218439    11.00000    0.03866    0.06523 = 
         0.04559    0.01177    0.00259    0.01567 
C73   1    0.544279    0.692459    0.163763    11.00000    0.04392    0.11992 = 
         0.05050    0.01603    0.00779    0.02613 
AFIX  43 
H73   2    0.527318    0.662497    0.116349    11.00000   -1.20000 
AFIX   0 
C74   1    0.615216    0.730679    0.179237    11.00000    0.04444    0.13487 = 
         0.07161    0.02796    0.01459    0.02004 
AFIX  43 
H74   2    0.647103    0.728529    0.141939    11.00000   -1.20000 
AFIX   0 
C75   1    0.293258    0.645612    0.226798    11.00000    0.04456    0.06638 = 
         0.03153    0.01196    0.00737    0.01636 
AFIX  43 
H75   2    0.254713    0.664665    0.254201    11.00000   -1.20000 
AFIX   0 
C76   1    0.363371    0.686502    0.242085    11.00000    0.04122    0.06132 = 
         0.03182    0.00564    0.00239    0.01604 
AFIX  43 
H76   2    0.373043    0.733622    0.279195    11.00000   -1.20000 
AFIX   0 
C77   1    0.420085    0.658154    0.202621    11.00000    0.03888    0.07153 = 
         0.03339    0.00650    0.00116    0.01913 
C78   1    0.402484    0.589289    0.148474    11.00000    0.05020    0.08396 = 
         0.03980   -0.01161    0.00340    0.01664 
AFIX  43 
H78   2    0.440026    0.568380    0.120672    11.00000   -1.20000 
AFIX   0 
C79   1    0.331997    0.551784    0.135120    11.00000    0.05881    0.07770 = 
         0.03621   -0.00857    0.00013    0.01076 
AFIX  43 
H79   2    0.320544    0.505147    0.097578    11.00000   -1.20000 
PART 1 
AFIX   0 
C80   1    0.201543    0.535739    0.158711    31.00000    0.05469    0.07134 = 
         0.03923    0.02364   -0.00202   -0.00345 
AFIX  23 
H80A  2    0.204449    0.480077    0.145787    31.00000   -1.20000 
H80B  2    0.174571    0.548699    0.202222    31.00000   -1.20000 
AFIX   0 
C81   1    0.160363    0.552416    0.100174    31.00000    0.03966    0.03949 = 
         0.02406    0.01020    0.00638    0.00146 
C82   1    0.141834    0.498131    0.034193    31.00000    0.04548    0.03263 = 
         0.03981    0.01099    0.00291    0.00211 
AFIX  43 
H82   2    0.158685    0.449813    0.025525    31.00000   -1.20000 
AFIX   0 
C83   1    0.098232    0.513351   -0.020570    31.00000    0.03401    0.04109 = 
         0.02954    0.01115    0.00036   -0.00294 
C84   1    0.075448    0.457133   -0.086454    31.00000    0.05322    0.04863 = 
         0.03700    0.00882    0.00538    0.00332 
AFIX  43 
H84   2    0.089447    0.407484   -0.095327    31.00000   -1.20000 
AFIX   0 
C85   1    0.032890    0.474618   -0.137713    31.00000    0.04470    0.06668 = 
         0.02703    0.01166   -0.00337   -0.01633 
AFIX  43 
H85   2    0.016931    0.436593   -0.181795    31.00000   -1.20000 
AFIX   0 
C86   1    0.013212    0.546708   -0.125724    31.00000    0.04972    0.06585 = 
         0.04932    0.03022   -0.00948   -0.01162 
AFIX  43 
H86   2   -0.015217    0.557961   -0.162295    31.00000   -1.20000 
AFIX   0 
C87   1    0.033441    0.602061   -0.062946    31.00000    0.04722    0.04536 = 
         0.05332    0.02753   -0.00991   -0.00479 
AFIX  43 
H87   2    0.018203    0.651026   -0.055512    31.00000   -1.20000 
AFIX   0 
C88   1    0.077081    0.586949   -0.008713    31.00000    0.03514    0.04101 = 
         0.03668    0.01802    0.00022   -0.00421 
C89   1    0.097329    0.642086    0.058449    31.00000    0.05193    0.03221 = 
         0.04796    0.00924   -0.00173    0.00244 
AFIX  43 
H89   2    0.082564    0.691398    0.067310    31.00000   -1.20000 
AFIX   0 
C90   1    0.138100    0.624965    0.110894    31.00000    0.04557    0.03780 = 
         0.04025    0.01139   -0.00363   -0.00138 
AFIX  43 
H90   2    0.151598    0.662986    0.155462    31.00000   -1.20000 
PART 2 
AFIX   0 
C80'  1    0.201543    0.535739    0.158711   -31.00000    0.05469    0.07134 = 
         0.03923    0.02364   -0.00202   -0.00345 
AFIX  23 
H80C  2    0.170768    0.557552    0.197439   -31.00000   -1.20000 
H80D  2    0.203437    0.481636    0.157309   -31.00000   -1.20000 
AFIX   0 
C81'  1    0.164232    0.538448    0.083559   -31.00000    0.03420    0.04704 = 
         0.01717    0.00986    0.00939    0.00659 
C82'  1    0.122412    0.589282    0.074214   -31.00000    0.04281    0.04505 = 
         0.03919    0.00033    0.01678   -0.01456 
AFIX  43 
H82'  2    0.119570    0.634487    0.111681   -31.00000   -1.20000 
AFIX   9 
C83'  1    0.082448    0.574601    0.007551   -31.00000    0.03954    0.03203 = 
         0.03225    0.02366    0.00064   -0.00826 
C84'  1    0.040607    0.627533   -0.008006   -31.00000    0.04062    0.04682 = 
         0.06937    0.02693   -0.00123   -0.00752 
AFIX  43 
H84'  2    0.037511    0.674220    0.027480   -31.00000   -1.20000 
AFIX   5 
C85'  1    0.003334    0.611601   -0.075900   -31.00000    0.05842    0.07621 = 
         0.07900    0.05126   -0.00880   -0.00527 
AFIX  43 
H85'  2   -0.025035    0.647487   -0.086449   -31.00000   -1.20000 
AFIX   5 
C86'  1    0.007899    0.542741   -0.128239   -31.00000    0.04368    0.06217 = 
         0.03902    0.02618   -0.01108   -0.00685 
AFIX  43 
H86'  2   -0.017373    0.531941   -0.174273   -31.00000   -1.20000 
AFIX   5 
C87'  1    0.049736    0.489815   -0.112683   -31.00000    0.04006    0.07812 = 
         0.03728    0.01066   -0.00891   -0.01178 
AFIX  43 
H87'  2    0.052832    0.443128   -0.148170   -31.00000   -1.20000 
AFIX   5 
C88'  1    0.087010    0.505741   -0.044786   -31.00000    0.03908    0.03961 = 
         0.03371    0.01587    0.00038   -0.00349 
AFIX   0 
C89'  1    0.128167    0.452097   -0.030472   -31.00000    0.04565    0.04731 = 
         0.05770    0.00075   -0.00148    0.00983 
AFIX  43 
H89'  2    0.131323    0.406018   -0.066743   -31.00000   -1.20000 
AFIX   0 
C90'  1    0.164473    0.466069    0.036732   -31.00000    0.03820    0.05317 = 
         0.06103    0.01658   -0.00086   -0.00038 
AFIX  43 
H90'  2    0.188107    0.428305    0.049915   -31.00000   -1.20000 
PART 0 
AFIX   0 
O17   6    0.773615    0.854258    0.262081    51.00000    0.05323    0.08653 = 
         0.05036    0.01183    0.00587    0.00436 
O18   6    0.767678    0.901823    0.996596    61.00000    0.05788    0.07807 = 
         0.06266    0.02681   -0.02816   -0.00420 
O19   6    0.325830    0.408972    0.988734    11.00000    0.13451    0.17380 = 
         0.09098   -0.02485   -0.01161    0.01163 
O20   6    0.724563    0.188440    0.153470    11.00000    0.11692    0.08936 = 
         0.23987   -0.00003    0.00205   -0.02819 
O21   6    0.317314    0.457458    0.466553    11.00000    0.20964    0.20640 = 
         0.07980    0.01576    0.04342   -0.04118 
O22   6    0.515409    0.420944    0.700608    11.00000    0.23491    0.15269 = 
         0.07523    0.01016   -0.00631    0.09979 
O23   6    0.284352    0.504889    0.363065    11.00000    0.11202    0.33605 = 
         0.21821    0.13439   -0.03053   -0.07184 
O24   6    0.742148    0.130446    0.012016    11.00000    0.15790    0.20695 = 
         0.29303    0.10472   -0.03407   -0.05124 
O25   6    0.614190    0.493467    0.709910    11.00000    0.20274    0.27695 = 
         0.18577    0.12010    0.09656    0.09677 
O26   6    0.740592    0.078106    0.201751    11.00000    0.19734    0.30970 = 
         0.12663   -0.02474   -0.00228    0.07817 
O27   6    0.537900    0.074083    0.169746    11.00000    0.23037    0.23460 = 
         0.10987    0.02050   -0.00919   -0.08089 
CL22  4    0.464802    0.438300    0.010232   -40.50000    0.07940    0.08497 = 
         0.06901    0.01847    0.01606    0.02031 
O18'  6    0.760182    0.875382    0.961143   -61.00000    0.08875    0.10485 = 
         0.13848    0.01195   -0.02917    0.06705 
O17'  6    0.761114    0.880747    0.244790   -51.00000    0.05002    0.03562 = 
         0.04449    0.02110    0.00913    0.00630 
HKLF 4 
  
REM  ga_80425a_a.res in P-1 
REM R1 =  0.0546 for   19734 Fo > 4sig(Fo)  and  0.0719 for all   25389 data 
REM   1689 parameters refined using    402 restraints 
  
END 
  
WGHT      0.0703     13.5191 
  
REM Highest difference peak  2.799,  deepest hole -3.293,  1-sigma level  0.094 
Q1    1   0.3650  0.5017  0.7001  11.00000  0.05    2.80 
Q2    1   0.7577  0.9711  0.2202  11.00000  0.05    1.48 
Q3    1   0.8597 -0.0150  0.1885  11.00000  0.05    1.30 
Q4    1   0.3118  0.4420  0.3281  11.00000  0.05    1.00 
Q5    1   0.4830  0.5306  0.6451  11.00000  0.05    0.99 
;
_shelx_res_checksum              35183

_shelx_hkl_file                  
; 
  -2   0   0 1457.85   58.19 
   2   0   0 1600.34   59.19 
   2   0   0 1586.04   58.29 
   3   0   0 3630.64  137.59 
  -4   0   0   51.59    3.10 
   4   0   0   52.39    4.60 
  -5   0   0 1384.66   51.79 
   5   0   0 1327.67   54.19 
  -6   0   0  142.89    6.80 
   6   0   0  147.69    9.30 
  -7   0   0   -0.20    1.30 
  -8   0   0  136.69    6.90 
  -8   0   0  126.99    6.50 
   8   0   0  131.89   12.10 
  -9   0   0  207.08    9.10 
  -9   0   0  229.98   10.50 
   9   0   0  233.38   17.10 
 -10   0   0   49.60    3.70 
 -10   0   0   53.19    4.40 
 -10   0   0   58.19    4.50 
 -10   0   0   51.09    3.10 
  10   0   0   42.30    8.60 
 -11   0   0  854.91   34.50 
 -11   0   0  858.91   33.90 
 -11   0   0  877.41   34.80 
 -11   0   0  831.12   33.10 
  11   0   0  863.11   44.10 
 -12   0   0    1.30    1.20 
 -12   0   0   -0.50    1.80 
 -12   0   0    3.20    2.40 
 -12   0   0   -1.70    1.80 
  12   0   0   -1.70    4.50 
 -13   0   0    6.40    2.60 
 -13   0   0    2.60    2.30 
 -13   0   0    1.40    1.40 
 -13   0   0    0.70    2.50 
  13   0   0    3.00    2.10 
  13   0   0   -3.20    5.40 
 -14   0   0  168.18    9.60 
 -14   0   0  148.29   13.80 
 -14   0   0  181.98   10.20 
 -14   0   0  175.38    8.00 
  14   0   0  174.98    9.20 
  14   0   0  128.59   17.30 
 -15   0   0  101.29    7.90 
 -15   0   0   99.09    7.40 
 -15   0   0   75.49    8.20 
 -15   0   0   98.79    5.50 
  15   0   0  100.09    6.40 
  15   0   0   96.19    6.70 
 -16   0   0   39.90    5.40 
 -16   0   0   41.20    6.10 
 -16   0   0   15.70    5.80 
 -16   0   0   36.90    3.60 
  16   0   0   38.80    4.80 
  16   0   0   34.30    4.00 
 -17   0   0   32.60    9.00 
 -17   0   0   42.00    4.00 
 -17   0   0   38.90    6.80 
 -17   0   0   51.69    5.80 
  17   0   0   40.70    4.90 
  17   0   0   39.10    4.40 
 -18   0   0   69.99    4.90 
 -18   0   0   53.09    6.70 
 -18   0   0   42.80   16.00 
 -18   0   0   74.99   11.30 
  18   0   0   49.30    5.90 
  18   0   0   73.59    5.20 
 -19   0   0    2.80   21.60 
 -19   0   0   10.40    4.40 
 -19   0   0   13.70    2.70 
 -20   0   0    7.10   41.10 
 -21   0   0  -20.70   49.99 
 -22   0   0   -1.80    1.30 
 -22   1   0   56.29    4.20 
 -21   1   0   34.20    3.60 
 -20   1   0   47.80    4.20 
 -20   1   0   33.80   40.90 
  19  -1   0  112.39    7.40 
  19  -1   0  114.19    8.60 
 -19   1   0  106.69    8.50 
 -19   1   0   79.39   25.10 
 -19   1   0  122.49    6.60 
  18  -1   0   13.10    2.90 
  18  -1   0   18.20    4.00 
 -18   1   0    6.50   10.40 
 -18   1   0   11.00    3.10 
 -18   1   0   14.70    2.60 
  17  -1   0    1.00    2.90 
  17  -1   0    9.60    2.90 
 -17   1   0  -17.40   13.10 
 -17   1   0    9.40    5.80 
 -17   1   0    4.10    4.00 
 -17   1   0    5.00    2.20 
  16  -1   0    1.50    2.70 
  16  -1   0   -2.00    2.20 
 -16   1   0   -1.00    2.10 
 -16   1   0    0.60    1.60 
 -16   1   0    3.40    4.20 
 -16   1   0    1.10    7.30 
  15  -1   0   -1.20    2.30 
  15  -1   0    5.70    2.40 
 -15   1   0    2.80    1.60 
 -15   1   0    1.60    4.70 
 -15   1   0    3.80    2.50 
 -15   1   0   -0.20    3.10 
  14  -1   0   27.20    4.00 
  14  -1   0   28.90    3.70 
  14  -1   0   36.50    9.30 
 -14   1   0   23.70    5.50 
 -14   1   0   22.30    3.60 
 -14   1   0   24.90    4.20 
 -14   1   0   29.70    2.90 
  13  -1   0    9.00    5.70 
  13  -1   0    3.40    2.10 
 -13   1   0    5.00    3.10 
 -13   1   0    5.40    2.60 
 -13   1   0    3.60    2.40 
 -13   1   0   -0.80    1.20 
  12  -1   0  109.49   13.80 
 -12   1   0   99.69    5.10 
 -12   1   0  101.79    6.20 
 -12   1   0  101.79    6.60 
 -12   1   0   95.59    7.10 
  11  -1   0  156.58    7.60 
  11  -1   0  149.69   14.50 
 -11   1   0  137.59    6.50 
 -11   1   0  127.99    8.70 
 -11   1   0  141.39    7.30 
 -11   1   0  145.79    8.00 
 -10   1   0   79.99    5.80 
 -10   1   0   83.59    4.30 
 -10   1   0   80.99    5.00 
 -10   1   0   92.59    5.60 
  -9   1   0  408.16   16.80 
  -9   1   0  426.96   17.50 
  -9   1   0  399.86   16.20 
  -8   1   0  455.15   18.80 
   7  -1   0   78.59    7.10 
  -7   1   0   83.19    4.70 
   6  -1   0  244.48   13.10 
  -6   1   0  232.38   10.20 
   5  -1   0 1254.17   49.60 
  -5   1   0 1209.48   47.00 
   4  -1   0  385.26   17.30 
  -4   1   0  394.16   15.50 
  -4   1   0  386.96   17.00 
   3  -1   0    2.40    1.90 
  -3   1   0    0.60    1.60 
   2  -1   0  958.90   37.10 
  -2   1   0  943.61   36.90 
   0  -1   0    0.00    0.10 
   0  -1   0    0.10    0.40 
   0   1   0   -0.10    0.10 
   0   1   0   -0.10    0.30 
  -1  -1   0  180.68    7.80 
   1   1   0  151.98    7.60 
   1   1   0  179.68    6.70 
  -2  -1   0   57.69    4.40 
   2   1   0   60.29    4.50 
  -3  -1   0 1447.46   56.29 
   3   1   0 1533.35   58.79 
  -4  -1   0 2828.12  107.79 
   4   1   0 2897.11  110.99 
  -5  -1   0 3591.94  133.09 
   5   1   0 3654.63  137.19 
   5   1   0 3351.86  135.69 
  -6  -1   0  930.61   36.00 
   6   1   0  882.91   39.10 
   6   1   0  961.00   40.90 
  -7  -1   0   49.80    4.20 
   7   1   0   57.49    8.50 
  -8  -1   0  740.23   29.40 
  -8  -1   0  739.33   29.80 
  -8  -1   0  781.82   30.70 
   8   1   0  816.62   37.50 
  -9  -1   0  159.88    7.00 
  -9  -1   0  165.68    8.30 
  -9  -1   0  156.98    7.60 
   9   1   0  161.78   14.50 
 -10  -1   0  230.98   10.30 
 -10  -1   0  229.98   11.00 
 -10  -1   0  223.58   10.10 
 -10  -1   0  217.68    9.40 
  10   1   0  206.68   17.70 
 -11  -1   0  353.46   15.10 
 -11  -1   0  341.67   15.30 
 -11  -1   0  355.46   16.00 
 -11  -1   0  340.27   14.20 
  11   1   0  361.66   24.80 
 -12  -1   0   15.50    3.00 
 -12  -1   0   18.90    3.30 
 -12  -1   0   24.70    3.50 
  12   1   0   16.20    6.80 
  12   1   0   18.80    2.80 
 -13  -1   0   23.80    3.90 
 -13  -1   0   23.90    3.70 
 -13  -1   0   24.20    2.60 
 -13  -1   0   18.50    3.60 
  13   1   0   13.70    7.20 
  13   1   0   24.20    3.20 
 -14  -1   0   11.60    3.60 
 -14  -1   0   15.30    3.30 
 -14  -1   0   15.80    2.40 
 -14  -1   0   13.00    3.60 
  14   1   0   13.60    2.70 
  14   1   0   17.70    7.60 
  14   1   0   24.30    3.20 
 -15  -1   0  222.78   12.30 
 -15  -1   0  239.98   10.20 
 -15  -1   0  229.08   12.50 
 -15  -1   0  184.98   12.30 
  15   1   0  210.68   11.30 
  15   1   0  219.88   10.80 
 -16  -1   0  179.48   12.60 
 -16  -1   0  211.38   12.50 
 -16  -1   0  236.18   10.30 
 -16  -1   0  252.37   15.00 
  16   1   0  221.08   11.50 
  16   1   0  217.48   10.70 
 -17  -1   0   42.40    7.30 
 -17  -1   0   42.90    5.60 
 -17  -1   0   38.50    3.80 
 -17  -1   0   25.20    6.40 
  17   1   0   28.40    4.30 
 -18  -1   0   43.90    4.20 
 -18  -1   0   33.10   10.30 
 -18  -1   0   36.00    9.40 
 -18  -1   0   49.80    5.80 
 -19  -1   0    9.20    3.40 
 -19  -1   0   23.50   19.20 
 -19  -1   0   10.20    2.50 
 -20  -1   0   28.20   38.10 
 -20  -1   0   24.60    3.30 
 -21  -1   0   28.60   48.70 
 -22  -1   0    5.70    1.90 
 -22   2   0    2.10    1.60 
 -21   2   0    0.40    1.70 
 -20   2   0   10.50    2.30 
 -20   2   0   13.30   44.90 
  19  -2   0    7.00    3.10 
  19  -2   0    8.50    3.60 
 -19   2   0    3.10    2.80 
 -19   2   0    0.60    1.60 
 -19   2   0    1.70   31.00 
  18  -2   0   -2.00    2.10 
  18  -2   0   -3.20    2.80 
 -18   2   0   -4.30   13.10 
 -18   2   0    5.90    2.60 
 -18   2   0    2.50    1.80 
  17  -2   0   21.90    3.80 
  17  -2   0   22.20    4.50 
 -17   2   0   35.30    3.40 
 -17   2   0   26.40    7.30 
 -17   2   0   21.00    4.20 
  16  -2   0   20.30    3.80 
  16  -2   0   17.50    3.80 
 -16   2   0   20.90    5.20 
 -16   2   0   11.40   12.80 
 -16   2   0   16.10    3.30 
 -16   2   0   25.10    2.80 
  15  -2   0   13.50    3.40 
  15  -2   0   11.20    3.30 
 -15   2   0   10.50    2.90 
 -15   2   0    9.20    3.90 
 -15   2   0   11.60    2.00 
 -15   2   0    4.40    7.90 
  14  -2   0   36.60    4.40 
  14  -2   0   41.10    4.40 
  14  -2   0   34.00    9.70 
 -14   2   0   32.20    4.70 
 -14   2   0   17.20    6.20 
 -14   2   0   33.10    4.40 
 -14   2   0   39.50    3.10 
  13  -2   0   32.20    7.80 
 -13   2   0   14.30    2.00 
 -13   2   0   16.20    3.20 
 -13   2   0   17.30    3.40 
 -13   2   0   12.00    4.50 
  12  -2   0   -8.60    4.10 
  12  -2   0    0.30    1.80 
 -12   2   0   -3.50    3.10 
 -12   2   0    1.40    1.80 
 -12   2   0    0.40    1.20 
 -12   2   0   -0.40    2.00 
  11  -2   0   10.50    2.50 
 -11   2   0   10.30    2.30 
 -11   2   0    8.70    2.20 
 -11   2   0   11.00    3.70 
 -11   2   0   11.60    1.60 
 -10   2   0   39.30    3.70 
 -10   2   0   33.70    3.40 
 -10   2   0   36.70    2.50 
 -10   2   0   39.00    4.60 
  -9   2   0   25.50    3.00 
  -9   2   0   19.50    1.90 
  -9   2   0   17.80    2.40 
  -8   2   0  327.47   14.90 
   7  -2   0  674.23   30.60 
  -7   2   0  679.63   26.80 
   6  -2   0  139.19    9.30 
  -6   2   0  138.19    8.60 
  -6   2   0  142.29    6.60 
   5  -2   0   38.30    5.00 
  -5   2   0   46.50    4.80 
  -5   2   0   47.60    3.10 
   4  -2   0 1132.19   45.90 
  -4   2   0 1145.09   45.30 
   3  -2   0  321.27   15.20 
  -3   2   0  327.27   14.70 
   2  -2   0 2179.28   82.19 
   2  -2   0 2127.99   83.09 
  -2   2   0 2139.49   82.69 
   1  -2   0    1.40    1.40 
   1  -2   0    4.60    2.20 
  -1   2   0    2.20    2.00 
  -1   2   0    1.20    1.20 
   0  -2   0  394.26   14.90 
   0  -2   0  401.46   16.90 
   0   2   0  378.26   14.90 
  -1  -2   0  451.45   17.60 
  -1  -2   0  454.15   19.60 
   1   2   0  460.65   19.70 
   1   2   0  477.55   17.80 
  -2  -2   0   13.20    1.40 
  -2  -2   0   10.20    3.20 
   2   2   0   11.50    3.30 
  -3  -2   0  269.17   14.00 
  -3  -2   0  275.07   11.20 
   3   2   0  285.87   14.50 
  -4  -2   0  783.82   30.50 
   4   2   0  792.02   34.00 
  -5  -2   0   61.29    3.80 
   5   2   0   62.59    7.40 
  -6  -2   0  232.88   10.40 
   6   2   0  244.48   15.10 
  -7  -2   0   57.79    4.10 
   7   2   0   66.09    8.80 
  -8  -2   0    0.40    1.40 
  -8  -2   0    0.80    1.00 
  -8  -2   0    2.60    1.80 
  -9  -2   0  481.55   20.10 
  -9  -2   0  485.55   19.60 
  -9  -2   0  506.25   20.10 
  -9  -2   0  494.25   21.00 
   9   2   0  545.55   29.10 
 -10  -2   0  394.86   15.80 
 -10  -2   0  385.16   16.40 
 -10  -2   0  378.66   17.30 
  10   2   0  425.26   26.20 
 -11  -2   0  372.86   15.20 
 -11  -2   0  365.86   16.00 
 -11  -2   0  392.76   17.10 
 -11  -2   0  373.96   16.00 
  11   2   0  347.77   24.80 
 -12  -2   0  208.98    9.20 
 -12  -2   0  198.48   10.20 
 -12  -2   0  216.78   10.30 
 -12  -2   0  211.18   11.20 
  12   2   0  184.68   18.90 
  12   2   0  207.78   10.10 
 -13  -2   0   10.30    1.90 
 -13  -2   0   10.50    2.90 
 -13  -2   0   11.20    3.00 
 -13  -2   0   12.60    3.20 
  13   2   0   17.90    8.90 
  13   2   0    3.70    2.40 
 -14  -2   0    0.80    1.50 
 -14  -2   0    3.80    2.80 
 -14  -2   0    2.10    2.20 
 -14  -2   0   -1.10    2.80 
  14   2   0   -2.70    1.70 
 -15  -2   0    1.00    3.40 
 -15  -2   0    5.80    3.30 
 -15  -2   0    2.60    2.50 
 -15  -2   0   -0.60    1.70 
  15   2   0   -3.30    1.90 
 -16  -2   0   30.50    5.70 
 -16  -2   0   30.00    5.30 
 -16  -2   0   25.30    4.40 
 -16  -2   0   28.80    4.00 
 -17  -2   0   15.90    3.70 
 -17  -2   0   15.70    2.60 
 -17  -2   0   22.60    6.10 
 -17  -2   0   11.30    4.90 
 -18  -2   0    4.60    3.00 
 -18  -2   0    6.00    8.80 
 -18  -2   0   15.60    2.80 
 -18  -2   0    6.40    6.10 
 -19  -2   0   42.70    5.60 
 -19  -2   0   22.90    3.00 
 -19  -2   0   26.40   20.30 
 -20  -2   0    1.40    3.40 
 -21  -2   0   33.30   51.19 
 -22  -2   0    7.50    2.00 
 -22   3   0    2.60    1.50 
  21  -3   0    5.60    3.60 
  21  -3   0    8.90    2.80 
 -21   3   0    0.50    1.70 
  20  -3   0    7.60    3.10 
  20  -3   0    0.90    4.10 
 -20   3   0    6.10    1.80 
 -20   3   0    9.80   41.90 
  19  -3   0   40.90    5.60 
  19  -3   0   32.70    4.50 
 -19   3   0   44.70   34.80 
 -19   3   0   40.90    3.60 
  18  -3   0  102.09    7.40 
  18  -3   0   98.89    8.10 
 -18   3   0  109.29    7.80 
 -18   3   0  111.09    6.00 
 -18   3   0  104.89   22.00 
  17  -3   0   20.90    5.40 
  17  -3   0   17.10    4.00 
 -17   3   0   18.40    8.50 
 -17   3   0   20.70    3.60 
 -17   3   0   12.00    2.30 
  16  -3   0  406.66   18.80 
  16  -3   0  411.96   19.20 
 -16   3   0  401.76   19.20 
 -16   3   0  413.46   17.00 
 -16   3   0  406.96   20.20 
  15  -3   0  152.48    9.10 
  15  -3   0  153.08    9.00 
 -15   3   0  150.38    7.20 
 -15   3   0  141.89    9.80 
 -15   3   0  144.89    9.10 
  14  -3   0    8.20    6.80 
  14  -3   0   15.40    3.30 
 -14   3   0   18.00    2.20 
 -14   3   0   16.60    3.60 
 -14   3   0   13.70    2.90 
 -14   3   0    1.10   10.30 
  13  -3   0  103.69    5.90 
  13  -3   0   91.29   12.60 
  13  -3   0  107.29    6.80 
 -13   3   0  104.99    6.70 
 -13   3   0  101.69    6.70 
 -13   3   0   74.29    9.30 
  12  -3   0  402.26   18.30 
  12  -3   0  444.36   19.10 
 -12   3   0  454.85   18.90 
 -12   3   0  449.56   19.20 
 -12   3   0  443.36   17.50 
  11  -3   0  153.88    8.30 
 -11   3   0  161.68    7.10 
 -11   3   0  160.18    8.10 
 -11   3   0  163.28    8.40 
  10  -3   0  196.58    9.50 
 -10   3   0  164.48   10.70 
 -10   3   0  202.28    9.20 
 -10   3   0  211.38    9.70 
  -9   3   0  740.83   29.50 
  -9   3   0  758.52   30.10 
  -9   3   0  752.12   29.20 
  -8   3   0  223.98   10.10 
   7  -3   0    4.00    3.00 
  -7   3   0    3.00    2.70 
  -7   3   0    3.90    1.50 
   6  -3   0   63.19    6.90 
  -6   3   0   66.89    6.00 
  -6   3   0   68.99    4.00 
   5  -3   0  113.69    8.70 
  -5   3   0  103.49    7.40 
   4  -3   0  375.76   18.40 
  -4   3   0  358.06   17.00 
   3  -3   0 3700.23  137.59 
   3  -3   0 3601.74  139.09 
  -3   3   0 3511.55  138.09 
   2  -3   0  316.57   15.10 
   2  -3   0  324.67   17.30 
  -2   3   0  350.46   17.10 
   1  -3   0    6.80    3.30 
   1  -3   0    8.20    4.40 
  -1   3   0    4.70    4.20 
  -1   3   0    6.90    0.80 
  -1   3   0    6.20    2.70 
   0  -3   0   56.79    2.70 
   0  -3   0   55.79    6.20 
   0   3   0   61.49    6.90 
   0   3   0   56.09    8.20 
  -1  -3   0  388.46   18.40 
  -1  -3   0  382.76   15.20 
   1   3   0  401.86   18.50 
  -2  -3   0 1806.62   70.09 
  -2  -3   0 1733.43   66.99 
   2   3   0 1787.02   70.19 
  -3  -3   0  225.48   12.80 
  -3  -3   0  234.28    9.50 
   3   3   0  217.18   13.10 
  -4  -3   0   18.70    2.10 
  -4  -3   0   17.20    4.10 
   4   3   0   24.80    5.40 
  -5  -3   0  678.33   26.50 
   5   3   0  664.73   32.30 
  -6  -3   0  170.78    8.50 
   6   3   0  167.28   13.10 
  -7  -3   0 3684.83  138.79 
  -7  -3   0 3482.65  137.59 
   7   3   0 3843.32  145.99 
  -8  -3   0 2885.91  109.89 
  -8  -3   0 2740.73  108.79 
  -8  -3   0 3010.60  111.09 
   8   3   0 2903.41  117.69 
  -9  -3   0  564.94   23.30 
  -9  -3   0  529.85   22.20 
  -9  -3   0  567.04   22.00 
  -9  -3   0  534.65   21.60 
   9   3   0  570.74   31.40 
 -10  -3   0  301.87   13.40 
 -10  -3   0  312.97   14.50 
 -10  -3   0  322.47   13.20 
 -10  -3   0  312.77   12.80 
  10   3   0  285.97   22.00 
 -11  -3   0  151.68    7.30 
 -11  -3   0  154.28    8.20 
 -11  -3   0  160.38    9.10 
 -11  -3   0  165.88    8.00 
  11   3   0  176.78   17.50 
 -12  -3   0    6.20    1.60 
 -12  -3   0    6.30    2.50 
 -12  -3   0    5.30    2.40 
 -12  -3   0    5.10    2.20 
  12   3   0    1.60    5.30 
 -13  -3   0   42.40    4.50 
 -13  -3   0   34.30    4.40 
 -13  -3   0   37.60    4.70 
 -13  -3   0   39.60    3.30 
  13   3   0   40.40   10.70 
 -14  -3   0    5.30    3.20 
 -14  -3   0    6.70    2.90 
 -14  -3   0   13.20    2.20 
 -14  -3   0   14.00    3.40 
 -15  -3   0   -0.30    1.60 
 -15  -3   0    2.70    3.60 
 -15  -3   0    3.30    3.10 
 -15  -3   0    1.10    2.40 
 -16  -3   0   49.20    6.10 
 -16  -3   0   58.69    4.50 
 -16  -3   0   36.90    6.20 
 -16  -3   0   61.89    6.80 
 -17  -3   0    2.10    2.70 
 -17  -3   0    2.00    5.40 
 -17  -3   0    5.60    2.10 
 -17  -3   0    2.20    3.80 
 -18  -3   0   36.20   10.40 
 -18  -3   0   30.40    3.60 
 -18  -3   0   18.30    5.80 
 -18  -3   0   45.00    5.90 
 -19  -3   0   14.50   23.30 
 -19  -3   0    2.80    3.50 
 -19  -3   0    7.20    2.40 
 -20  -3   0   61.69   41.20 
 -20  -3   0   34.60    3.80 
 -21  -3   0    7.50    2.20 
  22  -4   0   -2.50    4.00 
 -22   4   0    3.20    1.40 
  21  -4   0   31.60    4.20 
  21  -4   0   35.60    5.40 
 -21   4   0   38.10    3.40 
  20  -4   0   58.29    6.10 
  20  -4   0   59.89    7.30 
 -20   4   0   64.79    4.40 
  19  -4   0   25.90    5.20 
  19  -4   0   18.70    3.90 
 -19   4   0   16.30    2.40 
 -19   4   0   18.40    3.40 
 -19   4   0   -5.90   42.60 
  18  -4   0   60.59    6.80 
  18  -4   0   51.29    5.90 
 -18   4   0   47.80    5.30 
 -18   4   0   55.29    4.00 
 -18   4   0   19.10   28.20 
  17  -4   0  275.57   16.90 
  17  -4   0  279.67   15.20 
 -17   4   0  285.47   14.50 
 -17   4   0  291.57   25.20 
  16  -4   0   50.49    6.10 
  16  -4   0   50.39    5.90 
 -16   4   0   46.80    8.50 
 -16   4   0   49.20    5.00 
 -16   4   0   53.69    3.80 
  15  -4   0    8.30    3.20 
 -15   4   0   12.30    3.10 
 -15   4   0    4.60    1.60 
 -15   4   0    6.70    4.60 
  14  -4   0  257.77   12.70 
  14  -4   0  222.28   12.00 
  14  -4   0  225.78   10.90 
 -14   4   0  245.38   10.40 
 -14   4   0  243.18   12.60 
 -14   4   0  235.98   12.10 
  13  -4   0  220.58   11.20 
  13  -4   0  207.68   10.00 
  13  -4   0  199.48   10.90 
 -13   4   0  213.78    9.20 
 -13   4   0  214.18   10.90 
 -13   4   0  209.48   10.80 
  12  -4   0    7.20    2.50 
  12  -4   0    3.70    1.90 
 -12   4   0    5.10    2.60 
 -12   4   0    8.00    2.30 
 -12   4   0    5.10    1.40 
 -12   4   0    1.10    6.80 
  11  -4   0   79.49    5.20 
  11  -4   0   73.69    5.50 
 -11   4   0   54.89    8.40 
 -11   4   0   77.09    5.30 
 -11   4   0   83.79    4.10 
 -11   4   0   81.09    5.20 
  10  -4   0    2.10    1.80 
  10  -4   0    2.60    1.90 
 -10   4   0    5.70    1.90 
 -10   4   0    2.50    1.10 
 -10   4   0    3.80    5.60 
 -10   4   0    6.70    2.30 
   9  -4   0  105.29    6.20 
  -9   4   0  107.49    6.00 
  -9   4   0  107.29    6.00 
   8  -4   0   30.30    7.40 
  -8   4   0   23.10    4.70 
  -8   4   0   36.20    3.20 
   7  -4   0  319.87   18.80 
  -7   4   0  315.27   16.50 
  -7   4   0  330.87   13.70 
   6  -4   0  153.68   11.80 
  -6   4   0  160.88   10.10 
   5  -4   0    2.50    2.70 
   5  -4   0    8.00    4.00 
  -5   4   0    4.20    2.90 
   4  -4   0  739.13   33.90 
   4  -4   0  766.82   31.90 
  -4   4   0  765.92   32.40 
  -4   4   0  696.63   29.40 
   3  -4   0 1300.77   51.89 
   3  -4   0 1266.67   54.39 
  -3   4   0 1300.07   53.39 
   2  -4   0 1206.88   48.60 
   2  -4   0 1176.68   51.19 
  -2   4   0 1233.58   48.00 
  -2   4   0 1164.78   50.49 
   1  -4   0  410.36   20.40 
  -1   4   0  413.46   18.90 
  -1   4   0  394.76   21.90 
   0  -4   0 3007.00  113.29 
   0  -4   0 2916.41  109.29 
   0   4   0 2708.63  115.99 
   0   4   0 3004.40  113.09 
  -1  -4   0  237.88   10.00 
  -1  -4   0  252.27   14.20 
   1   4   0  260.37   14.40 
  -2  -4   0    1.10    0.90 
  -2  -4   0    3.30    3.50 
   2   4   0    3.80    3.70 
  -3  -4   0  399.06   16.30 
  -3  -4   0  412.16   20.30 
   3   4   0  408.96   20.70 
  -4  -4   0  101.79    5.20 
  -4  -4   0  100.59    8.90 
   4   4   0  102.99    9.80 
  -5  -4   0   45.00    3.30 
   5   4   0   56.89    7.90 
  -6  -4   0 3206.08  121.59 
   6   4   0 3211.28  128.09 
  -7  -4   0 1039.80   40.50 
  -7  -4   0 1060.69   41.50 
  -7  -4   0 1032.60   40.20 
   7   4   0 1089.99   49.10 
  -8  -4   0   17.30    1.80 
  -8  -4   0   14.10    2.10 
  -8  -4   0   19.30    2.00 
  -8  -4   0   14.70    2.70 
   8   4   0   10.30    6.00 
  -9  -4   0  267.77   11.10 
  -9  -4   0  260.57   11.50 
  -9  -4   0  268.97   12.50 
  -9  -4   0  249.48   10.90 
   9   4   0  267.27   20.20 
 -10  -4   0    2.80    2.00 
 -10  -4   0    0.10    1.10 
 -10  -4   0    0.50    1.20 
 -10  -4   0    3.00    1.80 
  10   4   0    2.50    4.90 
 -11  -4   0    2.20    2.10 
 -11  -4   0    0.00    1.70 
 -11  -4   0    0.30    1.20 
 -11  -4   0    1.60    1.50 
  11   4   0   -0.20    5.50 
 -12  -4   0   43.20    4.00 
 -12  -4   0   44.70    3.30 
 -12  -4   0   37.70    4.60 
 -12  -4   0   38.40    4.30 
  12   4   0   57.59   11.20 
 -13  -4   0   40.50    5.00 
 -13  -4   0   35.90    4.60 
 -13  -4   0   44.10    3.50 
 -13  -4   0   43.50    4.50 
  13   4   0   42.90   10.20 
 -14  -4   0   31.10    4.90 
 -14  -4   0   30.80    4.20 
 -14  -4   0   32.00    3.20 
 -14  -4   0   30.30    4.70 
 -15  -4   0   75.49    8.10 
 -15  -4   0   83.99    5.60 
 -15  -4   0   97.29    7.20 
 -15  -4   0   83.69    7.30 
 -16  -4   0  109.79   10.60 
 -16  -4   0  122.59    9.20 
 -16  -4   0  125.49   10.40 
 -16  -4   0  134.39    7.20 
 -17  -4   0   51.29    6.70 
 -17  -4   0   51.49    6.50 
 -17  -4   0   65.19    8.80 
 -17  -4   0   69.29    5.00 
 -18  -4   0  142.59    7.50 
 -18  -4   0  121.19   11.90 
 -18  -4   0  101.89    9.80 
 -18  -4   0   96.69   14.80 
 -19  -4   0   56.89   29.90 
 -20  -4   0    6.40   43.10 
 -20  -4   0    7.90    2.60 
 -21  -4   0   10.00    2.50 
  22  -5   0    3.00    2.70 
  22  -5   0   16.80    4.60 
 -22   5   0    2.30    1.20 
  21  -5   0   -5.10    2.60 
  21  -5   0    7.90    3.80 
 -21   5   0    0.50    1.50 
  20  -5   0    0.20    3.60 
  20  -5   0    0.90    2.70 
 -20   5   0   -1.10    1.40 
  19  -5   0    5.20    4.10 
  19  -5   0    8.90    3.70 
 -19   5   0   13.20    3.30 
 -19   5   0    9.50    2.00 
  18  -5   0   55.19    6.30 
  18  -5   0   59.19    7.00 
 -18   5   0   74.19   32.90 
 -18   5   0   53.59    3.90 
  17  -5   0  381.46   18.20 
  17  -5   0  381.46   19.40 
 -17   5   0  355.06   17.70 
 -17   5   0  388.66   32.60 
 -17   5   0  384.46   16.70 
  16  -5   0   84.69    7.10 
  16  -5   0   72.29    7.10 
 -16   5   0   88.09    6.40 
 -16   5   0   76.39   14.50 
 -16   5   0   87.09    4.90 
  15  -5   0    4.50    2.20 
  15  -5   0   -0.20    2.90 
 -15   5   0    1.50    1.30 
 -15   5   0    1.40    2.10 
 -15   5   0   -2.70    6.00 
  14  -5   0   24.40    4.20 
  14  -5   0   24.50    4.10 
  14  -5   0   26.30    3.40 
 -14   5   0   32.10    3.90 
 -14   5   0   28.30    2.70 
 -14   5   0   26.10    5.00 
  13  -5   0   79.79    5.50 
  13  -5   0   92.39    6.70 
  13  -5   0   88.79    6.70 
 -13   5   0   83.39    4.60 
 -13   5   0   90.59    6.00 
  12  -5   0  206.98   10.60 
  12  -5   0  175.08   12.00 
  12  -5   0  193.58    9.70 
 -12   5   0  201.48   10.00 
 -12   5   0  196.58    8.60 
 -12   5   0  204.68   10.20 
  11  -5   0   89.79    6.30 
  11  -5   0   99.89    6.30 
  11  -5   0   85.69    5.70 
 -11   5   0   95.89    5.70 
 -11   5   0   85.79    4.50 
 -11   5   0   93.89    5.80 
  10  -5   0  171.38    9.30 
  10  -5   0  193.98    9.20 
 -10   5   0  180.18    7.90 
 -10   5   0  183.48    8.90 
 -10   5   0  199.78    9.20 
   9  -5   0    3.40    2.10 
   9  -5   0    4.30    2.10 
  -9   5   0    2.60    3.20 
  -9   5   0    3.70    1.60 
   8  -5   0  260.87   16.40 
   8  -5   0  257.57   12.00 
  -8   5   0  256.97   15.00 
  -8   5   0  284.97   11.80 
   7  -5   0    9.10    4.70 
   7  -5   0   10.60    3.70 
  -7   5   0   14.80    4.10 
   6  -5   0  213.48   15.60 
   6  -5   0  222.28   13.50 
  -6   5   0  228.28   13.40 
   5  -5   0  772.42   37.90 
   5  -5   0  821.32   35.50 
  -5   5   0  833.92   35.90 
   4  -5   0 1111.29   50.49 
   4  -5   0 1168.58   47.70 
  -4   5   0 1155.48   48.90 
  -4   5   0 1143.19   45.60 
   3  -5   0 2543.85   95.99 
   3  -5   0 2367.66   98.99 
  -3   5   0 2293.77   92.79 
  -3   5   0 2541.25   98.29 
   2  -5   0   24.40    6.20 
  -2   5   0   27.70    6.50 
  -2   5   0   25.60    4.20 
  -2   5   0   24.60    3.30 
   1  -5   0 5606.54  207.68 
  -1   5   0 5183.88  209.88 
   0  -5   0  344.47   13.70 
   0  -5   0  350.86   18.70 
   0   5   0  338.57   16.80 
   0   5   0  338.27   21.80 
   0   5   0  350.86   18.10 
  -1  -5   0  754.92   28.50 
   1   5   0  750.92   34.10 
   1   5   0  707.83   31.30 
  -2  -5   0   89.39    9.10 
  -2  -5   0   94.79    4.70 
   2   5   0   97.89    9.40 
  -3  -5   0  718.13   28.00 
  -3  -5   0  702.53   32.60 
   3   5   0  730.43   33.50 
  -4  -5   0    6.30    1.50 
  -4  -5   0    6.10    3.80 
   4   5   0   11.60    5.10 
  -5  -5   0   21.10    2.60 
  -5  -5   0   17.50    4.70 
   5   5   0   21.00    6.30 
  -6  -5   0  459.05   18.70 
  -6  -5   0  488.05   20.00 
   6   5   0  501.95   27.00 
  -7  -5   0  279.47   11.50 
  -7  -5   0  254.47   11.10 
  -7  -5   0  257.87   11.00 
  -7  -5   0  274.77   12.40 
   7   5   0  299.47   20.20 
  -8  -5   0    1.60    1.10 
  -8  -5   0   -0.50    1.40 
  -8  -5   0    0.90    1.00 
  -8  -5   0   -0.20    1.70 
   8   5   0    1.30    4.80 
  -9  -5   0  177.18    8.40 
  -9  -5   0  170.38    9.30 
  -9  -5   0  167.88    7.80 
  -9  -5   0  172.88    7.60 
   9   5   0  184.58   16.90 
 -10  -5   0    2.40    2.00 
 -10  -5   0    2.70    1.30 
 -10  -5   0    2.10    1.90 
 -10  -5   0    4.50    1.50 
  10   5   0    1.70    4.90 
 -11  -5   0    7.40    1.70 
 -11  -5   0    8.90    2.60 
 -11  -5   0    6.20    2.70 
 -11  -5   0   10.50    2.00 
  11   5   0    7.70    6.50 
 -12  -5   0    8.50    2.90 
 -12  -5   0    5.70    2.00 
 -12  -5   0    7.00    2.70 
 -12  -5   0    6.30    1.70 
  12   5   0   10.40    8.00 
 -13  -5   0   -1.00    2.10 
 -13  -5   0   -2.00    2.60 
 -13  -5   0   -0.30    1.50 
 -13  -5   0   -2.60    1.90 
 -14  -5   0   15.00    2.50 
 -14  -5   0   16.80    3.60 
 -14  -5   0   15.90    3.40 
 -14  -5   0   20.80    4.60 
 -15  -5   0   79.79    6.70 
 -15  -5   0   87.39    5.50 
 -15  -5   0   77.89    8.30 
 -16  -5   0   13.90    5.30 
 -16  -5   0   18.70    3.00 
 -16  -5   0   23.70    4.20 
 -16  -5   0   15.40    3.80 
 -17  -5   0  116.59    9.30 
 -17  -5   0  136.69    7.50 
 -17  -5   0  120.39    9.60 
 -17  -5   0  155.88   14.60 
 -18  -5   0   78.09    8.60 
 -18  -5   0  104.99    6.40 
 -18  -5   0   87.99   17.80 
 -20  -5   0  -72.39   44.10 
 -20  -5   0    0.50    2.10 
 -21  -5   0    2.60    1.80 
  22  -6   0   60.19    5.20 
  22  -6   0   44.60    5.70 
 -22   6   0   57.79    3.60 
  21  -6   0   98.49    7.40 
  21  -6   0   88.09    8.40 
 -21   6   0   93.69    5.00 
  20  -6   0   45.70    9.30 
  20  -6   0   32.70    4.90 
  19  -6   0  182.28   11.90 
  19  -6   0  164.08   10.50 
 -19   6   0  174.28    8.00 
 -19   6   0  143.19   14.10 
  18  -6   0   18.50    4.70 
  18  -6   0   22.80    4.80 
 -18   6   0   20.50    2.50 
 -18   6   0   17.90    3.10 
 -17   6   0   95.79   30.30 
  16  -6   0  429.76   19.20 
  16  -6   0  469.85   21.20 
 -16   6   0  428.06   36.60 
 -16   6   0  478.05   18.60 
 -16   6   0  459.85   20.60 
  15  -6   0    6.50    2.40 
  15  -6   0    2.90    3.20 
  15  -6   0    1.70    3.00 
 -15   6   0   11.00    2.70 
 -15   6   0    3.30    1.50 
 -15   6   0   10.80   12.70 
  14  -6   0   15.40    3.00 
  14  -6   0   14.80    3.80 
  14  -6   0   15.40    3.90 
 -14   6   0    1.10    7.20 
 -14   6   0   16.00    3.00 
 -14   6   0   14.80    2.00 
  13  -6   0  163.18    9.70 
  13  -6   0  164.08    8.50 
  13  -6   0  166.98    9.80 
 -13   6   0  160.58    7.30 
 -13   6   0  170.28   11.00 
 -13   6   0  160.58    8.90 
  12  -6   0   27.10    4.10 
  12  -6   0   23.70    3.30 
 -12   6   0   34.30    4.40 
 -12   6   0   20.90    2.10 
 -12   6   0   18.90    2.80 
  11  -6   0  343.17   16.00 
  11  -6   0  365.66   15.50 
  11  -6   0  341.17   16.10 
 -11   6   0  340.67   14.10 
 -11   6   0  361.16   15.80 
 -11   6   0  360.96   15.60 
  10  -6   0  304.17   13.90 
  10  -6   0  302.57   13.80 
  10  -6   0  309.57   13.40 
 -10   6   0  286.67   13.10 
 -10   6   0  301.07   17.00 
 -10   6   0  304.57   13.20 
 -10   6   0  298.77   12.00 
 -10   6   0  255.27   13.90 
   9  -6   0  301.47   13.80 
   9  -6   0  313.57   14.10 
   9  -6   0  310.37   13.90 
  -9   6   0  308.17   17.10 
  -9   6   0  314.47   13.40 
  -9   6   0  280.87   14.80 
   8  -6   0  629.74   25.10 
   8  -6   0  614.54   24.90 
   8  -6   0  601.04   25.10 
  -8   6   0  620.84   24.70 
  -8   6   0  590.64   28.70 
   7  -6   0  219.18   10.60 
   7  -6   0  230.48   10.70 
   7  -6   0  232.18   10.50 
   7  -6   0  240.08   15.20 
  -7   6   0  221.48   14.10 
   6  -6   0 1820.92   67.89 
   6  -6   0 1730.33   68.19 
   6  -6   0 1784.32   72.59 
   6  -6   0 1694.43   75.79 
  -6   6   0 1762.62   72.29 
   5  -6   0 1350.46   61.29 
   5  -6   0 1423.86   57.99 
  -5   6   0 1378.06   58.59 
  -5   6   0 1368.76   54.09 
   4  -6   0  423.56   21.10 
   4  -6   0  411.76   24.40 
  -4   6   0  401.26   22.40 
  -4   6   0  388.96   17.50 
   3  -6   0    6.30    4.10 
   3  -6   0   -2.40    3.70 
  -3   6   0    3.50    2.20 
  -3   6   0    4.60    4.70 
  -3   6   0    2.80    2.90 
   2  -6   0 2505.65  100.59 
  -2   6   0 2549.84   98.29 
  -2   6   0 2432.66  102.79 
   1  -6   0 1541.35   62.49 
  -1   6   0 1520.15   66.09 
  -1   6   0 1387.36   58.09 
  -1   6   0 1493.15   60.59 
   0  -6   0 1040.40   41.60 
   0  -6   0 1055.39   47.40 
   0   6   0 1153.28   52.49 
   0   6   0 1140.79   46.80 
   0   6   0 1059.19   43.90 
  -1  -6   0  430.86   23.30 
  -1  -6   0  453.65   17.80 
   1   6   0  468.45   24.20 
   1   6   0  473.95   28.90 
   1   6   0  407.26   20.80 
  -2  -6   0   35.70    6.70 
  -2  -6   0   41.80    2.80 
   2   6   0   40.60    5.90 
   2   6   0   40.40    7.10 
  -3  -6   0  230.28   15.20 
  -3  -6   0  247.48   10.50 
   3   6   0  238.88   16.00 
  -4  -6   0   26.30    5.70 
   4   6   0   21.10    6.10 
  -5  -6   0  192.48    9.10 
  -5  -6   0  191.88    8.10 
  -5  -6   0  187.28    7.90 
  -5  -6   0  186.98   14.10 
   5   6   0  193.48   15.20 
  -6  -6   0   23.90    3.10 
  -6  -6   0   18.40    1.90 
  -6  -6   0   24.60    2.40 
   6   6   0   12.40    6.10 
  -7  -6   0   39.80    2.70 
  -7  -6   0   42.70    4.00 
  -7  -6   0   36.80    2.60 
  -7  -6   0   42.10    3.10 
   7   6   0   33.20    8.40 
  -8  -6   0    1.10    1.10 
  -8  -6   0    2.80    1.50 
  -8  -6   0    0.60    1.10 
  -8  -6   0    2.40    2.00 
   8   6   0    4.30    4.90 
  -9  -6   0  416.56   18.20 
  -9  -6   0  399.86   16.80 
  -9  -6   0  390.96   16.10 
  -9  -6   0  397.76   16.30 
   9   6   0  383.76   26.70 
 -10  -6   0  294.37   12.50 
 -10  -6   0  291.37   15.50 
 -10  -6   0  276.37   12.20 
  10   6   0  303.67   23.90 
 -11  -6   0    2.40    2.20 
 -11  -6   0    3.00    1.70 
 -11  -6   0    0.10    2.10 
 -11  -6   0   -1.20    1.20 
  11   6   0   -6.10    5.90 
 -12  -6   0   77.79    6.10 
 -12  -6   0   75.49    5.20 
 -12  -6   0   73.39    6.60 
 -12  -6   0   79.59    4.80 
  12   6   0   78.99   14.80 
 -13  -6   0  120.39    8.70 
 -13  -6   0  123.19    7.30 
 -13  -6   0  111.39    6.30 
 -13  -6   0  116.99    8.10 
 -14  -6   0   34.70    3.80 
 -14  -6   0   29.40    4.70 
 -14  -6   0   30.00    5.20 
 -14  -6   0   32.00    4.20 
 -15  -6   0  132.99   10.30 
 -15  -6   0  132.49    7.20 
 -15  -6   0  123.19    9.40 
 -16  -6   0  175.48   10.50 
 -16  -6   0  182.08   13.10 
 -16  -6   0  186.38    9.00 
 -16  -6   0  132.09   10.60 
 -17  -6   0   28.50   10.70 
 -17  -6   0   28.20    3.60 
 -17  -6   0   27.00    5.00 
 -17  -6   0   28.20    5.20 
 -18  -6   0   16.60   23.30 
 -18  -6   0   24.80    8.30 
 -18  -6   0   25.20    3.50 
 -19  -6   0   45.70    4.60 
 -19  -6   0   59.89   38.90 
 -20  -6   0    3.40    2.20 
  22  -7   0    3.30    2.70 
  22  -7   0    5.90    2.60 
  21  -7   0    8.40    3.50 
  21  -7   0    3.40    3.50 
 -21   7   0    7.30    1.60 
  20  -7   0    0.50    3.50 
 -20   7   0   -3.20    1.30 
  19  -7   0   61.49    6.80 
  19  -7   0   63.19    7.80 
 -19   7   0   66.39    4.00 
  18  -7   0   -2.30    3.00 
  18  -7   0   -5.70    3.50 
 -18   7   0    2.50    1.30 
 -18   7   0   10.30    3.30 
  17  -7   0    4.40    3.80 
  17  -7   0    3.30    3.30 
 -17   7   0    3.50    1.40 
  16  -7   0   35.20    3.80 
  16  -7   0   28.90    5.50 
 -16   7   0   26.90    3.70 
 -16   7   0   38.80    3.00 
 -16   7   0   69.69   15.50 
  15  -7   0    9.20    3.90 
  15  -7   0    6.20    3.60 
  15  -7   0   -0.20    1.90 
 -15   7   0    5.40    2.50 
 -15   7   0    5.00    1.40 
  14  -7   0   63.59    6.20 
  14  -7   0   51.79    6.00 
  14  -7   0   48.00    4.50 
 -14   7   0   41.90    7.20 
 -14   7   0   55.89    4.80 
 -14   7   0   47.00    3.30 
  13  -7   0  271.67   14.00 
  13  -7   0  267.87   13.00 
  13  -7   0  311.27   14.70 
 -13   7   0  275.77   11.60 
 -13   7   0  278.47   13.10 
 -13   7   0  264.07   15.00 
  12  -7   0  604.64   26.00 
  12  -7   0  607.34   25.80 
  12  -7   0  593.34   25.00 
 -12   7   0  604.14   25.00 
 -12   7   0  593.64   26.00 
 -12   7   0  598.54   23.50 
  11  -7   0  182.88   10.30 
  11  -7   0  197.88    9.70 
  11  -7   0  198.98   10.90 
 -11   7   0  185.38    8.00 
 -11   7   0  199.28    9.40 
 -11   7   0  184.28   10.40 
 -11   7   0  164.48   10.00 
  10  -7   0  774.42   30.80 
  10  -7   0  784.02   31.20 
  10  -7   0  793.32   31.40 
 -10   7   0  791.22   30.50 
 -10   7   0  705.63   34.70 
 -10   7   0  728.93   31.70 
 -10   7   0  740.53   29.20 
 -10   7   0  736.13   30.80 
   9  -7   0  524.55   21.40 
   9  -7   0  517.15   21.00 
   9  -7   0  504.45   21.40 
  -9   7   0  452.35   23.00 
  -9   7   0  509.95   20.70 
  -9   7   0  482.65   25.10 
   8  -7   0  169.58    8.50 
   8  -7   0  164.48    8.60 
   8  -7   0  167.58    8.70 
  -8   7   0  160.98    9.40 
  -8   7   0  160.08   12.10 
   7  -7   0   74.99    5.10 
   7  -7   0   65.09    5.90 
   7  -7   0   74.79    5.00 
   7  -7   0   59.99    9.00 
  -7   7   0   68.49    5.80 
  -7   7   0   75.39    8.60 
   6  -7   0  323.77   14.10 
   6  -7   0  331.77   19.40 
   6  -7   0  325.97   14.10 
   6  -7   0  316.87   14.30 
  -6   7   0  314.87   15.30 
  -6   7   0  336.87   19.50 
   5  -7   0    2.80    1.70 
   5  -7   0   -1.10    1.70 
   5  -7   0    2.60    1.90 
   5  -7   0    6.80    4.50 
  -5   7   0    1.20    2.30 
  -5   7   0   -0.70    4.20 
  -5   7   0    5.10    2.90 
   4  -7   0  517.85   26.50 
  -4   7   0  520.25   28.70 
  -4   7   0  517.95   22.20 
   3  -7   0  654.73   33.40 
  -3   7   0  719.03   31.50 
  -3   7   0  692.23   36.00 
  -3   7   0  691.83   28.60 
   2  -7   0  134.69   12.40 
  -2   7   0  127.79    8.00 
  -2   7   0  124.89   13.90 
  -2   7   0  141.09   10.50 
   1  -7   0  404.16   22.60 
  -1   7   0  391.46   20.60 
  -1   7   0  388.26   18.10 
  -1   7   0  412.36   26.40 
   0  -7   0  130.09    6.40 
   0  -7   0  140.39   12.40 
   0   7   0  132.09    9.00 
   0   7   0  160.28   16.70 
   0   7   0  145.09   11.70 
  -1  -7   0  100.09   10.90 
  -1  -7   0  112.69    5.70 
   1   7   0  134.19   12.30 
   1   7   0  138.29   16.80 
   1   7   0  112.69    9.20 
  -2  -7   0  178.38    8.40 
  -2  -7   0  191.58   14.30 
   2   7   0  195.08   20.50 
   2   7   0  182.78   12.50 
   2   7   0  198.08   15.80 
  -3  -7   0  507.15   27.10 
  -3  -7   0  509.65   21.00 
  -3  -7   0  500.95   20.20 
   3   7   0  548.35   28.50 
   3   7   0  535.95   25.20 
  -4  -7   0  376.96   31.70 
  -4  -7   0  409.16   16.30 
  -4  -7   0  425.66   17.30 
   4   7   0  410.96   24.40 
  -5  -7   0  496.65   19.80 
  -5  -7   0  447.86   18.40 
  -5  -7   0  454.05   26.20 
  -5  -7   0  476.65   19.00 
   5   7   0  475.15   27.30 
  -6  -7   0    3.40    1.40 
  -6  -7   0    5.90    1.90 
  -6  -7   0    4.00    1.20 
  -6  -7   0    7.20    1.30 
   6   7   0    6.00    5.00 
  -7  -7   0   90.69    4.50 
  -7  -7   0   87.39    5.90 
  -7  -7   0   94.59    4.70 
  -7  -7   0   86.09    4.90 
   7   7   0   84.19   11.80 
  -8  -7   0  484.55   19.40 
  -8  -7   0  480.25   19.80 
  -8  -7   0  475.85   19.20 
  -8  -7   0  499.25   21.00 
   8   7   0  462.15   29.80 
  -9  -7   0    0.30    1.90 
  -9  -7   0   -0.70    1.20 
  -9  -7   0    0.20    1.30 
  -9  -7   0    1.70    2.00 
   9   7   0   -3.30    4.60 
   9   7   0   -1.10    2.80 
 -10  -7   0   34.80    4.00 
 -10  -7   0   40.40    3.10 
 -10  -7   0   41.90    4.80 
 -10  -7   0   45.70    3.50 
  10   7   0   24.70    8.90 
 -11  -7   0  128.29    6.80 
 -11  -7   0  116.59    7.60 
 -11  -7   0  125.99    8.30 
 -11  -7   0  124.59    6.30 
  11   7   0   96.09   15.80 
 -12  -7   0   91.89    5.90 
 -12  -7   0   94.29    7.20 
 -12  -7   0   85.09    5.30 
 -12  -7   0   93.19    7.50 
 -13  -7   0   59.29    6.40 
 -13  -7   0   51.19    4.80 
 -13  -7   0   59.69    6.20 
 -13  -7   0   45.30    4.10 
 -14  -7   0   89.79    5.70 
 -14  -7   0   87.99    6.50 
 -14  -7   0   85.49    8.40 
 -14  -7   0   88.99    9.10 
 -15  -7   0    2.80    2.10 
 -15  -7   0   -1.70    2.50 
 -15  -7   0    4.70    5.30 
 -15  -7   0    0.70    2.60 
 -16  -7   0    2.20    2.30 
 -16  -7   0   -3.20    2.60 
 -16  -7   0    1.60    7.60 
 -16  -7   0   -7.70    2.40 
 -17  -7   0    1.80    2.00 
 -17  -7   0    7.10    3.70 
 -17  -7   0    7.40   17.40 
 -17  -7   0   10.70    3.40 
 -18  -7   0    1.90    3.90 
 -18  -7   0    4.30    3.20 
 -19  -7   0   -4.90   43.80 
 -19  -7   0    3.00    2.20 
 -20  -7   0    0.90    1.70 
  20   7   0    6.50    7.10 
  22  -8   0    5.40    3.70 
  22  -8   0    0.00    2.40 
  21  -8   0    3.10    3.80 
  21  -8   0    0.40    3.00 
  20  -8   0    2.50    3.40 
  20  -8   0   -1.20    3.80 
  19  -8   0    3.00    3.30 
  19  -8   0    0.70    4.10 
 -19   8   0    1.90    1.40 
  18  -8   0   20.70    5.40 
  18  -8   0   19.40    4.70 
 -18   8   0   22.80    2.30 
  17  -8   0   19.90    5.00 
  17  -8   0   11.00    4.00 
  17  -8   0   12.10    2.50 
 -17   8   0    4.30    2.90 
 -17   8   0   22.00    2.20 
  16  -8   0    3.30    3.60 
  16  -8   0   -1.10    2.00 
 -16   8   0    2.00    1.30 
 -16   8   0   -1.10    2.00 
  15  -8   0    4.20    2.30 
  15  -8   0    0.10    3.30 
  15  -8   0    4.40    3.60 
 -15   8   0    1.70    2.10 
 -15   8   0    3.30    1.30 
  14  -8   0  110.09    8.50 
  14  -8   0   98.59    6.50 
  14  -8   0  102.39    8.00 
 -14   8   0  100.19    5.00 
 -14   8   0   93.39    6.50 
  13  -8   0   36.70    5.30 
  13  -8   0   41.40    4.30 
  13  -8   0   26.80    4.90 
 -13   8   0   36.20    2.70 
 -13   8   0   31.50    3.80 
  12  -8   0    2.60    2.50 
  12  -8   0    2.00    3.00 
  12  -8   0    2.40    3.00 
 -12   8   0    7.30    2.00 
 -12   8   0    3.70    3.20 
 -12   8   0    1.20    1.10 
  11  -8   0  123.19    7.70 
  11  -8   0  117.89    7.10 
  11  -8   0  120.69    8.00 
 -11   8   0  108.59    6.40 
 -11   8   0  118.19    8.20 
 -11   8   0  122.29   10.10 
 -11   8   0  113.49    5.40 
  10  -8   0  206.68   10.10 
  10  -8   0  194.08   14.00 
  10  -8   0  208.48   10.90 
 -10   8   0  201.68    8.50 
 -10   8   0  202.18    9.50 
 -10   8   0  195.58   13.60 
 -10   8   0  189.68   11.20 
   9  -8   0  321.17   14.00 
   9  -8   0  299.77   14.40 
   9  -8   0  327.17   14.40 
  -9   8   0  282.17   15.10 
  -9   8   0  312.47   13.40 
  -9   8   0  287.77   17.90 
   8  -8   0   40.80    4.60 
   8  -8   0   53.09    4.50 
   8  -8   0   54.49    4.40 
  -8   8   0   46.80    7.30 
  -8   8   0   46.10    5.70 
   7  -8   0   50.79    4.50 
   7  -8   0   44.10    4.00 
   7  -8   0   46.90    4.10 
  -7   8   0   51.99    8.00 
  -7   8   0   46.50    5.80 
   6  -8   0    1.50    2.20 
   6  -8   0    2.90    1.90 
   6  -8   0   -0.40    1.90 
   6  -8   0    4.40    5.10 
  -6   8   0   -2.20    3.90 
  -6   8   0    3.40    2.70 
   5  -8   0  439.26   25.70 
   5  -8   0  480.45   22.00 
   5  -8   0  453.15   19.30 
  -5   8   0  476.85   20.70 
  -5   8   0  482.15   27.40 
   4  -8   0   27.10    3.00 
   4  -8   0   32.60    3.20 
   4  -8   0   28.10    6.70 
   4  -8   0   30.40    3.60 
  -4   8   0   27.20    4.50 
  -4   8   0   20.80    7.60 
  -4   8   0   36.70    4.60 
   3  -8   0    2.30    1.80 
   3  -8   0    2.10    5.30 
   3  -8   0    4.60    1.90 
  -3   8   0    2.00    6.00 
  -3   8   0    1.30    3.00 
  -3   8   0    3.00    2.80 
  -3   8   0    0.80    2.40 
   2  -8   0  322.67   13.50 
   2  -8   0  330.07   20.50 
  -2   8   0  311.87   15.30 
  -2   8   0  308.17   23.40 
  -2   8   0  328.27   18.20 
  -2   8   0  298.27   15.00 
   1  -8   0   17.90    6.10 
   1  -8   0   19.50    2.50 
  -1   8   0   11.20    4.40 
  -1   8   0   12.60    8.80 
  -1   8   0   22.00    4.10 
  -1   8   0   16.90    3.60 
   0  -8   0    1.60    4.40 
   0   8   0    6.30    3.90 
   0   8   0   -4.90    6.70 
   0   8   0    0.80    4.10 
  -1  -8   0  488.65   27.60 
  -1  -8   0  480.85   19.70 
  -1  -8   0  501.55   20.40 
   1   8   0  493.05   27.10 
   1   8   0  534.25   24.10 
   1   8   0  528.15   34.60 
  -2  -8   0    5.50    4.80 
  -2  -8   0    2.40    1.10 
  -2  -8   0    3.90    1.50 
   2   8   0   -5.00    7.40 
   2   8   0    5.00    5.70 
   2   8   0   -4.30    4.30 
  -3  -8   0    5.80    1.70 
  -3  -8   0    5.00    4.90 
  -3  -8   0    9.20    1.40 
   3   8   0    2.90    8.70 
   3   8   0    6.90    5.90 
   3   8   0    4.90    4.90 
  -4  -8   0   54.69    3.10 
  -4  -8   0   48.40    8.50 
  -4  -8   0   50.29    2.90 
  -4  -8   0   50.29    3.90 
   4   8   0   46.50    8.90 
  -5  -8   0  281.17   12.90 
  -5  -8   0  282.67   11.80 
  -5  -8   0  268.17   11.50 
   5   8   0  302.67   20.80 
   5   8   0  296.77   17.70 
  -6  -8   0   86.19    5.50 
  -6  -8   0   80.59    4.30 
  -6  -8   0   77.09    4.10 
   6   8   0   70.39    6.10 
   6   8   0   81.99   11.80 
  -7  -8   0   74.09    4.30 
  -7  -8   0   80.19    5.60 
  -7  -8   0   73.19    4.60 
  -7  -8   0   71.09    4.00 
   7   8   0   71.39   11.50 
   7   8   0   80.49    6.20 
  -8  -8   0  111.49    6.00 
  -8  -8   0  104.79    6.10 
  -8  -8   0  122.29    6.60 
  -8  -8   0  126.69    7.70 
   8   8   0  134.79    8.60 
   8   8   0  140.69   15.50 
  -9  -8   0   65.69    5.70 
  -9  -8   0   67.49    4.20 
  -9  -8   0   65.49    4.00 
   9   8   0   52.59    5.90 
   9   8   0   57.39   12.00 
 -10  -8   0   24.50    3.60 
 -10  -8   0   23.70    4.00 
 -10  -8   0   26.30    3.00 
 -10  -8   0   23.70    2.60 
  10   8   0   26.80    4.50 
 -11  -8   0  143.89    9.50 
 -11  -8   0  151.58    7.80 
 -11  -8   0  139.59    8.70 
 -11  -8   0  147.29    7.30 
 -12  -8   0   -0.50    1.70 
 -12  -8   0    0.00    2.90 
 -12  -8   0    1.40    2.50 
 -12  -8   0   -0.90    1.70 
 -13  -8   0   73.29    7.00 
 -13  -8   0   78.19    5.40 
 -13  -8   0   89.79    6.20 
 -13  -8   0   86.49    8.10 
 -14  -8   0   -0.40    4.40 
 -14  -8   0    8.20    2.50 
 -14  -8   0    7.70    3.20 
 -14  -8   0    6.60    3.00 
 -15  -8   0   18.20    3.10 
 -15  -8   0   10.20    7.20 
 -15  -8   0   18.30    4.10 
 -15  -8   0   20.00    3.80 
 -16  -8   0   -3.80   13.00 
 -16  -8   0   -0.80    2.00 
 -16  -8   0   -4.00    2.70 
 -16  -8   0    2.20    4.30 
 -17  -8   0    8.10    2.50 
 -17  -8   0  -11.70   30.60 
 -18  -8   0   37.40   40.70 
 -19  -8   0    2.60    2.20 
  19   8   0   -3.10    6.40 
  22  -9   0    0.80    2.80 
  22  -9   0    2.50    3.60 
  21  -9   0   32.20    5.10 
  21  -9   0   28.20    5.40 
  20  -9   0   71.89    7.00 
  20  -9   0   56.59    7.60 
  19  -9   0   42.80    6.90 
  19  -9   0   54.29    6.30 
  18  -9   0   35.00    4.20 
  18  -9   0   36.50    6.50 
  18  -9   0   37.60    5.90 
  17  -9   0   76.09    5.90 
  17  -9   0   84.69    8.00 
  17  -9   0   88.29    8.60 
 -17   9   0   87.29    4.50 
  16  -9   0   16.90    3.60 
  16  -9   0    8.60    4.10 
  16  -9   0   13.30    4.20 
 -16   9   0    2.20    4.10 
 -16   9   0   16.60    1.90 
  15  -9   0   33.90    4.20 
  15  -9   0   20.60    4.70 
 -15   9   0   20.90    2.30 
 -15   9   0   17.10    3.00 
  14  -9   0  213.18   12.00 
  14  -9   0  191.08   12.20 
  14  -9   0  207.58   10.60 
 -14   9   0  202.18    8.70 
 -14   9   0  191.38   10.10 
  13  -9   0   68.39    6.80 
  13  -9   0   63.79    5.40 
  13  -9   0   63.19    7.00 
 -13   9   0   60.49    4.80 
 -13   9   0   64.19    6.50 
 -13   9   0   63.49    3.60 
  12  -9   0   45.10    5.50 
  12  -9   0   33.60    5.00 
  12  -9   0   41.60    4.50 
 -12   9   0   46.70    5.80 
 -12   9   0   38.10    3.60 
 -12   9   0   31.60    2.50 
  11  -9   0  383.56   17.90 
  11  -9   0  384.66   17.40 
  11  -9   0  377.46   16.80 
 -11   9   0  372.26   16.00 
 -11   9   0  352.66   18.10 
 -11   9   0  357.46   20.80 
 -11   9   0  365.86   14.80 
  10  -9   0   30.70    4.40 
  10  -9   0   20.00    4.30 
  10  -9   0   28.10    5.90 
 -10   9   0   27.90    2.70 
 -10   9   0   23.50    4.70 
 -10   9   0   16.40    5.10 
 -10   9   0   19.90    2.10 
   9  -9   0  278.87   12.80 
   9  -9   0  268.47   13.60 
   9  -9   0  280.37   13.20 
  -9   9   0  270.07   17.40 
  -9   9   0  262.37   11.90 
  -9   9   0  256.97   14.30 
   8  -9   0  247.98   12.40 
   8  -9   0  273.17   12.10 
   8  -9   0  255.97   12.20 
  -8   9   0  224.48   16.60 
  -8   9   0  240.08   13.60 
   7  -9   0  166.98    8.90 
   7  -9   0  174.78    9.20 
   7  -9   0  171.78    8.80 
  -7   9   0  180.08   10.80 
  -7   9   0  148.89   13.50 
   6  -9   0  270.47   12.40 
   6  -9   0  272.37   12.30 
   6  -9   0  271.97   12.90 
  -6   9   0  265.67   19.30 
  -6   9   0  257.87   14.00 
  -6   9   0  277.17   13.70 
   5  -9   0    6.10    9.20 
   5  -9   0    6.10    2.10 
   5  -9   0    4.90    2.10 
   5  -9   0    5.10    2.40 
  -5   9   0    9.60    3.90 
  -5   9   0    0.90    6.00 
  -5   9   0    5.30    2.70 
   4  -9   0  411.06   18.00 
   4  -9   0  409.06   26.50 
   4  -9   0  429.26   18.00 
   4  -9   0  414.66   17.60 
  -4   9   0  424.06   19.20 
  -4   9   0  425.96   27.60 
  -4   9   0  395.86   19.40 
   3  -9   0 1834.92   73.99 
   3  -9   0 1957.90   83.29 
   3  -9   0 1898.81   73.59 
   3  -9   0 1923.31   73.69 
  -3   9   0 1978.80   75.59 
  -3   9   0 1959.70   79.29 
  -3   9   0 1984.20   86.89 
  -3   9   0 1861.41   75.59 
   2  -9   0  683.73   35.70 
   2  -9   0  647.54   27.30 
   2  -9   0  687.93   27.20 
  -2   9   0  724.83   40.70 
  -2   9   0  649.43   29.00 
  -2   9   0  685.03   29.30 
  -2   9   0  671.83   32.50 
   1  -9   0  779.92   40.50 
   1  -9   0  788.22   32.60 
  -1   9   0  763.52   34.60 
  -1   9   0  872.61   47.10 
  -1   9   0  850.21   38.40 
  -1   9   0  812.92   34.50 
   0  -9   0  626.14   34.50 
   0   9   0  661.03   29.20 
   0   9   0  667.73   41.70 
   0   9   0  667.63   33.00 
  -1  -9   0  501.05   28.90 
  -1  -9   0  488.65   19.60 
  -1  -9   0  499.65   20.20 
   1   9   0  439.06   22.60 
   1   9   0  504.45   24.00 
   1   9   0  493.55   36.00 
   1   9   0  533.95   28.00 
  -2  -9   0  948.01   36.00 
  -2  -9   0  871.11   44.70 
  -2  -9   0  914.41   35.10 
   2   9   0  862.31   37.50 
   2   9   0  940.01   54.59 
   2   9   0  923.41   44.40 
  -3  -9   0  164.98    8.20 
  -3  -9   0  167.38    7.40 
  -3  -9   0  153.78    7.10 
   3   9   0  160.18   10.20 
   3   9   0  182.18   16.80 
   3   9   0  195.68   23.80 
   3   9   0  168.08   13.20 
  -4  -9   0  208.28    9.00 
  -4  -9   0  208.78   10.00 
  -4  -9   0  199.38    8.60 
   4   9   0  204.78   25.90 
   4   9   0  197.28   15.20 
   4   9   0  202.28   18.60 
  -5  -9   0   15.40    2.70 
  -5  -9   0   13.30    2.00 
  -5  -9   0   15.20    1.90 
  -5  -9   0    9.20    1.50 
   5   9   0   19.30    7.00 
   5   9   0   12.00    3.70 
   5   9   0   21.90   11.60 
   5   9   0   22.50    6.80 
  -6  -9   0  371.06   15.10 
  -6  -9   0  367.86   16.70 
  -6  -9   0  374.56   15.40 
  -6  -9   0  369.36   15.60 
   6   9   0  384.16   36.30 
   6   9   0  381.76   17.80 
   6   9   0  347.27   25.30 
   6   9   0  398.46   22.60 
  -7  -9   0   -0.10    1.60 
  -7  -9   0   -0.10    1.10 
   7   9   0    4.20    5.50 
   7   9   0    7.80    5.40 
   7   9   0    2.60    2.90 
  -8  -9   0    7.30    2.20 
  -8  -9   0    6.00    1.60 
  -8  -9   0    3.50    2.20 
  -8  -9   0    6.00    1.60 
   8   9   0    3.80    3.00 
   8   9   0   -6.10    5.50 
  -9  -9   0  281.47   11.90 
  -9  -9   0  272.77   14.00 
  -9  -9   0  273.37   12.30 
  -9  -9   0  278.47   13.00 
   9   9   0  280.67   14.30 
   9   9   0  266.97   24.40 
 -10  -9   0   81.69    4.90 
 -10  -9   0   81.69    6.80 
 -10  -9   0   82.99    6.20 
 -10  -9   0   76.89    5.10 
  10   9   0   73.79    7.00 
  10   9   0   84.69   15.20 
 -11  -9   0   48.30    3.90 
 -11  -9   0   49.30    4.20 
 -11  -9   0   40.70    5.20 
 -11  -9   0   41.00    5.20 
  11   9   0   33.90   17.20 
 -12  -9   0   24.90    3.90 
 -12  -9   0   24.00    3.60 
 -12  -9   0   19.50    4.00 
 -12  -9   0   18.70    4.40 
  12   9   0   16.50   15.60 
 -13  -9   0    7.10    2.80 
 -13  -9   0   12.00    2.80 
 -13  -9   0    2.10    4.60 
 -13  -9   0    7.20    2.30 
  13   9   0   -3.00   14.30 
 -14  -9   0    1.80    6.60 
 -14  -9   0    0.30    1.80 
 -14  -9   0   -2.20    2.30 
 -14  -9   0   -1.30    3.00 
 -15  -9   0   -0.40    1.90 
 -15  -9   0    6.00    3.30 
 -15  -9   0   12.10   13.00 
 -15  -9   0    4.70    3.00 
 -16  -9   0   -0.10    2.90 
 -16  -9   0   10.90   26.40 
 -16  -9   0   -8.80    3.60 
 -16  -9   0    4.30    2.20 
  16   9   0    5.80    8.70 
 -17  -9   0   42.60   40.30 
 -17  -9   0   22.60    3.30 
 -17  -9   0   16.10    4.20 
  17   9   0    9.50    7.80 
 -18  -9   0   -6.80    4.40 
 -18  -9   0    5.10    2.40 
  18   9   0    8.20    7.40 
  19   9   0   12.60    7.10 
  21 -10   0   26.10    5.40 
  21 -10   0   34.90    5.10 
  20 -10   0  163.18   10.80 
  20 -10   0  177.28   12.30 
  19 -10   0   67.99   13.60 
  19 -10   0   77.59    7.40 
  18 -10   0   43.80    4.50 
  18 -10   0   44.10    5.90 
  18 -10   0   47.60    7.20 
  17 -10   0   50.19    4.80 
  17 -10   0   70.19    8.00 
  17 -10   0   65.49    7.40 
  16 -10   0  165.38   10.70 
  16 -10   0  154.88    8.90 
  15 -10   0   31.40    5.40 
  15 -10   0   30.00    5.70 
  14 -10   0   -0.90    3.30 
  14 -10   0    2.30    3.70 
  14 -10   0    6.00    2.90 
 -14  10   0   -1.60    2.20 
  13 -10   0    9.90    3.90 
  13 -10   0   12.80    3.30 
  13 -10   0    7.10    4.00 
 -13  10   0    2.50    3.90 
 -13  10   0    7.90    2.30 
  12 -10   0    8.60    2.90 
  12 -10   0    9.70    3.80 
  12 -10   0    8.80    3.60 
 -12  10   0    9.40    4.20 
 -12  10   0    4.50    2.00 
  11 -10   0  149.09    8.90 
  11 -10   0  146.19    8.40 
  11 -10   0  144.79    9.40 
 -11  10   0  134.79    7.20 
 -11  10   0  140.69   12.70 
 -11  10   0  131.79    9.90 
  10 -10   0   58.29    5.10 
  10 -10   0   70.09    6.20 
  10 -10   0   58.69    5.60 
 -10  10   0   63.09    7.10 
 -10  10   0   62.69    8.70 
 -10  10   0   58.49    4.00 
   9 -10   0    5.90    3.30 
   9 -10   0    6.40    2.60 
   9 -10   0    4.70    2.70 
  -9  10   0    2.10    3.90 
  -9  10   0    9.40    1.70 
  -9  10   0   12.40    4.60 
   8 -10   0  290.97   14.60 
   8 -10   0  302.27   13.50 
  -8  10   0  292.47   15.40 
  -8  10   0  253.87   18.80 
   7 -10   0    6.60    2.50 
   7 -10   0    6.80    3.00 
   7 -10   0    4.60    2.40 
  -7  10   0    6.60    4.80 
  -7  10   0    3.80    3.90 
   6 -10   0  446.26   19.70 
   6 -10   0  439.76   19.10 
   6 -10   0  450.15   19.20 
  -6  10   0  453.55   21.40 
  -6  10   0  473.15   28.30 
  -6  10   0  426.46   20.60 
   5 -10   0 1229.68   48.60 
   5 -10   0 1253.57   48.10 
   5 -10   0 1214.98   48.00 
  -5  10   0 1195.28   50.29 
  -5  10   0 1190.78   58.89 
  -5  10   0 1258.27   49.90 
   4 -10   0 1638.44   63.19 
   4 -10   0 1683.43   63.29 
   4 -10   0 1563.74   63.59 
  -4  10   0 1666.73   65.19 
  -4  10   0 1604.24   65.49 
  -4  10   0 1659.03   76.49 
   3 -10   0  826.62   34.70 
   3 -10   0  879.31   34.60 
   3 -10   0  836.62   34.30 
  -3  10   0  898.41   48.20 
  -3  10   0  859.11   36.80 
  -3  10   0  878.41   36.50 
  -3  10   0  894.31   40.60 
   2 -10   0  467.55   20.30 
   2 -10   0  465.15   19.80 
   2 -10   0  484.25   20.10 
  -2  10   0  499.15   34.00 
  -2  10   0  512.85   26.30 
  -2  10   0  482.55   22.30 
  -2  10   0  482.55   22.40 
   1 -10   0  256.17   11.80 
   1 -10   0  247.48   12.10 
   1 -10   0  278.17   12.10 
  -1  10   0  285.67   18.00 
  -1  10   0  276.67   14.80 
  -1  10   0  271.67   14.20 
  -1  10   0  294.77   25.80 
   0 -10   0   34.80    3.30 
   0 -10   0   31.90    2.60 
   0  10   0   45.50    6.60 
   0  10   0   36.30   12.00 
   0  10   0   30.00    6.60 
   0  10   0   38.80    5.70 
  -1 -10   0  427.36   18.00 
  -1 -10   0  424.86   17.40 
  -1 -10   0  429.36   17.10 
   1  10   0  460.85   35.10 
   1  10   0  443.06   21.90 
   1  10   0  415.46   25.10 
   1  10   0  428.96   20.20 
  -2 -10   0  822.62   33.00 
  -2 -10   0  825.32   32.10 
  -2 -10   0  806.32   31.80 
   2  10   0  808.52   35.00 
   2  10   0  846.12   53.09 
   2  10   0  862.71   37.50 
   2  10   0  809.82   41.30 
  -3 -10   0  290.77   12.20 
  -3 -10   0  302.77   13.60 
  -3 -10   0  305.17   12.60 
   3  10   0  311.17   22.30 
   3  10   0  271.17   29.50 
   3  10   0  293.17   15.30 
   3  10   0  310.47   18.50 
  -4 -10   0  628.64   25.90 
  -4 -10   0  600.84   24.30 
  -4 -10   0  614.14   24.70 
   4  10   0  667.13   32.10 
   4  10   0  627.44   36.50 
   4  10   0  647.24   47.70 
   4  10   0  597.14   27.50 
  -5 -10   0 1042.10   40.60 
  -5 -10   0 1013.20   39.40 
  -5 -10   0 1001.60   39.30 
  -5 -10   0  987.20   38.80 
   5  10   0 1009.80   42.10 
   5  10   0 1039.30   65.49 
   5  10   0  956.20   52.49 
   5  10   0 1025.30   47.30 
  -6 -10   0   62.89    4.10 
  -6 -10   0   62.89    5.10 
  -6 -10   0   62.79    3.70 
  -6 -10   0   52.59    4.20 
   6  10   0   50.39   11.90 
   6  10   0   66.49   11.00 
   6  10   0   62.79    6.30 
   6  10   0   40.20   16.50 
  -7 -10   0  134.69    9.40 
  -7 -10   0  133.29    7.30 
  -7 -10   0  142.69    7.00 
  -7 -10   0  134.19    6.60 
   7  10   0  141.29    9.30 
   7  10   0  143.59   14.30 
   7  10   0  132.39   16.70 
   7  10   0  179.18   27.00 
  -8 -10   0    2.10    1.50 
  -8 -10   0    1.30    1.40 
  -8 -10   0    3.00    2.20 
   8  10   0   -3.20   10.50 
   8  10   0   16.90    8.40 
   8  10   0   -1.70    2.90 
   8  10   0    3.20    8.00 
  -9 -10   0   73.49    4.90 
  -9 -10   0   70.99    4.50 
  -9 -10   0   79.19    6.40 
  -9 -10   0   72.89    5.70 
   9  10   0   50.89   11.70 
   9  10   0   87.09   13.30 
   9  10   0   54.49   20.60 
   9  10   0   71.39    7.40 
 -10 -10   0   57.69    4.20 
 -10 -10   0   55.69    5.80 
 -10 -10   0   52.29    5.70 
 -10 -10   0   60.49    4.50 
  10  10   0   31.40   18.00 
  10  10   0   45.20   11.50 
  10  10   0   53.89    6.30 
 -11 -10   0    7.60    3.70 
 -11 -10   0    2.00    1.80 
 -11 -10   0    0.20    2.20 
  11  10   0   12.50   15.80 
  11  10   0    7.50    8.30 
 -12 -10   0  208.18   10.30 
 -12 -10   0  186.88   12.10 
 -12 -10   0  174.48   11.60 
 -12 -10   0  208.78    9.70 
  12  10   0  143.09   30.80 
  12  10   0  232.88   21.20 
 -13 -10   0   85.79   10.20 
 -13 -10   0   79.29    6.00 
 -13 -10   0   76.29    7.10 
 -13 -10   0   73.19    5.30 
  13  10   0   78.39   14.80 
 -14 -10   0   45.70    5.20 
 -14 -10   0   23.30   14.40 
 -14 -10   0   43.60    4.20 
 -14 -10   0   31.70    5.00 
  14  10   0   28.10   10.90 
 -15 -10   0   67.79   29.70 
 -15 -10   0   33.70    3.90 
 -15 -10   0   46.80    5.50 
 -15 -10   0   35.70    5.00 
  15  10   0   28.80   11.00 
 -16 -10   0   24.30   36.80 
 -16 -10   0   46.80    5.80 
 -16 -10   0   61.89    6.70 
  16  10   0   40.40   10.60 
 -17 -10   0    3.50    2.20 
 -17 -10   0   -0.30    3.00 
  17  10   0  -12.30    7.50 
 -18 -10   0    5.20    2.20 
  18  10   0    7.30    7.30 
  21 -11   0   28.10    5.50 
  21 -11   0   37.20    4.90 
  20 -11   0   38.40    6.70 
  20 -11   0   32.10    5.10 
  19 -11   0   27.50    6.10 
  19 -11   0   38.20    5.90 
  18 -11   0   80.59    9.20 
  18 -11   0   72.89    7.20 
  18 -11   0   65.99    7.60 
  17 -11   0   47.50    6.40 
  17 -11   0   46.30    5.10 
  17 -11   0   64.59    8.00 
  16 -11   0    0.90    3.20 
  16 -11   0    3.60    2.60 
  15 -11   0   32.90    5.70 
  15 -11   0   27.20    5.60 
  15 -11   0   40.30    4.80 
  14 -11   0   43.70    6.70 
  14 -11   0   31.10    5.40 
  14 -11   0   33.80    5.90 
 -14  11   0   43.30    6.40 
  13 -11   0   63.39    5.80 
  13 -11   0   45.60    6.10 
  13 -11   0   59.49    7.30 
 -13  11   0   66.19    7.40 
  12 -11   0  103.79    8.80 
  12 -11   0   91.39    7.80 
  12 -11   0   98.09    7.00 
 -12  11   0   82.09    6.70 
 -12  11   0  107.79    8.80 
  11 -11   0    6.80    3.00 
  11 -11   0    5.00    3.80 
  11 -11   0    3.60    3.30 
 -11  11   0    7.40    1.80 
 -11  11   0   17.40    5.60 
 -11  11   0    3.50    3.90 
  10 -11   0  137.29    9.20 
  10 -11   0  128.79    8.20 
  10 -11   0  139.89    8.80 
 -10  11   0  130.49   12.20 
 -10  11   0  133.69   10.00 
 -10  11   0  141.29    6.80 
   9 -11   0  272.17   13.20 
   9 -11   0  265.17   13.80 
   9 -11   0  257.87   12.70 
  -9  11   0  238.88   18.10 
  -9  11   0  259.57   11.40 
  -9  11   0  257.27   15.10 
   8 -11   0   26.10    4.40 
   8 -11   0   26.90    3.80 
   8 -11   0   26.20    4.00 
  -8  11   0   26.00    7.10 
  -8  11   0   26.30    5.60 
   7 -11   0  211.78   10.50 
   7 -11   0  214.38   11.30 
  -7  11   0  209.38   13.20 
  -7  11   0  183.18   17.30 
   6 -11   0  118.89    7.50 
   6 -11   0  115.49    7.00 
  -6  11   0  102.39   13.90 
  -6  11   0   95.49    9.70 
  -6  11   0  120.09    8.50 
   5 -11   0   90.19    6.00 
   5 -11   0   95.39    6.10 
   5 -11   0   94.19    6.70 
  -5  11   0   86.29   13.60 
  -5  11   0   88.99    7.40 
  -5  11   0   86.59    8.00 
   4 -11   0    5.10    2.70 
   4 -11   0    6.80    2.30 
   4 -11   0    5.00    2.30 
  -4  11   0    5.40    3.10 
  -4  11   0   -7.00    5.80 
  -4  11   0    8.50    3.90 
   3 -11   0  110.69    6.80 
   3 -11   0  110.49    6.50 
   3 -11   0  119.19    6.80 
  -3  11   0  127.09   11.40 
  -3  11   0  108.09    8.30 
  -3  11   0  103.69   17.50 
  -3  11   0  124.59    9.00 
   2 -11   0   56.99    4.60 
   2 -11   0   60.59    4.30 
   2 -11   0   55.19    4.60 
  -2  11   0   65.49    7.30 
  -2  11   0   65.49    6.40 
  -2  11   0   64.99   14.70 
  -2  11   0   57.19    8.40 
   1 -11   0   65.09    4.60 
   1 -11   0   47.00    4.80 
   1 -11   0   60.99    4.60 
  -1  11   0   56.19   14.20 
  -1  11   0   64.59    6.90 
  -1  11   0   65.59    8.90 
  -1  11   0   57.29    6.60 
   0 -11   0   44.80    4.00 
   0 -11   0   43.60    3.30 
   0 -11   0   39.00    3.30 
   0 -11   0   41.90    4.00 
   0 -11   0   41.90    3.10 
   0  11   0   34.00    5.60 
   0  11   0   55.29   14.80 
   0  11   0   37.60    7.50 
   0  11   0   35.60    6.10 
  -1 -11   0 1128.29   44.30 
  -1 -11   0 1135.89   44.20 
   1  11   0 1164.48   47.70 
   1  11   0 1127.69   65.99 
   1  11   0 1172.28   49.00 
   1  11   0 1117.29   54.29 
  -2 -11   0  227.48    9.70 
  -2 -11   0  229.68   10.10 
   2  11   0  224.68   15.00 
   2  11   0  224.38   13.20 
   2  11   0  221.18   27.90 
   2  11   0  223.48   18.40 
  -3 -11   0   48.60    3.10 
  -3 -11   0   45.80    4.30 
  -3 -11   0   44.90    3.80 
   3  11   0   45.70    8.30 
   3  11   0   31.90    8.30 
   3  11   0   61.49    7.30 
   3  11   0   59.49   17.00 
  -4 -11   0   46.80    3.10 
  -4 -11   0   47.80    4.40 
  -4 -11   0   48.30    3.60 
   4  11   0   50.79   18.30 
   4  11   0   42.60    9.30 
   4  11   0   48.10    6.50 
   4  11   0   42.60    9.10 
  -5 -11   0   -3.30    2.60 
  -5 -11   0    1.70    1.10 
  -5 -11   0    0.50    1.40 
  -5 -11   0    4.90    2.00 
   5  11   0    5.20    6.10 
   5  11   0    5.70    3.60 
   5  11   0   17.90    7.50 
   5  11   0    8.70   11.00 
  -6 -11   0   15.90    3.20 
  -6 -11   0   13.50    2.20 
  -6 -11   0   25.50    3.20 
  -6 -11   0   15.00    2.10 
   6  11   0   15.40    4.20 
   6  11   0    3.40    7.50 
   6  11   0   17.70    8.00 
  -7 -11   0   60.19    4.00 
  -7 -11   0   62.79    4.40 
  -7 -11   0   60.79    5.10 
  -7 -11   0   64.69    5.60 
   7  11   0   53.29   19.60 
   7  11   0   63.69    7.50 
   7  11   0   54.29   20.70 
   7  11   0   61.39   12.20 
  -8 -11   0   55.89    5.40 
  -8 -11   0   50.49    4.20 
  -8 -11   0   51.29    3.80 
  -8 -11   0   61.29    5.30 
   8  11   0   47.40    6.60 
   8  11   0   57.69   19.20 
   8  11   0   52.59   11.80 
  -9 -11   0   48.40    5.40 
  -9 -11   0   48.90    3.70 
  -9 -11   0   46.20    4.10 
  -9 -11   0   38.00    5.00 
   9  11   0   40.70   11.30 
   9  11   0   39.80    6.40 
   9  11   0   41.50   19.50 
 -10 -11   0  110.29    6.60 
 -10 -11   0  111.69    8.60 
 -10 -11   0  112.59    6.10 
 -10 -11   0   97.49    7.90 
  10  11   0   85.59    8.60 
  10  11   0  130.29   17.90 
  10  11   0  115.69   28.60 
 -11 -11   0   11.90    2.40 
 -11 -11   0   15.60    2.80 
 -11 -11   0   21.70    4.20 
  11  11   0   -5.50   14.80 
  11  11   0   19.60   10.40 
 -12 -11   0   -1.70    9.80 
 -12 -11   0    2.10    2.30 
 -12 -11   0    2.20    2.00 
 -12 -11   0    5.90    2.70 
  12  11   0    3.50    9.00 
 -13 -11   0   -4.10   18.70 
 -13 -11   0   -1.10    2.10 
 -13 -11   0    1.00    2.00 
 -13 -11   0    1.80    2.50 
  13  11   0    6.50    9.80 
 -14 -11   0    6.20    3.00 
 -14 -11   0   -1.50   28.90 
 -14 -11   0   12.40    2.50 
 -14 -11   0    7.80    3.10 
  14  11   0   10.20    9.50 
 -15 -11   0   32.50   56.09 
 -15 -11   0    6.70    2.40 
 -15 -11   0   12.90    4.20 
  15  11   0   -7.60    7.80 
 -16 -11   0    4.20    2.20 
 -16 -11   0    5.10    2.90 
  16  11   0    4.70    8.90 
 -17 -11   0   14.90    2.70 
  17  11   0   16.00    8.40 
  20 -12   0    1.80    3.20 
  20 -12   0    4.00    4.30 
  19 -12   0   19.00    5.80 
  19 -12   0   19.40    4.90 
  18 -12   0   -1.10    7.30 
  18 -12   0   -1.20    3.70 
  18 -12   0    1.90    2.40 
  17 -12   0    7.10    3.00 
  17 -12   0   11.20    5.00 
  17 -12   0    3.00    3.80 
  16 -12   0   26.50    5.40 
  16 -12   0   30.40    4.40 
  15 -12   0   35.70    6.30 
  15 -12   0   45.60    6.10 
  15 -12   0   43.50    5.20 
  14 -12   0   43.10    6.80 
  14 -12   0   62.29    5.90 
  14 -12   0   63.99    7.20 
 -14  12   0   68.99    8.30 
  13 -12   0   13.80    4.30 
  13 -12   0   15.80    4.80 
 -13  12   0   14.90    5.20 
  12 -12   0   98.29    8.00 
  12 -12   0   84.89    6.80 
  12 -12   0   92.49    8.30 
 -12  12   0   79.19    8.90 
  11 -12   0  110.59    9.10 
  11 -12   0   99.29    7.80 
  11 -12   0   98.59    7.20 
 -11  12   0   73.89    8.90 
  10 -12   0  159.28   10.30 
  10 -12   0  155.08    9.20 
  10 -12   0  154.68    9.60 
 -10  12   0  127.79   13.70 
 -10  12   0  150.38   11.60 
   9 -12   0  273.47   14.40 
   9 -12   0  266.67   13.60 
   9 -12   0  282.57   13.50 
  -9  12   0  243.48   19.00 
  -9  12   0  267.77   15.70 
   8 -12   0   30.70    4.40 
   8 -12   0   37.30    4.90 
   8 -12   0   48.30    6.00 
  -8  12   0   31.50    8.00 
  -8  12   0   35.50    6.70 
   7 -12   0   25.70    3.90 
   7 -12   0   21.30    3.80 
   7 -12   0   24.90    4.60 
  -7  12   0   22.20    5.80 
  -7  12   0   23.80    8.50 
   6 -12   0   68.69    6.50 
   6 -12   0   72.29    5.60 
   6 -12   0   78.19    6.00 
  -6  12   0   61.89   11.80 
  -6  12   0   75.09    8.40 
  -6  12   0   68.39    7.00 
   5 -12   0   60.29    5.10 
   5 -12   0   62.49    5.60 
   5 -12   0   61.39    5.20 
  -5  12   0   70.59    6.80 
  -5  12   0   66.99    8.50 
  -5  12   0   33.30   10.30 
   4 -12   0    8.30    3.00 
   4 -12   0    7.80    2.40 
   4 -12   0    8.30    2.70 
  -4  12   0    7.10    4.30 
  -4  12   0    5.50    6.80 
  -4  12   0    1.00    2.80 
   3 -12   0   16.40    2.80 
   3 -12   0   12.50    3.10 
   3 -12   0   14.80    3.10 
  -3  12   0   19.70    4.60 
  -3  12   0   10.10    4.70 
  -3  12   0   15.00    9.80 
   2 -12   0  130.39    8.30 
   2 -12   0  125.99    7.10 
   2 -12   0  127.19    7.70 
  -2  12   0  140.09   10.30 
  -2  12   0  136.29    9.60 
  -2  12   0  127.09   12.50 
  -2  12   0  110.59   19.60 
   1 -12   0    1.40    1.30 
   1 -12   0   -2.70    1.40 
   1 -12   0   -3.40    2.30 
   1 -12   0   -3.00    1.80 
  -1  12   0    0.90    3.20 
  -1  12   0    5.50    3.90 
  -1  12   0    6.60    9.00 
  -1  12   0   -0.80    3.60 
   0 -12   0   89.29    5.40 
   0 -12   0   95.29    5.90 
   0 -12   0   90.69    5.20 
   0 -12   0  103.99    6.30 
   0  12   0   88.09   11.00 
   0  12   0  117.49   15.20 
   0  12   0   76.39   17.30 
   0  12   0   98.09    9.00 
  -1 -12   0   63.19    4.10 
  -1 -12   0   65.59    4.00 
   1  12   0   59.09    9.80 
   1  12   0   95.59   19.00 
   1  12   0   61.09    7.70 
   1  12   0   69.09    8.20 
  -2 -12   0    1.80    1.50 
  -2 -12   0    4.70    1.50 
   2  12   0    7.50    9.60 
   2  12   0    9.30    5.50 
   2  12   0    5.90    5.20 
   2  12   0    6.50    4.00 
  -3 -12   0   -1.20    1.20 
  -3 -12   0    1.00    1.50 
   3  12   0    4.60    5.80 
   3  12   0   -3.90    4.60 
   3  12   0   -5.70    3.40 
   3  12   0   -4.50    8.70 
  -4 -12   0  166.18    8.50 
  -4 -12   0  172.48    9.40 
  -4 -12   0  161.08    8.20 
   4  12   0  169.68   11.70 
   4  12   0  176.28   26.90 
   4  12   0  172.08   17.50 
   4  12   0  165.38   14.60 
  -5 -12   0  369.26   15.50 
  -5 -12   0  383.76   17.50 
  -5 -12   0  373.26   16.10 
   5  12   0  383.86   25.00 
   5  12   0  386.26   19.70 
   5  12   0  353.16   39.30 
  -6 -12   0  417.26   16.90 
  -6 -12   0  402.36   17.40 
  -6 -12   0  409.36   18.90 
   6  12   0  405.66   25.70 
   6  12   0  380.86   42.90 
   6  12   0  402.56   30.70 
   6  12   0  416.36   20.90 
  -7 -12   0  316.87   17.70 
  -7 -12   0  345.57   16.70 
  -7 -12   0  347.27   15.00 
  -7 -12   0  338.57   14.40 
   7  12   0  353.76   24.40 
   7  12   0  336.37   18.20 
   7  12   0  332.27   38.90 
  -8 -12   0   38.60    7.20 
  -8 -12   0   54.49    4.50 
  -8 -12   0   50.99    3.90 
  -8 -12   0   46.00    5.30 
   8  12   0   58.99   18.90 
   8  12   0   49.70   12.10 
   8  12   0   38.60    6.40 
  -9 -12   0   -0.50    2.30 
  -9 -12   0    2.40    2.10 
  -9 -12   0   16.80    8.50 
  -9 -12   0   -2.10    1.50 
   9  12   0    0.70    8.60 
   9  12   0  -17.80   17.40 
   9  12   0    1.60    3.90 
 -10 -12   0   33.80    3.60 
 -10 -12   0   12.20   12.70 
 -10 -12   0   31.60    4.50 
 -10 -12   0   33.90    4.10 
  10  12   0   28.80   11.10 
  10  12   0   33.30    5.40 
  10  12   0   55.09   19.30 
 -11 -12   0   11.40    2.90 
 -11 -12   0    6.80    2.50 
 -11 -12   0   10.80    2.60 
 -11 -12   0   -1.60   19.00 
  11  12   0    5.40   10.50 
 -12 -12   0    3.90    2.00 
 -12 -12   0    9.30    3.30 
 -12 -12   0  -17.20   26.00 
 -12 -12   0    7.40    2.90 
  12  12   0  -18.40    8.20 
 -13 -12   0   20.30   30.70 
 -13 -12   0   42.40    4.20 
 -13 -12   0   41.60    5.80 
 -13 -12   0   42.70    5.20 
  13  12   0   46.60   12.70 
 -14 -12   0   86.59    5.70 
 -14 -12   0   76.99    8.50 
  14  12   0   58.19   13.00 
 -15 -12   0    5.50    2.10 
 -15 -12   0    2.70    2.80 
  15  12   0  -11.90   10.50 
 -16 -12   0   -1.70    2.40 
 -16 -12   0   -0.10    1.80 
  16  12   0  -14.30    6.40 
 -17 -12   0   13.60    4.10 
  17  12   0   10.70    8.20 
  20 -13   0    4.90    3.40 
  20 -13   0    7.30    4.50 
  19 -13   0   -1.40    3.50 
  19 -13   0    0.60    4.40 
  18 -13   0    1.20    3.40 
  18 -13   0   -2.90    4.20 
  17 -13   0   10.70    4.20 
  17 -13   0   11.30    5.40 
  16 -13   0   34.20    4.60 
  16 -13   0   43.00    6.10 
  15 -13   0   18.30    3.80 
  15 -13   0   16.60    5.20 
  15 -13   0   19.00    4.90 
  14 -13   0  212.68   11.70 
  14 -13   0  225.58   13.00 
 -14  13   0  191.68   13.20 
  13 -13   0   94.39    8.20 
  13 -13   0   73.79    8.00 
  13 -13   0   90.79    7.20 
 -13  13   0   80.99    9.20 
  12 -13   0   24.30    5.00 
  12 -13   0   16.70    4.00 
  12 -13   0   17.20    5.10 
 -12  13   0   20.30    6.10 
  11 -13   0  332.87   16.90 
  11 -13   0  323.37   16.20 
 -11  13   0  353.86   19.20 
  10 -13   0   88.59    7.30 
  10 -13   0   88.59    7.10 
  10 -13   0   75.79    8.10 
 -10  13   0   87.89    9.10 
 -10  13   0   62.49   10.00 
   9 -13   0  139.19    9.00 
   9 -13   0  139.59    9.00 
   9 -13   0  149.88   10.00 
  -9  13   0  135.69   11.70 
  -9  13   0  127.99   13.80 
   8 -13   0  384.26   17.30 
   8 -13   0  399.36   18.60 
   8 -13   0  366.66   17.20 
  -8  13   0  297.17   23.70 
  -8  13   0  355.46   20.10 
   7 -13   0  132.59    9.50 
   7 -13   0  154.48    8.70 
   7 -13   0  135.99    8.50 
  -7  13   0  127.69   11.50 
  -7  13   0   99.59   14.90 
   6 -13   0  135.39    8.80 
   6 -13   0  138.59    8.40 
   6 -13   0  122.69    8.00 
  -6  13   0  111.69   16.10 
  -6  13   0  136.49    9.70 
  -6  13   0  130.89   11.10 
   5 -13   0    4.60    2.40 
   5 -13   0    4.80    2.70 
   5 -13   0    6.70    3.40 
  -5  13   0    0.80    6.50 
  -5  13   0    5.80    4.50 
  -5  13   0    6.70    3.40 
   4 -13   0   40.10    4.60 
   4 -13   0   39.20    4.20 
   4 -13   0   45.40    5.30 
  -4  13   0   42.90    6.40 
  -4  13   0   43.30   11.90 
  -4  13   0   38.10    6.90 
   3 -13   0  469.65   20.10 
   3 -13   0  425.36   19.50 
  -3  13   0  452.55   22.40 
  -3  13   0  437.66   35.00 
  -3  13   0  489.95   23.80 
   2 -13   0   10.00    2.80 
   2 -13   0    0.20    1.40 
   2 -13   0    0.00    2.20 
   2 -13   0    2.00    1.80 
  -2  13   0    4.10    4.10 
  -2  13   0    1.10    3.00 
  -2  13   0    0.30    8.70 
  -2  13   0   -0.20    3.10 
   1 -13   0   59.39    5.10 
   1 -13   0   69.39    5.60 
   1 -13   0   75.39    4.70 
   1 -13   0   66.09    4.80 
  -1  13   0   81.19   10.50 
  -1  13   0   71.99    7.80 
  -1  13   0   81.19   17.00 
  -1  13   0   74.59    8.80 
   0 -13   0  409.56   18.60 
   0 -13   0  435.46   18.00 
   0 -13   0  431.26   17.90 
   0  13   0  416.56   36.90 
   0  13   0  432.26   22.20 
   0  13   0  454.85   22.40 
   0  13   0  406.46   26.30 
  -1 -13   0  106.69    5.90 
  -1 -13   0  105.89    5.90 
   1  13   0   80.29   11.90 
   1  13   0  108.89   10.00 
   1  13   0  118.09   10.50 
   1  13   0   79.69   17.70 
  -2 -13   0  597.64   24.20 
  -2 -13   0  583.54   24.60 
   2  13   0  618.74   30.10 
   2  13   0  627.64   29.10 
  -3 -13   0  809.42   32.30 
  -3 -13   0  780.52   32.40 
   3  13   0  767.32   43.70 
   3  13   0  856.31   41.40 
   3  13   0  844.72   36.90 
   3  13   0  776.62   58.59 
  -4 -13   0  794.72   31.00 
  -4 -13   0  781.02   31.50 
   4  13   0  789.32   38.00 
   4  13   0  736.63   43.50 
   4  13   0  826.72   61.99 
   4  13   0  797.62   35.90 
  -5 -13   0  327.87   13.60 
  -5 -13   0  311.37   14.10 
  -5 -13   0  315.77   15.60 
   5  13   0  374.56   40.80 
   5  13   0  277.47   24.70 
   5  13   0  316.07   18.10 
   5  13   0  319.47   21.60 
  -6 -13   0  174.78    8.10 
  -6 -13   0  152.28    9.70 
  -6 -13   0  170.88    8.80 
   6  13   0  164.48   32.20 
   6  13   0  171.78   16.70 
   6  13   0  173.48   12.40 
  -7 -13   0   97.09    6.10 
  -7 -13   0   92.99    5.50 
  -7 -13   0   92.09    7.00 
   7  13   0   83.29   13.30 
   7  13   0  100.19   23.90 
   7  13   0   85.69    8.90 
  -8 -13   0    2.40    2.20 
  -8 -13   0    2.40    1.90 
   8  13   0   20.50   17.70 
   8  13   0   -5.20    3.80 
   8  13   0   -9.50    6.90 
  -9 -13   0  146.99    7.40 
  -9 -13   0  137.59   26.40 
  -9 -13   0  137.49    8.00 
  -9 -13   0  132.99    9.20 
   9  13   0  134.69   17.20 
 -10 -13   0   87.59    7.30 
 -10 -13   0   89.19    6.30 
 -10 -13   0   90.19    5.70 
 -10 -13   0   72.29   23.70 
  10  13   0   98.89   15.80 
  10  13   0   98.19    8.50 
 -11 -13   0    5.80    3.00 
 -11 -13   0    3.50    2.10 
  11  13   0    7.90    9.00 
 -12 -13   0   26.80    3.90 
 -12 -13   0   22.40    4.00 
 -12 -13   0   36.00    3.90 
  12  13   0   35.20   11.50 
 -13 -13   0   -0.40    2.00 
 -13 -13   0    5.40    3.70 
  13  13   0   -5.90    7.10 
 -14 -13   0    1.30    1.90 
 -14 -13   0    2.20    2.60 
 -15 -13   0    0.70    2.00 
 -15 -13   0    0.20    2.10 
  15  13   0  -16.90    6.30 
 -16 -13   0   -0.50    2.70 
 -16 -13   0    3.10    2.00 
  16  13   0   -3.50    7.10 
  19 -14   0    4.60    4.70 
  19 -14   0   11.50    3.70 
  18 -14   0   13.00    4.50 
  18 -14   0   17.50    5.70 
  17 -14   0   10.20    4.20 
  17 -14   0    5.00    3.00 
  17 -14   0    5.80    4.90 
  16 -14   0   24.00    3.90 
  16 -14   0   13.90    4.50 
  16 -14   0   19.20    5.80 
  15 -14   0   -0.40    2.90 
  15 -14   0    0.10    3.60 
  14 -14   0   -0.60    3.60 
  14 -14   0    0.10    3.50 
  14 -14   0    1.20    2.80 
 -14  14   0    1.90    4.80 
  13 -14   0   10.50    4.00 
  13 -14   0   16.70    3.80 
  13 -14   0    3.60    3.90 
 -13  14   0   25.70    5.70 
  12 -14   0   67.39    6.50 
  12 -14   0   46.50    7.20 
  12 -14   0   63.19    7.10 
 -12  14   0   66.29    9.00 
  11 -14   0    5.20    3.30 
  11 -14   0    0.50    4.10 
  11 -14   0    1.70    3.50 
 -11  14   0    8.70    5.40 
  10 -14   0  116.39   12.40 
 -10  14   0  111.49   11.50 
   9 -14   0   29.80    5.60 
   9 -14   0   30.30    4.90 
   9 -14   0   36.80    5.20 
  -9  14   0   30.00    7.20 
  -9  14   0   34.40    8.90 
   8 -14   0   60.89    6.10 
   8 -14   0   57.89    6.70 
   8 -14   0   54.69    6.00 
  -8  14   0   42.00   10.90 
  -8  14   0   44.40    8.30 
   7 -14   0   62.89    6.10 
   7 -14   0   58.69    5.80 
   7 -14   0   60.09    6.90 
  -7  14   0   76.79    9.20 
  -7  14   0   53.79   11.70 
   6 -14   0    1.40    2.50 
   6 -14   0   -0.70    2.60 
   6 -14   0   -4.70    2.80 
  -6  14   0   -1.90    3.20 
  -6  14   0   -8.00    6.40 
  -6  14   0    0.80    5.10 
   5 -14   0  174.78   10.10 
   5 -14   0  188.98   10.80 
   5 -14   0  172.88    9.70 
  -5  14   0  183.58   13.30 
  -5  14   0  158.08   19.70 
  -5  14   0  174.48   11.90 
   4 -14   0  137.39    8.30 
   4 -14   0  150.38    8.80 
   4 -14   0  133.39    9.20 
  -4  14   0  151.88   11.00 
  -4  14   0  120.79   20.70 
  -4  14   0  155.98   12.30 
   3 -14   0   19.30    2.80 
   3 -14   0   22.70    4.10 
   3 -14   0   20.00    3.30 
   3 -14   0   18.80    3.90 
  -3  14   0   24.50    6.60 
  -3  14   0   18.40   10.50 
   2 -14   0  600.44   25.70 
   2 -14   0  579.94   24.40 
   2 -14   0  573.14   25.50 
   2 -14   0  592.74   25.80 
  -2  14   0  594.84   44.40 
  -2  14   0  668.03   30.00 
   1 -14   0   27.20    3.20 
   1 -14   0   28.40    4.10 
  -1  14   0   28.90    6.80 
  -1  14   0   36.20   18.30 
  -1  14   0   12.60    5.50 
   0 -14   0   16.50    5.00 
   0 -14   0   19.70    2.90 
   0  14   0   11.60    8.20 
   0  14   0   19.90    6.00 
   0  14   0   19.20    9.10 
   0  14   0   22.80    6.50 
  -1 -14   0  247.48   11.30 
  -1 -14   0  231.88   11.20 
   1  14   0  234.08   30.90 
   1  14   0  220.88   19.70 
   1  14   0  241.68   15.90 
   1  14   0  266.57   16.30 
  -2 -14   0  164.88    8.50 
  -2 -14   0  164.28    8.70 
   2  14   0  171.08   13.10 
   2  14   0  186.28   14.00 
   2  14   0  179.48   26.50 
   2  14   0  178.78   16.90 
  -3 -14   0   37.20    3.80 
  -3 -14   0   34.50    3.50 
   3  14   0   13.90   11.80 
   3  14   0   46.50    8.40 
   3  14   0   38.20    7.60 
  -4 -14   0   29.70    3.30 
  -4 -14   0   29.00    3.50 
   4  14   0   27.80    6.60 
   4  14   0   30.10    8.40 
   4  14   0    7.50   12.30 
  -5 -14   0  107.99    6.60 
  -5 -14   0   99.09    6.00 
   5  14   0  102.19   24.80 
   5  14   0  110.99   13.10 
   5  14   0  126.59   11.10 
  -6 -14   0   18.90    3.10 
  -6 -14   0   32.40    3.40 
   6  14   0   47.80   10.10 
   6  14   0   33.90    6.60 
   6  14   0   27.80   17.00 
  -7 -14   0    4.30    2.50 
  -7 -14   0    9.20    2.60 
   7  14   0    6.70   16.50 
   7  14   0    8.40    8.00 
  -8 -14   0  116.79    6.40 
  -8 -14   0  109.49    7.90 
  -8 -14   0  106.99    7.00 
   8  14   0   97.99   14.50 
   8  14   0  100.79    9.80 
  -9 -14   0   17.30    3.30 
  -9 -14   0    5.50    3.00 
  -9 -14   0   11.10    2.30 
   9  14   0    5.70   11.60 
   9  14   0   15.00    5.10 
 -10 -14   0    2.90    2.10 
 -10 -14   0    5.30    3.10 
 -10 -14   0    5.10    2.40 
  10  14   0   -8.30    6.60 
  10  14   0    1.90    4.50 
 -11 -14   0   -1.00    2.90 
 -11 -14   0    6.50    2.40 
 -11 -14   0    5.90    2.60 
  11  14   0   15.00    8.10 
 -12 -14   0    1.50    2.50 
  12  14   0    5.10    6.80 
 -13 -14   0    3.20    2.20 
 -13 -14   0    0.50    2.20 
  13  14   0    2.70    6.60 
 -14 -14   0    2.60    2.40 
 -14 -14   0    4.80    2.20 
  14  14   0   -6.00    6.30 
 -15 -14   0    4.10    2.00 
 -15 -14   0    6.60    2.60 
  15  14   0    3.40    6.50 
  18 -15   0   -0.60    4.40 
  18 -15   0    0.30    3.00 
  17 -15   0    1.80    4.60 
  17 -15   0    1.60    3.60 
  16 -15   0   26.00    5.20 
  16 -15   0   31.30    4.70 
  16 -15   0   36.40    7.80 
  15 -15   0    1.70    3.70 
  15 -15   0   -1.40    2.60 
  14 -15   0   12.60    4.20 
  14 -15   0   10.60    3.50 
 -14  15   0   10.60    5.60 
  13 -15   0   12.50    4.40 
  13 -15   0   13.00    4.00 
  13 -15   0    0.40    3.80 
 -13  15   0   10.80    5.80 
  12 -15   0    7.20    3.90 
  12 -15   0    9.80    3.70 
  12 -15   0    5.40    4.20 
 -12  15   0   15.40    5.70 
  11 -15   0   76.09    7.30 
  11 -15   0   77.19    7.00 
  11 -15   0   77.89    8.50 
 -11  15   0   72.19    9.80 
  10 -15   0    3.80    3.50 
  10 -15   0    0.80    3.90 
  10 -15   0   10.70    3.90 
 -10  15   0    9.70    5.80 
   9 -15   0    1.40    4.00 
   9 -15   0    3.10    3.10 
   9 -15   0    6.50    3.50 
  -9  15   0    9.50    5.90 
   8 -15   0  127.99    8.50 
   8 -15   0  126.09    8.80 
   8 -15   0  126.29   10.60 
  -8  15   0   66.89   19.50 
   7 -15   0    0.60    2.60 
   7 -15   0   -1.70    2.80 
   7 -15   0   -2.80    3.60 
  -7  15   0   -6.60    4.90 
  -7  15   0   21.30   10.00 
   6 -15   0   91.79    7.30 
   6 -15   0   89.99    6.80 
   6 -15   0   75.59    7.60 
  -6  15   0   99.59   11.40 
  -6  15   0   73.49   14.50 
   5 -15   0  162.88    9.90 
   5 -15   0  154.58    9.30 
   5 -15   0  157.88   10.40 
  -5  15   0  155.08   20.10 
  -5  15   0  167.98   13.80 
  -5  15   0  160.88   11.60 
   4 -15   0    8.20    3.60 
   4 -15   0   -0.40    1.70 
   4 -15   0    2.00    2.30 
   4 -15   0    4.30    3.00 
  -4  15   0   -1.40    3.30 
  -4  15   0    6.60   10.40 
  -4  15   0    5.50    5.70 
   3 -15   0    5.30    2.10 
   3 -15   0    6.70    3.40 
   3 -15   0    4.70    2.50 
  -3  15   0    3.60    4.10 
  -3  15   0    8.80    5.70 
   2 -15   0  145.59    7.70 
   2 -15   0  133.99    7.90 
   2 -15   0  142.29    9.00 
  -2  15   0  154.88   12.60 
  -2  15   0  144.79   11.20 
  -2  15   0  123.09   23.00 
   1 -15   0    4.60    2.10 
  -1  15   0    0.90    3.60 
  -1  15   0    4.60   11.50 
  -1  15   0    1.60    5.00 
   0 -15   0   49.30    4.50 
   0  15   0   52.79    8.00 
   0  15   0   60.39    9.10 
   0  15   0   56.49   17.20 
  -1 -15   0  119.99    7.10 
  -1 -15   0  115.39   10.20 
   1  15   0  132.39   11.60 
   1  15   0  102.19   23.70 
   1  15   0  135.99   12.10 
  -2 -15   0   19.60    3.00 
  -2 -15   0   16.40    3.30 
   2  15   0   29.80    7.30 
   2  15   0   13.30   15.30 
   2  15   0   28.50    7.30 
  -3 -15   0    5.10    2.20 
   3  15   0   -2.90    4.70 
   3  15   0   -4.60   11.10 
   3  15   0   -3.10    4.60 
  -4 -15   0   26.80    3.60 
  -4 -15   0   30.10    3.40 
   4  15   0   25.50   15.10 
   4  15   0   26.10    7.60 
  -5 -15   0   61.19    5.20 
  -5 -15   0   74.69    5.00 
   5  15   0   22.80   18.90 
   5  15   0   61.39   10.30 
   5  15   0   82.99    9.90 
  -6 -15   0   14.40    2.60 
  -6 -15   0   14.00    3.00 
   6  15   0   20.20    7.80 
   6  15   0   12.30    5.40 
  -7 -15   0   57.09    4.50 
  -7 -15   0   63.79    5.30 
   7  15   0   78.39   12.30 
   7  15   0   63.29    8.60 
  -8 -15   0    0.80    2.10 
  -8 -15   0    0.60    1.90 
   8  15   0   10.50    4.70 
   8  15   0   -4.00    5.70 
  -9 -15   0   24.00    3.60 
  -9 -15   0   30.70    3.60 
   9  15   0   28.30    6.10 
   9  15   0   22.20    8.10 
 -10 -15   0    4.70    2.10 
 -10 -15   0    1.10    2.20 
  10  15   0   -2.10    5.90 
 -11 -15   0   29.30    4.40 
 -11 -15   0   30.10    3.40 
  11  15   0   34.70    8.70 
 -12 -15   0   20.00    3.10 
 -12 -15   0   13.50    3.10 
  12  15   0   12.00    6.90 
 -13 -15   0   52.19    4.40 
 -13 -15   0   51.89    5.10 
  13  15   0   68.09    9.60 
 -14 -15   0   26.20    4.40 
 -14 -15   0   28.30    3.30 
  18 -16   0    5.40    3.30 
  17 -16   0    7.70    3.80 
  17 -16   0    5.90    1.50 
  17 -16   0    5.30    4.70 
  16 -16   0   17.90    5.90 
  16 -16   0    8.40    3.70 
  15 -16   0   15.70    5.50 
  15 -16   0   13.30    4.10 
  14 -16   0    1.20    2.90 
  14 -16   0   -2.80    3.30 
  13 -16   0    1.50    3.30 
  13 -16   0    2.20    3.20 
 -13  16   0   -0.50    5.10 
  12 -16   0    4.70    4.10 
  12 -16   0    0.90    3.10 
  12 -16   0    3.80    3.50 
 -12  16   0    3.30    5.40 
  11 -16   0    5.90    4.00 
  11 -16   0    8.20    3.70 
  11 -16   0    5.10    3.50 
 -11  16   0    7.20    5.50 
  10 -16   0   74.49    7.10 
  10 -16   0   71.69    8.30 
  10 -16   0   68.39    7.00 
 -10  16   0   68.09    9.90 
   9 -16   0    8.80    4.80 
   9 -16   0   17.00    4.20 
   9 -16   0   15.90    4.20 
  -9  16   0   24.90    7.10 
   8 -16   0    5.80    4.10 
   8 -16   0    4.60    3.50 
   8 -16   0    5.40    3.40 
  -8  16   0   -5.30    5.00 
   7 -16   0  192.58   12.70 
   7 -16   0  213.38   12.00 
   7 -16   0  202.18   11.40 
  -7  16   0  213.98   16.20 
   6 -16   0   98.69    8.40 
   6 -16   0   96.49    7.80 
   6 -16   0   95.69    6.00 
  -6  16   0   73.89   14.20 
  -6  16   0   98.49   11.90 
   5 -16   0   23.20    4.00 
   5 -16   0   21.10    4.70 
   5 -16   0   22.60    4.60 
   5 -16   0   20.30    2.90 
  -5  16   0   25.80    7.60 
  -5  16   0    9.50   11.90 
  -5  16   0   22.20    5.50 
   4 -16   0  219.38   11.40 
   4 -16   0  208.68   12.50 
   4 -16   0  216.88   10.80 
  -4  16   0  242.88   17.00 
  -4  16   0  239.38   14.60 
  -4  16   0  204.18   26.70 
   3 -16   0  149.29    8.40 
   3 -16   0  134.19    9.50 
   3 -16   0  150.88    8.50 
  -3  16   0  159.78   14.00 
  -3  16   0  157.38   11.70 
  -3  16   0  168.08   23.90 
   2 -16   0   18.00    2.90 
  -2  16   0   23.90    7.90 
  -2  16   0   18.80   13.10 
  -2  16   0   19.20    5.60 
   1 -16   0  168.18    9.10 
  -1  16   0  185.98   14.90 
  -1  16   0  178.98   12.90 
  -1  16   0  169.38   29.40 
   0 -16   0  521.15   22.80 
   0  16   0  598.54   29.30 
   0  16   0  563.74   27.60 
   0  16   0  467.45   45.80 
  -1 -16   0    1.60    1.90 
   1  16   0    2.50    4.70 
   1  16   0    2.30    5.20 
   1  16   0    5.60   14.50 
  -2 -16   0   20.60    3.10 
   2  16   0   32.10    7.40 
   2  16   0   21.50    6.60 
  -3 -16   0    9.10    2.90 
  -3 -16   0   11.00    2.90 
   3  16   0   14.10    6.00 
   3  16   0    9.60    5.50 
  -4 -16   0  305.07   14.60 
  -4 -16   0  301.07   14.30 
   4  16   0  333.47   20.40 
   4  16   0  346.87   20.10 
  -5 -16   0    6.10    2.50 
  -5 -16   0    6.70    2.80 
   5  16   0    3.70    5.90 
   5  16   0    8.50    5.10 
  -6 -16   0   10.60    2.90 
  -6 -16   0   11.10    2.60 
   6  16   0   23.20    6.30 
   6  16   0   15.70    6.60 
  -7 -16   0   69.49    5.80 
  -7 -16   0   77.39    5.50 
   7  16   0   88.89    9.60 
   7  16   0   69.09   10.60 
  -8 -16   0   18.10    3.20 
  -8 -16   0   19.00    3.10 
   8  16   0   24.90    7.70 
   8  16   0   20.50    5.60 
  -9 -16   0    1.30    2.20 
  -9 -16   0    4.70    4.30 
   9  16   0    5.50    4.50 
   9  16   0    9.60    5.50 
 -10 -16   0   62.89    5.30 
 -10 -16   0   68.09    5.70 
  10  16   0   68.09    8.50 
 -11 -16   0   20.70    3.30 
 -11 -16   0   24.30    3.20 
  11  16   0   20.40    6.70 
 -12 -16   0   17.40    2.70 
 -12 -16   0   18.00    3.30 
  12  16   0   35.30   10.10 
  16 -17   0   52.49    7.60 
  16 -17   0   64.29    5.40 
  16 -17   0   58.19    6.60 
  15 -17   0   66.69    7.30 
  15 -17   0   72.59    4.50 
  15 -17   0   74.29    9.00 
  14 -17   0    4.40    1.70 
  14 -17   0    6.50    3.90 
  14 -17   0    9.30    5.20 
 -14  17   0   -0.30    5.10 
  13 -17   0    7.20    6.90 
  13 -17   0   -1.00    3.40 
 -13  17   0    1.00    5.00 
  12 -17   0    2.20    3.40 
  12 -17   0   -1.10    3.10 
 -12  17   0    4.90    5.30 
  11 -17   0   18.40    4.40 
  11 -17   0   28.90    4.80 
 -11  17   0   32.30    7.40 
  10 -17   0   42.20    5.80 
  10 -17   0   34.70    3.70 
  10 -17   0   33.80    6.60 
  10 -17   0   34.70    5.30 
 -10  17   0   28.70    7.60 
   9 -17   0   11.60    4.80 
   9 -17   0   18.70    4.10 
   9 -17   0   12.80    2.40 
   9 -17   0   10.50    3.90 
  -9  17   0    5.30    5.90 
   8 -17   0   15.10    3.80 
   8 -17   0   16.40    5.00 
   8 -17   0   18.10    4.50 
   8 -17   0   19.40    3.10 
  -8  17   0   17.70    7.00 
   7 -17   0   46.40    5.40 
   7 -17   0   30.30    5.60 
   7 -17   0   38.20    3.90 
  -7  17   0   38.70    8.30 
   6 -17   0   15.10    2.70 
   6 -17   0   23.90    4.20 
   6 -17   0   16.20    4.60 
  -6  17   0   22.80    7.40 
   5 -17   0   53.89    4.70 
   5 -17   0   54.59    5.10 
  -5  17   0   57.99   10.20 
  -5  17   0   64.69   26.30 
   4 -17   0   -0.10    2.20 
   4 -17   0    4.30    2.00 
  -4  17   0    4.60    3.70 
  -4  17   0    7.10    6.60 
  -4  17   0   17.80   16.70 
   3 -17   0    5.90    2.30 
   3 -17   0   15.00    4.00 
  -3  17   0    7.60    4.40 
  -3  17   0    8.90   13.70 
  -3  17   0    4.10    6.40 
   2 -17   0   45.80    4.40 
  -2  17   0   49.20    9.10 
  -2  17   0   31.10   16.00 
  -2  17   0   27.90    6.30 
   1 -17   0    3.30    2.00 
  -1  17   0    1.60    3.90 
  -1  17   0    1.90    5.90 
   0 -17   0   13.10    2.80 
   0  17   0   17.00    5.60 
   0  17   0   15.70    6.90 
  -1 -17   0  128.89    7.60 
   1  17   0  122.09   11.20 
   1  17   0  123.69   12.60 
  -2 -17   0    1.80    2.20 
   2  17   0   -7.60    4.80 
  -3 -17   0   74.99    5.90 
   3  17   0   68.39   11.60 
   3  17   0   87.89   10.90 
  -4 -17   0   -1.30    2.00 
   4  17   0   -0.70    5.10 
   4  17   0    7.80    5.70 
  -5 -17   0   47.50    5.90 
  -5 -17   0   38.50    4.70 
   5  17   0   50.69    9.10 
   5  17   0   55.69    8.50 
  -6 -17   0   61.59    6.10 
  -6 -17   0   49.30    5.20 
   6  17   0   64.69    8.90 
   6  17   0   85.29   11.10 
  -7 -17   0    2.10    2.30 
  -7 -17   0    1.30    4.30 
   7  17   0   -2.60    4.50 
  -8 -17   0   86.99    6.20 
  -8 -17   0   78.29    7.00 
   8  17   0   71.09   10.30 
   8  17   0   78.09    9.20 
  -9 -17   0   51.59    5.10 
  -9 -17   0   53.09    5.00 
   9  17   0   47.30    6.70 
   9  17   0   51.09    7.70 
 -10 -17   0    7.00    2.70 
 -10 -17   0   -1.70    2.10 
  10  17   0    4.00    5.70 
 -11 -17   0   12.80    2.80 
 -11 -17   0   10.10    2.60 
  15 -18   0   11.80    2.50 
  15 -18   0   11.80    3.50 
  15 -18   0    7.10    4.90 
  14 -18   0   19.60    4.50 
  14 -18   0   18.60    5.50 
  14 -18   0   20.10    2.30 
 -14  18   0   13.80    5.40 
  13 -18   0   11.70    5.30 
  13 -18   0   13.60    4.10 
  13 -18   0    9.40    2.10 
 -13  18   0   18.80    6.00 
  12 -18   0    1.80    1.70 
  12 -18   0    7.50    5.00 
  12 -18   0   -0.80    3.00 
 -12  18   0   11.10    6.20 
  11 -18   0   -0.20    2.50 
  11 -18   0   -2.00    4.70 
  10 -18   0   -0.50    2.80 
  10 -18   0    0.20    1.70 
 -10  18   0   -3.00    5.30 
   9 -18   0    2.60    2.80 
   9 -18   0    4.60    2.00 
  -9  18   0    4.20    6.00 
   8 -18   0    4.80    2.20 
   8 -18   0    3.10    2.90 
  -8  18   0   -7.00    5.50 
   7 -18   0    4.80    3.20 
   7 -18   0   10.00    2.30 
  -7  18   0   12.90    7.10 
   6 -18   0   16.10    3.50 
   6 -18   0    9.60    2.50 
   6 -18   0    8.20    4.00 
  -6  18   0    7.80    6.50 
   5 -18   0    2.50    3.60 
   5 -18   0   -0.20    1.70 
  -5  18   0    3.40    6.20 
   4 -18   0    2.10    1.90 
   4 -18   0   -2.80    3.70 
  -4  18   0   10.40    6.80 
   3 -18   0   64.49    5.10 
  -3  18   0   58.39    9.80 
  -3  18   0   53.19    8.00 
   2 -18   0   27.50    3.50 
  -2  18   0   36.50    8.80 
  -2  18   0   25.80    6.50 
   1 -18   0    2.70    2.00 
  -1  18   0    1.50    5.70 
  -1  18   0    2.00    4.10 
   0 -18   0    7.90    2.70 
   0  18   0   12.10    4.80 
   0  18   0    9.30    6.70 
  -1 -18   0    0.30    1.80 
   1  18   0   -0.20    5.50 
   1  18   0   -5.20    4.40 
  -2 -18   0   12.70    2.90 
   2  18   0   11.60    5.40 
   2  18   0   11.90    6.50 
  -3 -18   0    0.80    2.10 
   3  18   0   -2.40    4.10 
   3  18   0    3.10    5.40 
  -4 -18   0   -2.30    1.90 
   4  18   0    5.30    4.00 
   4  18   0    1.60    5.10 
  -5 -18   0   31.60    4.10 
   5  18   0   39.20    6.90 
   5  18   0   28.80   10.40 
  -6 -18   0   38.40    5.30 
   6  18   0   35.50    7.00 
   6  18   0   27.70    8.60 
  -7 -18   0    6.50    2.60 
   7  18   0    4.40    5.20 
   7  18   0    5.20    4.90 
  -8 -18   0   -0.60    2.10 
   8  18   0   -8.70    6.20 
  -9 -18   0    2.90    1.90 
   9  18   0   -2.30    4.00 
 -10 -18   0    0.60    1.90 
  14 -19   0   10.70    2.60 
  14 -19   0    5.00    2.90 
  14 -19   0   -4.70    3.90 
 -14  19   0    0.90    4.80 
  13 -19   0   15.70    5.20 
  13 -19   0   29.90    3.00 
  13 -19   0   31.20    4.60 
 -13  19   0   34.00    5.90 
  12 -19   0   28.80    6.20 
  12 -19   0   34.80    4.80 
  12 -19   0   40.60    3.70 
 -12  19   0   43.40    7.70 
  11 -19   0    7.50    3.40 
  11 -19   0    7.40    2.30 
  11 -19   0    7.80    4.70 
 -11  19   0   12.90    6.40 
  10 -19   0    7.80    5.00 
  10 -19   0   10.60    3.60 
  10 -19   0    6.00    2.20 
 -10  19   0    6.30    5.90 
   9 -19   0    2.40    4.40 
   9 -19   0    2.20    2.30 
   9 -19   0    2.60    3.10 
  -9  19   0   -0.40    8.90 
   8 -19   0   39.60    4.10 
  -8  19   0   34.80    8.50 
   7 -19   0   42.70    5.70 
   7 -19   0   40.50    4.20 
  -7  19   0   40.60    9.10 
   6 -19   0   39.90    4.20 
   6 -19   0   26.30    7.30 
  -6  19   0   33.70    8.50 
   5 -19   0   39.80    4.30 
  -5  19   0   27.90    7.90 
   4 -19   0   40.80    4.40 
  -4  19   0   42.10    9.60 
   3 -19   0    2.50    2.00 
  -3  19   0    4.60    6.30 
   2 -19   0  134.49    7.80 
  -2  19   0  131.19   14.00 
  -2  19   0  129.89   10.80 
   1 -19   0   39.70    4.40 
  -1  19   0   24.70    6.10 
  -1  19   0   41.10    9.20 
   0 -19   0   24.00    3.50 
   0  19   0   22.20    5.70 
   0  19   0   24.60    8.10 
  -1 -19   0   84.19    6.20 
   1  19   0  101.39    9.20 
   1  19   0   82.89   11.70 
  -2 -19   0   72.39    5.80 
   2  19   0   60.79   11.60 
   2  19   0   72.89    7.90 
   3  19   0   61.09   10.20 
  -4 -19   0   54.69    5.10 
   4  19   0   47.30    8.80 
   4  19   0   58.09    7.20 
  -5 -19   0    7.10    2.50 
   5  19   0   11.60    5.80 
  -6 -19   0   -0.90    1.90 
  -7 -19   0    2.60    2.00 
   7  19   0    7.20    4.00 
  -8 -19   0   13.10    2.60 
   8  19   0   22.70    4.50 
  12 -20   0    9.30    4.40 
  12 -20   0   20.40    3.60 
  12 -20   0   17.80    2.40 
 -12  20   0   16.40    6.10 
  11 -20   0   14.40    3.30 
  11 -20   0    7.40    4.10 
  11 -20   0    5.50    1.70 
 -11  20   0    9.60    5.30 
  10 -20   0   59.69    5.50 
  10 -20   0   68.19    7.70 
  10 -20   0   64.79    4.60 
 -10  20   0   56.39    9.20 
   9 -20   0   78.19    5.30 
  -9  20   0   74.49   10.40 
   8 -20   0   32.00    3.80 
  -8  20   0   26.60    8.30 
   7 -20   0  141.39    7.90 
  -7  20   0  134.49   14.20 
   6 -20   0   52.29    4.70 
  -6  20   0   58.59   10.00 
   5 -20   0    0.50    1.70 
  -5  20   0   -2.10    5.60 
   4 -20   0    7.10    2.60 
  -4  20   0   11.10    6.90 
   3 -20   0   33.50    4.40 
  -3  20   0   29.10    9.90 
   2 -20   0    0.60    2.10 
  -2  20   0    9.50    6.70 
   1 -20   0   10.30    2.80 
  -1  20   0   16.60    7.30 
   0 -20   0  152.98    8.60 
   0  20   0  153.28   14.60 
  -1 -20   0    8.90    2.50 
   1  20   0    0.10    5.70 
  -2 -20   0   24.30    3.70 
   2  20   0   21.50    7.20 
  -3 -20   0   93.39    6.40 
   3  20   0   97.89   11.50 
  -4 -20   0   12.40    2.80 
   4  20   0   -1.70    4.60 
  -5 -20   0    2.40    1.90 
   5  20   0   -2.80    3.80 
  -6 -20   0   67.89    5.10 
   6  20   0   64.59    7.80 
  10 -21   0    0.80    1.50 
   9 -21   0    5.20    1.80 
  -9  21   0    3.30    5.40 
   8 -21   0   21.30    2.70 
  -8  21   0   25.60    7.00 
  -7  21   0   12.60    6.50 
   6 -21   0    0.80    1.80 
  -6  21   0   -2.50    5.60 
   5 -21   0    8.30    2.30 
  -5  21   0    9.80    6.50 
  -4  21   0    9.20    6.50 
   3 -21   0   18.70    3.20 
  -3  21   0    6.20    6.50 
   2 -21   0   16.10    2.60 
  -2  21   0   27.70    8.00 
   1 -21   0    3.80    2.10 
  -1  21   0   -0.80    6.10 
   0 -21   0    9.60    2.40 
   0  21   0   16.20    7.00 
  -1 -21   0   10.50    2.60 
   1  21   0   21.30    6.40 
  -2 -21   0   -0.70    1.70 
   2  21   0    0.20    5.00 
  -3 -21   0    5.70    2.10 
   3  21   0    5.00    4.90 
  -1  22  -1   11.60    5.90 
   1 -22   1    4.80    2.20 
  -2  22  -1    3.40    5.20 
   2 -22   1   -0.30    1.60 
  -3  22  -1    0.90    5.30 
   3 -22   1   -1.30    1.50 
  -4  22  -1   54.19    9.20 
   4 -22   1   55.39    4.50 
  -5  22  -1   41.50    8.20 
   5 -22   1   43.20    4.00 
  -6  22  -1   -2.10    4.80 
   6 -22   1    6.50    2.00 
   4  21  -1    4.50    4.50 
  -4 -21   1   -0.30    1.70 
   3  21  -1   37.10    7.20 
  -3 -21   1   31.60    3.80 
   2  21  -1   -5.10    4.80 
  -2 -21   1   -0.10    1.70 
   1  21  -1   27.10    7.90 
  -1 -21   1   27.90    3.60 
   0  21  -1   48.30    9.10 
   0 -21   1   59.49    4.90 
  -1  21  -1   -2.00    6.10 
   1 -21   1    3.80    2.20 
  -2  21  -1   33.40    8.60 
   2 -21   1   39.50    4.30 
  -3  21  -1   82.59   11.80 
   3 -21   1   79.79    5.70 
  -4  21  -1   19.20    7.70 
   4 -21   1   15.60    2.90 
  -5  21  -1   24.90    8.20 
   5 -21   1   36.20    4.10 
  -6  21  -1   80.89   11.10 
   6 -21   1   81.79    5.70 
  -7  21  -1   28.30    8.00 
   7 -21   1   31.80    3.70 
  -8  21  -1   18.30    6.80 
   8 -21   1   15.40    2.50 
  -9  21  -1   85.39   10.30 
   9 -21   1   66.09    8.50 
   9 -21   1  102.69    5.80 
 -10  21  -1   12.50    5.80 
  10 -21   1    5.20    4.10 
  10 -21   1   11.50    2.30 
   6  20  -1   14.90    4.70 
  -6 -20   1   10.90    2.60 
   5  20  -1    6.20    4.90 
  -5 -20   1    7.40    2.50 
   4  20  -1   22.90    6.80 
   4  20  -1   11.90    5.20 
  -4 -20   1   14.40    2.70 
   3  20  -1    4.20    4.20 
   3  20  -1    4.30    5.80 
  -3 -20   1   15.90    3.10 
   2  20  -1   12.60    7.00 
   2  20  -1    0.60    4.00 
  -2 -20   1   14.00    3.00 
   1  20  -1    4.20    6.10 
   1  20  -1   -5.50    4.20 
  -1 -20   1    3.10    2.10 
   0  20  -1   -2.60    6.10 
   0 -20   1   -2.30    2.50 
  -1  20  -1   42.10   13.70 
  -1  20  -1   70.99    8.10 
   1 -20   1   57.29    6.90 
  -2  20  -1   26.70   12.90 
  -2  20  -1   13.80    4.70 
   2 -20   1   13.20    2.90 
  -3  20  -1   -7.30    8.20 
   3 -20   1    0.30    1.90 
  -4  20  -1   30.40   11.40 
   4 -20   1   18.10    3.10 
  -6  20  -1   17.50    8.50 
   6 -20   1   28.30    4.30 
  -7  20  -1    2.20    6.10 
   7 -20   1   -1.30    4.50 
   7 -20   1    1.20    1.90 
  -8  20  -1   11.60    7.00 
   8 -20   1   16.90    4.90 
   8 -20   1   15.10    2.90 
  -9  20  -1    8.30    6.20 
   9 -20   1    5.40    4.60 
   9 -20   1    1.40    2.00 
   9 -20   1   -3.00    2.20 
 -10  20  -1   -2.20    5.20 
  10 -20   1   -2.90    2.40 
  10 -20   1    0.90    1.70 
  10 -20   1    4.60    4.30 
 -11  20  -1   26.00    6.20 
  11 -20   1   22.20    5.00 
  11 -20   1   20.90    2.80 
  11 -20   1   16.80    3.40 
 -12  20  -1   18.20    5.20 
  12 -20   1    4.30    1.70 
  12 -20   1    7.10    4.10 
  12 -20   1    4.10    2.50 
  -8 -19   1   73.19    5.40 
   7  19  -1   15.10    4.90 
   7  19  -1    6.10    4.00 
  -7 -19   1   12.40    2.80 
   6  19  -1   -3.00    4.00 
   6  19  -1   -6.40    4.40 
  -6 -19   1   10.80    2.80 
   5  19  -1   53.99    8.50 
   5  19  -1   71.79    8.30 
  -5 -19   1   48.40    4.90 
   4  19  -1    8.10    6.20 
   4  19  -1   -3.20    4.30 
  -4 -19   1    2.40    3.40 
   3  19  -1   30.30    6.70 
   3  19  -1   38.50    9.00 
  -3 -19   1   34.00    4.10 
   2  19  -1   49.10    9.10 
   2  19  -1   39.10    6.90 
  -2 -19   1   53.99    5.00 
   1  19  -1    4.10    6.10 
  -1 -19   1    1.00    2.10 
   0  19  -1   25.60    6.30 
   0  19  -1    8.50    6.20 
   0 -19   1   15.40    2.90 
  -1  19  -1   88.09   12.20 
  -1  19  -1   81.79    9.90 
   1 -19   1   84.09    6.10 
  -2  19  -1    5.90    5.10 
  -2  19  -1   11.70    7.00 
   2 -19   1   13.10    2.90 
  -3  19  -1   34.90    8.80 
  -3  19  -1   30.50    6.90 
   3 -19   1   36.00    4.20 
  -4  19  -1   34.90    8.90 
   4 -19   1   14.30    2.70 
  -5  19  -1    1.90    6.30 
   5 -19   1    2.40    4.30 
   5 -19   1    0.60    1.90 
  -6  19  -1   -5.40    5.60 
   6 -19   1    0.30    3.80 
   6 -19   1   -0.40    1.90 
  -7  19  -1   -9.20    5.60 
   7 -19   1   -0.20    2.50 
   7 -19   1    0.30    1.80 
  -8  19  -1    1.70    6.10 
   8 -19   1   -2.90    2.70 
   8 -19   1    0.10    1.80 
  -9  19  -1   28.60    8.50 
   9 -19   1   20.60    5.70 
   9 -19   1   22.30    3.30 
 -10  19  -1   23.40    7.50 
  10 -19   1   39.20    4.00 
  10 -19   1   52.29    5.70 
 -11  19  -1   18.30    6.90 
  11 -19   1   19.60    5.50 
  11 -19   1   17.90    4.00 
  11 -19   1   21.50    2.80 
 -12  19  -1  103.89   11.10 
  12 -19   1   95.59    7.70 
  12 -19   1   95.29    9.50 
  12 -19   1  101.89    6.00 
 -13  19  -1   41.70    5.80 
  13 -19   1   31.40    4.90 
  13 -19   1   30.30    6.20 
  13 -19   1   40.10    3.60 
  14 -19   1   24.80    5.80 
  14 -19   1   44.40    5.10 
  14 -19   1   36.30    3.20 
  10  18  -1   45.10    8.50 
 -10 -18   1   34.80    3.90 
   9  18  -1   36.30    7.70 
   9  18  -1   37.70    5.80 
  -9 -18   1   27.20    3.50 
   8  18  -1    7.90    4.90 
   8  18  -1   10.30    4.60 
  -8 -18   1    2.50    2.30 
   7  18  -1    6.10    5.30 
  -7 -18   1   13.10    2.80 
   6  18  -1   32.70   10.80 
   6  18  -1   57.59    9.00 
  -6 -18   1   52.39    5.00 
   5  18  -1   29.80    7.10 
   5  18  -1   32.50    7.40 
  -5 -18   1   26.50    3.60 
   4  18  -1   38.60    8.20 
   4  18  -1   32.50    7.30 
  -4 -18   1   37.40    4.50 
   3  18  -1   33.00    7.80 
   3  18  -1   45.00    8.10 
  -3 -18   1   36.40    4.30 
   2  18  -1    5.30    5.30 
   2  18  -1    9.30    6.50 
  -2 -18   1    7.50    2.40 
   1  18  -1   25.70    8.00 
   1  18  -1   60.69    9.30 
  -1 -18   1   53.89    4.90 
   0  18  -1   53.99   10.50 
   0  18  -1   33.20    6.60 
   0 -18   1   46.80    4.50 
  -1  18  -1   29.50    8.50 
  -1  18  -1   19.60    6.20 
   1 -18   1   23.60    3.50 
  -2  18  -1   19.10    7.70 
   2 -18   1   18.60    3.20 
  -3  18  -1    7.70    6.50 
  -3  18  -1    5.40    7.80 
   3 -18   1   13.90    2.90 
  -4  18  -1   96.39   11.20 
  -4  18  -1  107.19   12.10 
   4 -18   1  119.09    7.10 
  -5  18  -1   22.90    7.40 
   5 -18   1   18.90    3.30 
   5 -18   1   16.40    2.80 
  -6  18  -1   -1.20    6.20 
   6 -18   1    4.90    2.70 
   6 -18   1    1.80    2.00 
   6 -18   1   -0.70    3.60 
  -7  18  -1  126.29   13.50 
   7 -18   1  116.99    7.10 
   7 -18   1  119.89    8.00 
   7 -18   1  117.49    9.70 
  -8  18  -1   47.70    9.50 
   8 -18   1   56.59    5.80 
   8 -18   1   58.69    6.40 
   8 -18   1   49.50    4.60 
   8 -18   1   41.00    6.60 
  -9  18  -1   -0.80    5.70 
   9 -18   1    5.20    3.60 
   9 -18   1   -1.40    3.90 
   9 -18   1    2.90    1.90 
   9 -18   1    3.30    3.10 
 -10  18  -1   97.79   11.80 
  10 -18   1   89.99    7.90 
  10 -18   1  104.79    8.00 
  10 -18   1   99.89    6.20 
  10 -18   1   89.49    9.70 
 -11  18  -1   10.20    5.80 
  11 -18   1    8.40    3.70 
  11 -18   1   10.00    2.30 
  11 -18   1    8.60    3.70 
 -12  18  -1   26.60    7.10 
  12 -18   1   30.50    3.50 
  12 -18   1   27.90    7.20 
  12 -18   1   22.50    4.50 
 -13  18  -1   53.19    8.10 
  13 -18   1   51.69    6.30 
  13 -18   1   63.69    4.60 
 -14  18  -1   70.69    7.60 
  14 -18   1   66.59    6.80 
  14 -18   1   53.59    7.80 
  14 -18   1   70.69    4.70 
  15 -18   1   32.20    6.20 
  15 -18   1   42.10    5.50 
  15 -18   1   30.50    3.00 
  16 -18   1   21.30    5.70 
  16 -18   1   36.20    5.00 
  16 -18   1   25.90    2.70 
 -12 -17   1   -0.90    1.90 
 -12 -17   1    5.50    2.10 
  11  17  -1    8.40    5.20 
 -11 -17   1    8.70    3.20 
  10  17  -1   -8.00    5.00 
  10  17  -1   -8.50    3.90 
 -10 -17   1   -1.20    1.90 
 -10 -17   1   -0.30    1.80 
   9  17  -1    7.70    4.80 
  -9 -17   1    3.40    2.30 
  -9 -17   1   10.40    2.70 
   8  17  -1   29.60    7.10 
   8  17  -1   18.30    6.00 
  -8 -17   1   24.00    3.80 
  -8 -17   1   18.10    3.20 
   7  17  -1   16.90    6.00 
   7  17  -1    4.90    6.20 
  -7 -17   1   13.60    3.60 
  -7 -17   1   12.30    2.70 
   6  17  -1   -1.20    4.90 
   6  17  -1   10.30    6.30 
  -6 -17   1    2.60    2.10 
   5  17  -1   12.90    6.10 
   5  17  -1   16.50    7.10 
  -5 -17   1   14.40    2.90 
   4  17  -1   72.09   10.70 
   4  17  -1   75.19   10.40 
  -4 -17   1   66.09    5.50 
   3  17  -1   12.10    6.80 
   3  17  -1   10.60    6.00 
  -3 -17   1   10.80    2.70 
   2  17  -1    5.10    5.00 
   2  17  -1   13.80    6.70 
  -2 -17   1   14.90    3.00 
   1  17  -1   -0.10    4.40 
   1  17  -1    4.80    5.90 
  -1 -17   1    2.60    2.00 
   0  17  -1   74.89   20.30 
   0  17  -1  147.59   13.60 
   0 -17   1  121.89    7.30 
  -1  17  -1   11.20   14.90 
  -1  17  -1    2.10    4.70 
  -1  17  -1    1.70    6.10 
   1 -17   1   16.20    3.00 
  -2  17  -1   83.89    9.90 
  -2  17  -1   82.29   11.50 
   2 -17   1   85.29    5.90 
  -3  17  -1  113.69   12.60 
  -3  17  -1   85.79    9.60 
  -3  17  -1   80.39   26.30 
   3 -17   1   85.59    5.80 
   3 -17   1   71.69    7.40 
  -4  17  -1   13.90    5.60 
  -4  17  -1   10.00    6.70 
   4 -17   1    7.30    2.20 
   4 -17   1   10.00    3.30 
   4 -17   1    8.20    4.20 
  -5  17  -1    3.90    5.50 
  -5  17  -1   -0.20    3.80 
   5 -17   1    3.90    2.20 
   5 -17   1    4.20    3.50 
   5 -17   1   -0.50    2.60 
   5 -17   1    1.90    3.60 
  -6  17  -1    3.30    5.90 
   6 -17   1    1.20    3.10 
   6 -17   1    1.30    2.40 
   6 -17   1    3.10    1.90 
   6 -17   1   -1.00    3.80 
  -7  17  -1   20.50    7.50 
   7 -17   1   17.60    5.10 
   7 -17   1   18.40    4.50 
   7 -17   1   22.50    4.20 
  -8  17  -1   16.00    6.80 
   8 -17   1   18.20    3.90 
   8 -17   1   10.60    4.90 
   8 -17   1   21.70    4.80 
  -9  17  -1  125.49   12.90 
   9 -17   1  109.39    8.50 
   9 -17   1  133.99    9.30 
   9 -17   1  121.09   10.20 
 -10  17  -1   15.40    6.90 
  10 -17   1   17.60    5.30 
  10 -17   1   19.70    4.70 
  10 -17   1    9.10    3.70 
 -11  17  -1    7.60    5.90 
  11 -17   1    4.50    4.30 
  11 -17   1    7.50    3.50 
  11 -17   1    4.40    3.60 
 -12  17  -1   41.90    8.00 
  12 -17   1   46.80    6.00 
  12 -17   1   39.80    5.60 
  12 -17   1   30.10    6.10 
  13 -17   1    3.30    3.40 
  13 -17   1   10.10    3.80 
 -14  17  -1   -5.70    5.20 
  14 -17   1    4.30    3.30 
  14 -17   1    4.90    3.30 
  15 -17   1    2.30    4.60 
  15 -17   1    1.30    3.20 
  15 -17   1    6.60    3.40 
  16 -17   1   16.60    4.20 
  16 -17   1    2.80    4.80 
  17 -17   1    3.80    4.50 
  17 -17   1    1.90    2.80 
  17 -17   1    2.10    1.30 
  13  16  -1    8.20    6.40 
 -13 -16   1    8.20    3.30 
  12  16  -1   -7.50    5.10 
 -12 -16   1   -3.60    1.60 
 -12 -16   1    2.20    2.20 
  11  16  -1    9.60    6.70 
 -11 -16   1    4.00    2.40 
 -11 -16   1   10.50    2.40 
  10  16  -1   52.69    7.50 
  10  16  -1   25.00    7.90 
 -10 -16   1   48.80    5.00 
 -10 -16   1   50.39    4.40 
   9  16  -1   55.79   10.00 
   9  16  -1   47.60   10.00 
  -9 -16   1   49.30    4.50 
  -9 -16   1   51.19    4.90 
   8  16  -1  229.98   15.80 
   8  16  -1  227.58   18.30 
  -8 -16   1  224.78   10.90 
  -8 -16   1  238.08   11.60 
   7  16  -1   23.60    6.40 
   7  16  -1    8.70    6.90 
  -7 -16   1   24.90    3.20 
  -7 -16   1   34.30    4.10 
   6  16  -1   39.70    7.90 
   6  16  -1   31.40    9.60 
  -6 -16   1   40.50    3.80 
  -6 -16   1   27.90    3.70 
   5  16  -1   -1.40    4.90 
   5  16  -1  -11.80    9.10 
  -5 -16   1    1.00    2.20 
  -5 -16   1   -1.90    1.90 
   4  16  -1    1.50    5.00 
   4  16  -1    0.00    5.50 
  -4 -16   1   -1.80    2.10 
  -4 -16   1    1.60    2.10 
   3  16  -1   42.70   21.30 
   3  16  -1   58.59    9.80 
   3  16  -1   77.69   10.50 
  -3 -16   1   69.19    5.30 
   2  16  -1   -0.70    5.20 
   2  16  -1   27.00   16.20 
   2  16  -1    3.60    5.40 
  -2 -16   1    1.20    1.90 
   1  16  -1   87.69   20.50 
   1  16  -1   70.19   10.50 
   1  16  -1   74.19    9.90 
  -1 -16   1   77.19    5.60 
   0  16  -1  423.86   22.80 
   0  16  -1  354.76   38.60 
   0 -16   1  395.06   19.10 
  -1  16  -1   13.40   13.40 
  -1  16  -1    3.80    4.50 
  -2  16  -1   19.00    9.10 
  -2  16  -1    9.20    5.00 
  -2  16  -1   10.60   12.00 
   2 -16   1   14.70    4.00 
   2 -16   1   18.00    3.30 
  -3  16  -1   90.49    9.80 
  -3  16  -1   63.39   17.00 
   3 -16   1   84.19    7.40 
   3 -16   1   90.19    7.60 
   3 -16   1   91.19    5.90 
  -4  16  -1   19.10    5.80 
   4 -16   1   21.10    6.20 
   4 -16   1   10.40    3.50 
   4 -16   1   12.40    3.10 
   4 -16   1    8.90    3.90 
  -5  16  -1   45.10    8.80 
  -5  16  -1   38.90   12.90 
  -5  16  -1   73.79    8.70 
   5 -16   1   64.49    7.20 
   5 -16   1   59.09    6.90 
   5 -16   1   56.39    5.40 
  -6  16  -1   89.29   15.90 
  -6  16  -1  130.19   12.50 
   6 -16   1  145.29    9.30 
   6 -16   1  132.49    8.40 
   6 -16   1  120.69    9.60 
  -7  16  -1  124.49   13.00 
   7 -16   1  121.49    8.80 
   7 -16   1  141.89   10.40 
  -8  16  -1   32.60    8.00 
   8 -16   1   32.70    6.00 
   8 -16   1   36.20    5.00 
   8 -16   1   31.40    5.20 
  -9  16  -1   27.80    7.80 
   9 -16   1   26.90    4.70 
   9 -16   1   33.10    6.10 
   9 -16   1   33.10    5.40 
 -10  16  -1    6.30    5.70 
  10 -16   1    5.90    4.50 
  10 -16   1    8.00    3.70 
  10 -16   1    6.70    3.60 
 -11  16  -1   23.30    6.90 
  11 -16   1    9.10    4.70 
  11 -16   1    9.60    4.20 
  11 -16   1   19.40    4.50 
 -12  16  -1    7.40    5.60 
  12 -16   1    2.60    3.20 
  12 -16   1    8.50    4.60 
  12 -16   1   10.50    4.00 
 -13  16  -1    7.60    6.10 
  13 -16   1   -1.90    2.70 
  13 -16   1    4.40    4.30 
  13 -16   1    0.90    3.40 
  14 -16   1    6.40    4.40 
  14 -16   1   12.90    3.90 
  14 -16   1   25.10    5.20 
  15 -16   1   -0.60    5.30 
  15 -16   1    4.30    3.20 
  16 -16   1    5.90    5.00 
  16 -16   1   11.40    4.30 
  16 -16   1    9.90    3.30 
  17 -16   1    5.80    3.60 
  17 -16   1    8.50    4.90 
  18 -16   1    0.90    4.30 
  18 -16   1   -1.10    2.70 
  14  15  -1   -0.30    9.20 
 -14 -15   1    3.40    1.90 
 -14 -15   1    3.90    3.40 
  13  15  -1   62.99    9.90 
 -13 -15   1   65.29    4.70 
 -13 -15   1   49.80    5.00 
  12  15  -1    5.10   10.60 
 -12 -15   1    0.60    1.90 
 -12 -15   1   -1.90    2.10 
  11  15  -1   40.10    6.30 
  11  15  -1   20.50    7.90 
 -11 -15   1   32.70    5.40 
 -11 -15   1   44.20    5.20 
  10  15  -1   -9.30    4.30 
  10  15  -1   -3.30    7.30 
 -10 -15   1    1.50    1.80 
 -10 -15   1    1.70    2.40 
   9  15  -1   12.50    8.50 
   9  15  -1   18.50    5.50 
  -9 -15   1   11.30    2.50 
  -9 -15   1   16.60    3.20 
   8  15  -1   54.59   11.60 
   8  15  -1   51.39    7.80 
  -8 -15   1   46.40    4.60 
  -8 -15   1   46.90    3.90 
   7  15  -1   42.70    7.50 
   7  15  -1   39.10    9.50 
  -7 -15   1   32.70    3.30 
  -7 -15   1   29.60    3.80 
   6  15  -1    4.30    6.70 
   6  15  -1    4.20    4.80 
  -6 -15   1    6.30    2.40 
   5  15  -1  199.28   21.30 
   5  15  -1  177.38   34.80 
   5  15  -1  204.18   17.30 
  -5 -15   1  206.58   10.30 
  -5 -15   1  199.98    9.50 
   4  15  -1   18.90    7.70 
   4  15  -1   19.90    6.80 
   4  15  -1    4.00   13.80 
  -4 -15   1   10.30    3.90 
  -4 -15   1   20.60    2.70 
   3  15  -1    4.80    5.40 
   3  15  -1   17.10    6.50 
   3  15  -1   18.80   14.20 
  -3 -15   1    9.30    2.40 
  -3 -15   1    7.40    2.40 
   2  15  -1  277.57   17.20 
   2  15  -1  200.98   31.40 
   2  15  -1  248.18   17.10 
  -2 -15   1  224.78   11.30 
   1  15  -1   28.80   14.80 
   1  15  -1   35.10    7.80 
   1  15  -1   35.90    7.70 
  -1 -15   1   36.10    3.90 
   0  15  -1   -2.00   11.80 
   0  15  -1    5.20    5.40 
   0  15  -1   13.10    5.50 
   0 -15   1    6.40    2.10 
  -1  15  -1  125.39   23.40 
  -1  15  -1  198.88   14.60 
  -1  15  -1  185.38   13.30 
   1 -15   1  168.38    9.90 
   1 -15   1  181.08    9.00 
  -2  15  -1   25.20    7.30 
  -2  15  -1   18.20   11.50 
  -2  15  -1   18.20    5.20 
   2 -15   1   14.50    3.70 
   2 -15   1   20.90    2.90 
   2 -15   1   21.40    3.20 
   2 -15   1   15.90    3.90 
  -3  15  -1    3.60    5.40 
  -3  15  -1    6.20    4.10 
  -3  15  -1    2.70    9.10 
   3 -15   1    3.50    2.90 
   3 -15   1    4.80    3.30 
   3 -15   1    0.90    1.80 
   3 -15   1    1.00    2.10 
  -4  15  -1  211.78   15.50 
  -4  15  -1  182.38   13.20 
   4 -15   1  193.38   10.10 
   4 -15   1  175.18   11.10 
   4 -15   1  196.78   10.90 
  -5  15  -1   55.59   14.60 
  -5  15  -1  102.49    9.40 
  -5  15  -1  120.39   11.70 
   5 -15   1  101.19    8.10 
   5 -15   1  104.39    7.00 
   5 -15   1   98.79    7.40 
  -6  15  -1   75.29    8.50 
  -6  15  -1   72.29   10.00 
  -6  15  -1   53.69   13.30 
   6 -15   1   80.59    7.50 
   6 -15   1   70.29    6.50 
   6 -15   1   83.49    6.40 
  -7  15  -1   25.70   10.70 
  -7  15  -1   25.70    7.30 
   7 -15   1   24.30    5.10 
   7 -15   1   23.00    4.40 
   7 -15   1   31.10    5.10 
  -8  15  -1    3.40    5.20 
   8 -15   1    5.60    3.90 
   8 -15   1    6.40    3.40 
   8 -15   1    8.40    5.80 
  -9  15  -1  253.07   17.70 
   9 -15   1  254.07   13.90 
   9 -15   1  275.67   15.50 
 -10  15  -1   28.00    7.30 
  10 -15   1   21.50    4.70 
  10 -15   1   19.90    5.40 
  10 -15   1   25.80    4.60 
 -11  15  -1    4.90    5.30 
  11 -15   1    4.00    3.30 
  11 -15   1    2.10    3.50 
  11 -15   1    6.80    4.30 
 -12  15  -1   26.20    6.80 
  12 -15   1   27.60    5.80 
  12 -15   1   30.60    4.90 
  12 -15   1   37.00    5.80 
 -13  15  -1    9.50    5.80 
  13 -15   1   25.60    4.50 
  13 -15   1   20.10    5.70 
  13 -15   1   23.70    5.30 
 -14  15  -1    3.60    5.50 
  14 -15   1   19.00    4.60 
  14 -15   1   16.30    5.10 
  14 -15   1   27.60    4.80 
  15 -15   1   15.60    5.10 
  15 -15   1   26.20    4.70 
  15 -15   1   22.30    4.90 
  16 -15   1   36.40    4.80 
  16 -15   1   38.00    8.10 
  17 -15   1   15.60    3.60 
  17 -15   1   15.30    5.80 
  17 -15   1   14.70    4.20 
  18 -15   1    5.70    4.50 
  18 -15   1    5.00    3.50 
  19 -15   1   99.39    7.90 
  15  14  -1   -5.40    6.40 
 -15 -14   1    3.90    2.40 
 -15 -14   1    5.20    2.00 
  14  14  -1   28.70    8.70 
 -14 -14   1   20.60    2.90 
 -14 -14   1   24.00    3.50 
  13  14  -1    3.70    7.80 
 -13 -14   1   20.40    3.40 
 -13 -14   1   15.10    2.70 
  12  14  -1   -2.20    7.20 
 -12 -14   1    4.40    2.20 
 -12 -14   1    7.50    2.70 
  11  14  -1   -4.40    4.70 
  11  14  -1   21.10    9.50 
 -11 -14   1    9.90    2.30 
 -11 -14   1    2.00    2.20 
 -11 -14   1   12.30    3.60 
  10  14  -1   -2.90    7.70 
  10  14  -1    8.70    4.70 
 -10 -14   1    2.90    2.10 
 -10 -14   1   -4.40    2.70 
 -10 -14   1    4.90    2.00 
   9  14  -1    2.20    8.00 
   9  14  -1   -0.10    3.90 
  -9 -14   1    0.40    1.70 
  -9 -14   1    0.00    2.00 
  -9 -14   1    8.30    3.00 
   8  14  -1  171.78   12.50 
   8  14  -1  149.88   17.20 
  -8 -14   1  157.78    7.90 
  -8 -14   1  158.28    8.70 
  -8 -14   1  154.28    9.80 
   7  14  -1   26.50    9.50 
   7  14  -1    6.30   16.40 
   7  14  -1   15.10    5.30 
  -7 -14   1   16.50    3.00 
  -7 -14   1   16.50    2.40 
  -7 -14   1   13.60    3.50 
   6  14  -1  176.18   33.40 
   6  14  -1  188.88   13.50 
   6  14  -1  180.38   17.20 
  -6 -14   1  182.48    8.60 
  -6 -14   1  184.48    9.90 
  -6 -14   1  177.58   10.50 
   5  14  -1   -1.60    4.10 
   5  14  -1    1.10    6.30 
   5  14  -1   18.20   13.90 
  -5 -14   1    0.20    1.90 
  -5 -14   1   -1.00    1.40 
   4  14  -1  170.58   12.90 
   4  14  -1  169.88   15.20 
   4  14  -1  115.99   27.40 
  -4 -14   1  157.48    8.20 
  -4 -14   1  151.08    7.60 
   3  14  -1  157.88   12.50 
   3  14  -1  131.69   25.20 
   3  14  -1  127.19   19.00 
   3  14  -1  154.18   14.00 
  -3 -14   1  144.79    7.20 
  -3 -14   1  137.59    7.60 
   2  14  -1    1.20   12.10 
   2  14  -1   41.40    8.20 
   2  14  -1   52.49   10.50 
   2  14  -1   34.20    7.30 
  -2 -14   1   40.50    3.70 
  -2 -14   1   33.80    3.60 
   1  14  -1   65.89   10.80 
   1  14  -1   88.99   10.30 
   1  14  -1   79.89   19.50 
   1  14  -1   85.99    9.30 
  -1 -14   1   84.19    5.30 
  -1 -14   1   69.29    6.90 
   0  14  -1  186.28   13.80 
   0  14  -1  192.48   33.50 
   0  14  -1  125.89   24.40 
   0  14  -1  204.28   14.00 
   0 -14   1  180.98    8.90 
   0 -14   1  175.28    9.70 
  -1  14  -1   11.60   10.80 
  -1  14  -1   29.80    6.50 
  -1  14  -1   13.00    5.90 
   1 -14   1   28.60    3.20 
   1 -14   1   23.10    4.00 
   1 -14   1   22.50    3.70 
   1 -14   1   25.40    3.10 
  -2  14  -1    5.20    8.30 
  -2  14  -1   -3.30    4.50 
  -2  14  -1   -4.30    4.10 
   2 -14   1    3.80    1.90 
   2 -14   1    0.60    1.40 
   2 -14   1   -1.00    2.40 
   2 -14   1    1.30    2.50 
  -3  14  -1   96.79    9.80 
  -3  14  -1   60.39   14.80 
   3 -14   1   86.69    6.10 
   3 -14   1   78.79    6.80 
   3 -14   1   93.59    6.60 
  -4  14  -1   71.69   14.70 
  -4  14  -1  110.89    9.50 
  -4  14  -1  114.59   10.60 
   4 -14   1  105.49    7.20 
   4 -14   1  112.79    8.00 
   4 -14   1  102.19    6.70 
  -5  14  -1   70.59    9.60 
  -5  14  -1   66.69   13.20 
  -5  14  -1   70.29    7.70 
   5 -14   1   68.49    6.80 
   5 -14   1   71.39    6.20 
   5 -14   1   63.69    5.50 
  -6  14  -1    4.60    7.10 
  -6  14  -1   22.90    5.60 
  -6  14  -1   16.70    6.00 
   6 -14   1   20.90    4.80 
   6 -14   1   17.80    3.90 
   6 -14   1   21.30    3.60 
  -7  14  -1  147.09   12.60 
  -7  14  -1  132.09   15.40 
   7 -14   1  152.58    9.00 
   7 -14   1  148.99   10.20 
   7 -14   1  141.59    9.20 
  -8  14  -1    3.30    5.30 
  -8  14  -1   14.80    7.20 
   8 -14   1    0.80    2.70 
   8 -14   1    5.60    3.30 
   8 -14   1    0.20    3.70 
  -9  14  -1   65.69    9.20 
   9 -14   1   72.59    7.80 
   9 -14   1   63.39    6.30 
   9 -14   1   56.69    6.40 
 -10  14  -1  103.39   10.60 
  10 -14   1   95.69    9.80 
  10 -14   1  101.89    8.10 
  10 -14   1  105.49    8.20 
  11 -14   1  201.68   12.30 
  11 -14   1  218.18   12.10 
  11 -14   1  208.38   13.60 
 -12  14  -1    1.40    4.50 
  12 -14   1   -5.30    3.00 
  12 -14   1    2.00    3.70 
  12 -14   1    0.50    2.90 
 -13  14  -1   11.00    5.10 
  13 -14   1   19.20    4.60 
  13 -14   1   16.00    5.00 
  13 -14   1   24.50    4.30 
 -14  14  -1   20.80    5.60 
  14 -14   1   39.30    6.10 
  14 -14   1   22.60    5.30 
  14 -14   1   32.50    5.20 
  15 -14   1   12.20    4.70 
  15 -14   1   13.00    3.80 
  15 -14   1   15.60    4.70 
  16 -14   1    7.00    3.80 
  16 -14   1    2.10    2.70 
  17 -14   1   -2.20    2.40 
  17 -14   1    5.80    6.20 
  17 -14   1   -1.00    3.40 
  18 -14   1    2.90    4.50 
  18 -14   1    1.70    2.40 
  18 -14   1    1.60    3.40 
  19 -14   1    0.00    3.20 
  19 -14   1   -0.20    4.30 
  16  13  -1    8.50    7.40 
 -16 -13   1    3.50    1.90 
 -16 -13   1    5.70    3.30 
  15  13  -1   33.20    9.90 
 -15 -13   1   22.10    3.40 
 -15 -13   1   28.40    3.30 
  14  13  -1    4.90    8.20 
 -14 -13   1    3.90    2.20 
 -14 -13   1    3.50    2.50 
  13  13  -1    5.50    8.20 
 -13 -13   1    3.60    2.50 
 -13 -13   1    6.00    2.10 
  12  13  -1   19.20   10.40 
 -12 -13   1   11.70    2.50 
 -12 -13   1   16.60    3.30 
 -12 -13   1   21.00    4.80 
  11  13  -1    1.00    9.60 
  11  13  -1    1.80    3.40 
 -11 -13   1    0.30    1.90 
 -11 -13   1   -1.00    2.40 
 -11 -13   1   -0.60    1.90 
  10  13  -1   46.50   12.70 
  10  13  -1   35.50    6.40 
 -10 -13   1   40.50    4.30 
 -10 -13   1   25.00    4.20 
 -10 -13   1   47.00    3.80 
   9  13  -1  163.88   12.70 
   9  13  -1  169.88   30.80 
   9  13  -1  189.48   19.70 
  -9 -13   1  174.38    8.50 
  -9 -13   1  177.68    9.20 
   8  13  -1   24.00   18.00 
   8  13  -1   30.60   10.60 
   8  13  -1   20.90    5.40 
  -8 -13   1   21.80    4.10 
  -8 -13   1   18.40    2.50 
  -8 -13   1   26.90    4.20 
   7  13  -1   20.60    5.70 
   7  13  -1   23.20    9.40 
   7  13  -1   26.40   15.60 
  -7 -13   1   16.70    3.10 
  -7 -13   1   19.50    2.50 
  -7 -13   1   20.50    3.00 
   6  13  -1    5.30    8.00 
   6  13  -1    3.00    4.20 
   6  13  -1   -0.50   14.10 
  -6 -13   1    1.50    1.40 
  -6 -13   1    6.20    2.00 
  -6 -13   1    5.20    2.40 
   5  13  -1   19.00   13.30 
   5  13  -1    4.60    6.60 
   5  13  -1    1.80    6.90 
   5  13  -1   14.90    5.30 
  -5 -13   1   14.90    3.10 
  -5 -13   1    8.20    2.30 
  -5 -13   1   11.20    1.80 
   4  13  -1  196.98   13.50 
   4  13  -1  188.28   16.20 
   4  13  -1  220.18   30.70 
   4  13  -1  155.48   19.40 
  -4 -13   1  193.88    9.50 
  -4 -13   1  199.28   10.50 
  -4 -13   1  204.88    8.80 
   3  13  -1   28.80   16.30 
   3  13  -1   39.80   13.00 
   3  13  -1   19.80    8.90 
   3  13  -1   28.20    6.40 
  -3 -13   1   42.30    3.10 
  -3 -13   1   34.70    3.50 
   2  13  -1   63.09    7.90 
   2  13  -1   40.50    9.00 
   2  13  -1   64.59   19.10 
   2  13  -1   59.39    9.10 
  -2 -13   1   64.19    4.00 
  -2 -13   1   69.49    4.50 
   1  13  -1   65.49    8.80 
   1  13  -1   69.89   18.30 
   1  13  -1   72.59    8.70 
   1  13  -1   60.69   11.10 
  -1 -13   1   85.39    4.80 
  -1 -13   1   70.59    4.70 
   0  13  -1  326.37   33.60 
   0  13  -1  358.06   24.50 
   0  13  -1  391.46   20.20 
   0  13  -1  404.56   21.00 
   0 -13   1  366.16   15.80 
   0 -13   1  367.06   16.70 
   0 -13   1  375.66   16.70 
  -1  13  -1   -0.40    3.60 
  -1  13  -1   -6.30    6.80 
  -1  13  -1   -1.10    3.50 
  -1  13  -1   -3.30    4.00 
   1 -13   1    2.20    2.20 
   1 -13   1   -2.60    1.70 
   1 -13   1    1.90    1.50 
   1 -13   1    2.30    2.40 
  -2  13  -1    8.80    8.10 
  -2  13  -1    1.30    3.40 
  -2  13  -1    2.50    4.00 
  -2  13  -1    1.50    3.20 
   2 -13   1   -0.50    2.10 
   2 -13   1    3.90    2.70 
   2 -13   1   -2.60    1.60 
  -3  13  -1   55.79    6.90 
  -3  13  -1   55.49   13.50 
  -3  13  -1   60.89    8.30 
   3 -13   1   53.69    5.00 
   3 -13   1   42.90    4.20 
  -4  13  -1  414.66   32.30 
  -4  13  -1  445.06   22.10 
  -4  13  -1  460.95   23.10 
   4 -13   1  415.26   19.00 
   4 -13   1  457.95   19.70 
   4 -13   1  445.96   20.20 
  -5  13  -1  294.57   16.10 
  -5  13  -1  293.57   16.80 
  -5  13  -1  246.28   23.10 
   5 -13   1  289.07   13.80 
   5 -13   1  258.47   13.20 
   5 -13   1  292.27   14.50 
  -6  13  -1   15.30    7.70 
  -6  13  -1   18.50    5.60 
  -6  13  -1   30.10    5.60 
   6 -13   1   22.20    4.20 
   6 -13   1   18.80    3.50 
   6 -13   1   17.90    4.40 
  -7  13  -1  823.82   45.00 
  -7  13  -1  881.71   39.40 
   7 -13   1  914.41   37.40 
   7 -13   1  876.61   36.20 
   7 -13   1  899.61   36.40 
  -8  13  -1  133.79   14.50 
  -8  13  -1  176.98   12.70 
   8 -13   1  142.89    9.20 
   8 -13   1  167.28   10.30 
   8 -13   1  144.79    9.10 
  -9  13  -1   20.90    6.30 
  -9  13  -1   20.80    7.00 
   9 -13   1   18.00    4.90 
   9 -13   1   22.30    4.30 
   9 -13   1   29.20    4.70 
 -10  13  -1  385.86   21.30 
  10 -13   1  383.56   18.70 
  10 -13   1  410.86   19.10 
  10 -13   1  419.96   20.30 
 -11  13  -1   34.70    6.70 
  11 -13   1   35.70    5.40 
  11 -13   1   47.20    6.50 
  11 -13   1   35.10    5.00 
 -12  13  -1   16.90    5.40 
  12 -13   1   17.50    4.80 
  12 -13   1   13.70    5.10 
  12 -13   1   13.80    4.10 
 -13  13  -1  148.59   12.40 
  13 -13   1  166.18   10.20 
  13 -13   1  174.58   11.30 
  13 -13   1  180.38   12.30 
 -14  13  -1  117.89   10.30 
  14 -13   1  130.19    8.80 
  14 -13   1  136.29    9.90 
  14 -13   1  130.59   10.70 
  15 -13   1    2.90    2.80 
  15 -13   1   -2.40    3.40 
  15 -13   1    6.10    4.10 
  16 -13   1    7.70    3.20 
  16 -13   1   10.60    4.50 
  16 -13   1   16.10    4.40 
  17 -13   1    5.40    2.90 
  17 -13   1    3.10    3.70 
  18 -13   1   12.80    5.60 
  18 -13   1   17.90    4.90 
  18 -13   1   15.40    3.40 
  19 -13   1   11.10    5.20 
  19 -13   1   10.20    4.00 
  20 -13   1    3.60    3.40 
  20 -13   1    6.00    4.50 
  17  12  -1   18.00    7.80 
 -17 -12   1   22.10    2.90 
  16  12  -1   27.90   10.50 
 -16 -12   1   14.60    3.40 
 -16 -12   1   27.10    3.30 
  15  12  -1   65.39   14.10 
 -15 -12   1   72.99    5.10 
 -15 -12   1   50.29    5.70 
  14  12  -1  138.19   18.30 
 -14 -12   1  118.79    7.80 
 -14 -12   1  122.79    7.00 
  13  12  -1   18.80   11.20 
 -13 -12   1   22.60    3.80 
 -13 -12   1   16.00    2.80 
  12  12  -1   91.39   16.50 
 -12 -12   1  102.69    8.00 
 -12 -12   1   69.69   30.40 
 -12 -12   1  103.69    6.20 
 -12 -12   1  104.99    6.80 
  11  12  -1   91.09    9.50 
  11  12  -1   81.39   15.70 
 -11 -12   1   78.19    7.20 
 -11 -12   1   64.29   27.30 
 -11 -12   1   93.29    6.20 
 -11 -12   1   95.39    5.60 
  10  12  -1   21.10   11.10 
  10  12  -1   18.90    5.50 
  10  12  -1   21.20   16.20 
 -10 -12   1  -14.00   22.30 
 -10 -12   1   18.30    2.80 
 -10 -12   1   19.00    2.90 
 -10 -12   1   21.50    5.40 
   9  12  -1  120.39   10.40 
   9  12  -1  152.88   18.80 
   9  12  -1   78.09   24.10 
  -9 -12   1  148.59    7.20 
  -9 -12   1  143.79    9.10 
  -9 -12   1  143.79    7.70 
  -9 -12   1   95.19   21.10 
   8  12  -1   86.69   23.30 
   8  12  -1   92.49   15.10 
   8  12  -1  103.29    9.40 
  -8 -12   1  113.19    6.60 
  -8 -12   1  116.19   17.50 
  -8 -12   1  122.89    8.00 
  -8 -12   1  113.59    6.00 
   7  12  -1   40.80   17.50 
   7  12  -1   19.10    5.30 
   7  12  -1   27.90   10.20 
  -7 -12   1   26.80    4.20 
  -7 -12   1   14.80   14.90 
  -7 -12   1   24.90    2.80 
  -7 -12   1   25.00    3.30 
   6  12  -1  186.58   17.40 
   6  12  -1  196.38   30.80 
   6  12  -1  188.28   12.50 
   6  12  -1  120.29   18.40 
  -6 -12   1  180.58    8.10 
  -6 -12   1  180.28    8.80 
  -6 -12   1  181.48   10.00 
   5  12  -1   23.30   14.00 
   5  12  -1   22.80    5.40 
   5  12  -1   16.10    8.50 
   5  12  -1   21.70    8.90 
  -5 -12   1   30.20    2.50 
  -5 -12   1   25.20    3.00 
  -5 -12   1   28.80    3.80 
   4  12  -1   47.20    6.80 
   4  12  -1   51.49   17.10 
   4  12  -1   32.80    8.50 
   4  12  -1   47.70    9.60 
  -4 -12   1   46.80    4.20 
  -4 -12   1   43.30    3.10 
  -4 -12   1   44.70    3.60 
   3  12  -1  -17.50    7.30 
   3  12  -1   -2.00    3.30 
   3  12  -1    3.50    5.90 
   3  12  -1    0.90    5.20 
  -3 -12   1    0.50    1.70 
  -3 -12   1    0.30    1.10 
  -3 -12   1   -0.30    1.30 
   2  12  -1   -0.30    5.10 
   2  12  -1   13.60   11.20 
   2  12  -1   11.00    6.40 
  -2 -12   1    7.30    1.50 
  -2 -12   1    5.60    1.80 
   1  12  -1   11.20    5.30 
   1  12  -1    6.50    6.30 
   1  12  -1   14.00    5.80 
   1  12  -1    4.40    9.90 
  -1 -12   1    3.60    2.30 
  -1 -12   1    9.10    1.90 
  -1 -12   1    8.70    1.80 
   0  12  -1   30.50    6.30 
   0  12  -1   25.20   11.90 
   0  12  -1   23.10    7.10 
   0  12  -1   24.40    6.00 
   0 -12   1   31.40    3.30 
   0 -12   1   30.80    3.60 
   0 -12   1   25.80    2.80 
   0 -12   1   29.40    3.60 
   0 -12   1   22.80    2.80 
  -1  12  -1    8.70    9.10 
  -1  12  -1    5.00    4.00 
  -1  12  -1    4.90    4.50 
  -1  12  -1    8.70    4.30 
   1 -12   1    1.80    2.10 
   1 -12   1    2.90    1.70 
   1 -12   1    4.30    2.20 
  -2  12  -1   43.70    8.10 
  -2  12  -1   52.49    6.60 
  -2  12  -1   54.49   14.50 
   2 -12   1   62.29    4.90 
   2 -12   1   49.60    4.80 
   2 -12   1   54.69    4.10 
  -3  12  -1  391.46   30.60 
  -3  12  -1  389.56   24.00 
  -3  12  -1  413.16   21.60 
  -3  12  -1  405.56   20.00 
   3 -12   1  394.36   17.80 
   3 -12   1  369.36   16.90 
  -4  12  -1  356.26   19.20 
  -4  12  -1  347.77   27.80 
  -4  12  -1  381.76   18.80 
   4 -12   1  354.36   16.60 
   4 -12   1  371.96   16.40 
   4 -12   1  341.27   15.80 
  -5  12  -1  572.34   27.00 
  -5  12  -1  585.54   26.50 
  -5  12  -1  532.15   34.60 
   5 -12   1  586.34   24.20 
   5 -12   1  555.24   23.80 
  -6  12  -1  586.14   35.10 
  -6  12  -1  616.44   28.70 
  -6  12  -1  606.24   27.90 
   6 -12   1  606.04   25.70 
   6 -12   1  623.44   26.50 
  -7  12  -1  329.47   23.50 
  -7  12  -1  344.67   18.90 
   7 -12   1  343.87   16.20 
   7 -12   1  368.96   17.20 
   7 -12   1  369.16   16.50 
  -8  12  -1  168.88   12.10 
  -8  12  -1  182.58   15.10 
   8 -12   1  186.18   10.20 
   8 -12   1  194.88   10.40 
   8 -12   1  178.28   10.90 
  -9  12  -1  402.46   20.80 
  -9  12  -1  376.26   23.50 
   9 -12   1  388.26   18.30 
   9 -12   1  405.96   18.30 
   9 -12   1  400.96   19.20 
 -10  12  -1   35.30    6.40 
  10 -12   1   38.60    5.00 
  10 -12   1   29.50    4.90 
  10 -12   1   34.40    5.40 
 -11  12  -1  265.47   16.20 
  11 -12   1  286.67   14.90 
  11 -12   1  284.97   14.20 
  11 -12   1  289.47   15.70 
 -12  12  -1  179.78   12.80 
  12 -12   1  200.18   12.50 
  12 -12   1  185.78   11.60 
  12 -12   1  194.28   10.90 
 -13  12  -1   35.10    5.80 
  13 -12   1   21.60    5.00 
  13 -12   1   24.20    5.70 
  13 -12   1   24.00    5.50 
  14 -12   1  151.78    9.60 
  14 -12   1  165.78   11.60 
  14 -12   1  167.88   11.10 
  15 -12   1   26.40    5.20 
  15 -12   1   26.90    4.60 
  15 -12   1   29.20    5.90 
  16 -12   1    1.20    2.60 
  16 -12   1   -2.60    3.70 
  16 -12   1    5.40    4.40 
  17 -12   1   68.89    6.00 
  17 -12   1   84.99    8.20 
  18 -12   1    6.20    3.80 
  18 -12   1   10.70    2.80 
  18 -12   1    4.30    5.00 
  19 -12   1   -4.50    1.90 
  19 -12   1    0.40    4.30 
  19 -12   1    1.50    3.30 
  20 -12   1   30.30    5.00 
  20 -12   1   34.20    5.90 
  18  11  -1   16.40    8.50 
 -18 -11   1    8.40    2.20 
  17  11  -1    5.00    7.80 
 -17 -11   1    0.50    1.90 
  16  11  -1   12.00    9.30 
 -16 -11   1   26.60    4.10 
 -16 -11   1   22.30    3.10 
  15  11  -1   27.80   11.00 
 -15 -11   1   28.10    3.30 
  14  11  -1   82.29   15.50 
 -14 -11   1  103.89    9.60 
 -14 -11   1  101.89    7.10 
 -14 -11   1   99.39    6.30 
 -14 -11   1   76.09   35.20 
  13  11  -1  321.67   26.80 
 -13 -11   1  341.37   14.50 
 -13 -11   1  299.57   16.70 
 -13 -11   1  326.67   15.10 
 -13 -11   1  317.07   34.40 
  12  11  -1  106.99   17.30 
 -12 -11   1  100.39   21.90 
 -12 -11   1   97.99    6.00 
 -12 -11   1  104.39    6.60 
 -12 -11   1   97.09    7.90 
  11  11  -1  167.58   11.40 
  11  11  -1  202.08   20.30 
  11  11  -1  188.98   37.00 
 -11 -11   1  186.48    8.80 
 -11 -11   1  145.79   16.20 
  10  11  -1  266.67   15.20 
  10  11  -1  301.57   24.00 
  10  11  -1  207.08   38.40 
 -10 -11   1  282.87   14.70 
 -10 -11   1  281.97   12.40 
 -10 -11   1  260.17   17.80 
 -10 -11   1  296.87   13.00 
   9  11  -1  240.18   21.20 
   9  11  -1  262.57   36.10 
   9  11  -1  223.88   13.30 
  -9 -11   1  225.88   12.40 
  -9 -11   1  221.18   13.90 
  -9 -11   1  235.38   10.30 
  -9 -11   1  220.98   10.70 
   8  11  -1   76.99   15.10 
   8  11  -1   46.80   18.20 
   8  11  -1   60.39    6.90 
   8  11  -1   50.39   12.00 
  -8 -11   1   63.49    5.60 
  -8 -11   1   54.79    6.60 
  -8 -11   1   57.79    4.40 
  -8 -11   1   56.99    3.90 
   7  11  -1   64.69   12.30 
   7  11  -1   76.39    7.40 
   7  11  -1   86.19   21.50 
  -7 -11   1   78.49    4.50 
  -7 -11   1   76.79    7.20 
  -7 -11   1   78.29    4.90 
  -7 -11   1   84.69    6.20 
   6  11  -1   61.99    6.60 
   6  11  -1   62.59   11.40 
   6  11  -1   64.39   13.80 
   6  11  -1   43.70   16.20 
  -6 -11   1   46.10    5.50 
  -6 -11   1   59.89    5.10 
  -6 -11   1   51.89    3.60 
  -6 -11   1   61.39    4.10 
   5  11  -1   56.29    6.60 
   5  11  -1   55.09   11.80 
   5  11  -1   58.39   10.40 
   5  11  -1   58.89   17.20 
  -5 -11   1   53.39    3.40 
  -5 -11   1   60.99    4.80 
  -5 -11   1   56.19    3.90 
  -5 -11   1   54.19    6.40 
   4  11  -1  156.68   10.70 
   4  11  -1  154.48   14.10 
   4  11  -1  177.08   25.40 
   4  11  -1  152.48   17.20 
  -4 -11   1  150.38    7.80 
  -4 -11   1  161.68    7.00 
  -4 -11   1  153.38    8.30 
   3  11  -1   16.30    6.80 
   3  11  -1    0.90    3.50 
   3  11  -1    5.60   10.00 
   3  11  -1   10.70    6.10 
  -3 -11   1   11.40    1.90 
  -3 -11   1    9.10    2.00 
  -3 -11   1   14.70    1.70 
   2  11  -1  108.49   13.60 
   2  11  -1  110.29   20.70 
   2  11  -1  120.49    8.90 
   2  11  -1  118.29   11.30 
  -2 -11   1  123.09    6.70 
  -2 -11   1  129.99    6.00 
  -2 -11   1  124.29    6.20 
   1  11  -1  176.78   23.40 
   1  11  -1  178.58   11.40 
   1  11  -1  204.28   13.70 
  -1 -11   1  177.58    9.50 
  -1 -11   1  191.08    9.20 
  -1 -11   1  190.28    8.60 
  -1 -11   1  193.78    8.20 
   0  11  -1   -0.60    6.40 
   0  11  -1    8.00    5.20 
   0  11  -1   11.00    4.60 
   0  11  -1   12.10    4.10 
   0 -11   1   12.20    2.50 
   0 -11   1   12.00    2.50 
  -1  11  -1  450.45   25.80 
  -1  11  -1  453.85   21.50 
  -1  11  -1  467.25   22.00 
  -1  11  -1  429.86   33.30 
   1 -11   1  393.06   18.00 
   1 -11   1  426.66   18.70 
   1 -11   1  451.55   18.70 
  -2  11  -1  499.05   27.60 
  -2  11  -1  495.05   23.40 
  -2  11  -1  491.15   34.70 
  -2  11  -1  488.95   23.10 
   2 -11   1  479.95   20.90 
   2 -11   1  482.15   20.60 
  -3  11  -1  304.37   19.20 
  -3  11  -1  281.67   15.30 
  -3  11  -1  291.07   15.70 
   3 -11   1  284.57   12.90 
   3 -11   1  300.17   13.30 
   3 -11   1  276.37   13.40 
  -4  11  -1  201.08   19.50 
  -4  11  -1  218.18   12.30 
  -4  11  -1  207.38   12.70 
   4 -11   1  208.98   10.20 
   4 -11   1  208.58   10.60 
   4 -11   1  190.58    9.90 
  -5  11  -1   50.49    5.80 
  -5  11  -1   48.80   10.40 
  -5  11  -1   55.79    6.60 
   5 -11   1   44.50    4.20 
   5 -11   1   43.30    4.40 
   5 -11   1   48.20    5.00 
  -6  11  -1    4.40    3.00 
  -6  11  -1    2.80    3.40 
  -6  11  -1    3.60    5.70 
   6 -11   1   11.20    2.90 
   6 -11   1    3.30    2.20 
   6 -11   1    3.80    3.00 
  -7  11  -1    2.90    0.90 
  -7  11  -1    4.20    4.20 
  -7  11  -1   -2.00    4.00 
   7 -11   1    6.00    2.90 
   7 -11   1    5.70    2.60 
   7 -11   1    7.90    2.70 
  -8  11  -1    1.70    0.90 
  -8  11  -1    0.80    3.30 
  -8  11  -1    4.90    4.30 
   8 -11   1    0.50    2.50 
   8 -11   1    4.20    3.10 
   8 -11   1   -1.20    2.30 
  -9  11  -1  269.87   17.20 
  -9  11  -1  261.37   15.60 
  -9  11  -1  276.47   11.40 
   9 -11   1  298.37   14.40 
   9 -11   1  273.47   13.70 
   9 -11   1  266.97   13.40 
 -10  11  -1   45.20    7.00 
 -10  11  -1   53.59    3.30 
 -10  11  -1   51.69    7.10 
  10 -11   1   61.49    5.60 
  10 -11   1   54.99    5.60 
  10 -11   1   52.19    6.40 
 -11  11  -1    8.70    4.20 
 -11  11  -1   12.10    4.40 
  11 -11   1    8.90    3.50 
  11 -11   1   11.80    3.50 
  11 -11   1   14.60    4.30 
 -12  11  -1    6.10    3.90 
  12 -11   1    2.40    3.80 
  12 -11   1    2.30    2.90 
  12 -11   1   -3.60    2.90 
 -13  11  -1    8.70    4.20 
  13 -11   1   15.20    4.70 
  13 -11   1   17.70    3.80 
  13 -11   1   21.40    4.90 
  14 -11   1    8.30    4.40 
  14 -11   1    9.60    4.30 
  14 -11   1   14.60    4.10 
  15 -11   1   29.00    5.50 
  15 -11   1   28.60    5.80 
  15 -11   1   28.10    4.30 
  16 -11   1   11.00    4.60 
  16 -11   1    7.70    4.00 
  16 -11   1    3.60    2.70 
  17 -11   1    1.40    3.80 
  17 -11   1    3.80    2.80 
  18 -11   1    1.20    2.50 
  18 -11   1    5.60    3.80 
  18 -11   1    1.60    4.10 
  19 -11   1    9.20    4.80 
  19 -11   1   20.10    3.60 
  19 -11   1    9.60    3.90 
  20 -11   1   -1.40    3.40 
  20 -11   1    4.90    4.30 
  21 -11   1    5.20    3.10 
  21 -11   1    5.90    4.00 
  18  10  -1   -0.30    7.20 
 -17 -10   1   20.60    3.90 
 -17 -10   1   22.60    3.20 
  16  10  -1   -1.20    6.40 
 -16 -10   1   -0.20    2.70 
 -16 -10   1    4.00    2.20 
  15  10  -1    3.60    8.90 
 -15 -10   1   24.40   36.70 
 -15 -10   1    0.20    2.70 
 -15 -10   1    1.30    2.60 
 -15 -10   1    6.00    2.30 
  14  10  -1    7.50    9.00 
 -14 -10   1   26.40   28.10 
 -14 -10   1   -3.50    2.90 
 -14 -10   1    6.00    2.20 
 -14 -10   1    1.70    2.40 
  13  10  -1   22.80   10.50 
 -13 -10   1   36.10   14.50 
 -13 -10   1   32.10    3.60 
 -13 -10   1   30.40    3.90 
 -13 -10   1   23.00    4.30 
  12  10  -1   91.19   25.00 
  12  10  -1  131.99   17.50 
 -12 -10   1  127.99    6.90 
  11  10  -1    0.80    3.50 
  11  10  -1   -4.20   12.60 
  11  10  -1    8.80    8.50 
 -11 -10   1   -9.90    4.80 
 -11 -10   1    1.80    2.30 
 -11 -10   1   -0.70    1.60 
 -11 -10   1    2.00    1.80 
  10  10  -1   43.70   10.70 
  10  10  -1   27.50    5.20 
 -10 -10   1   36.10    3.20 
 -10 -10   1   34.90    4.90 
 -10 -10   1   37.90    5.50 
 -10 -10   1   35.80    3.60 
   9  10  -1   12.60    7.10 
   9  10  -1    8.20    8.80 
  -9 -10   1   14.50    3.60 
  -9 -10   1    7.00    1.80 
  -9 -10   1   15.30    3.30 
  -9 -10   1   14.60    2.40 
   8  10  -1   55.29    6.60 
   8  10  -1   70.99   13.20 
  -8 -10   1   50.09    4.90 
  -8 -10   1   46.60    3.40 
  -8 -10   1   43.40    4.70 
  -8 -10   1   51.39    3.80 
   7  10  -1    4.60    6.20 
   7  10  -1   -7.00    5.40 
   7  10  -1    0.20    3.00 
  -7 -10   1   -2.00    2.10 
  -7 -10   1    3.30    1.50 
  -7 -10   1    2.80    1.30 
  -7 -10   1    0.40    1.60 
   6  10  -1   50.19    6.40 
   6  10  -1   63.09   10.90 
   6  10  -1   58.09   12.40 
   6  10  -1   66.79   18.80 
  -6 -10   1   59.69    4.80 
  -6 -10   1   59.79    3.50 
  -6 -10   1   53.39    4.40 
   5  10  -1  424.86   39.00 
   5  10  -1  431.66   29.50 
   5  10  -1  395.96   19.60 
   5  10  -1  382.66   24.00 
  -5 -10   1  428.06   17.10 
  -5 -10   1  415.36   16.60 
  -5 -10   1  427.86   18.10 
  -5 -10   1  408.16   17.30 
   4  10  -1  135.99   16.00 
   4  10  -1  110.09   22.60 
   4  10  -1  138.99    9.30 
   4  10  -1  144.69   13.50 
  -4 -10   1  139.89    6.70 
  -4 -10   1  141.79    6.20 
  -4 -10   1  133.59    7.40 
   3  10  -1   64.59    6.10 
   3  10  -1   51.39    9.90 
   3  10  -1   75.49   10.10 
   3  10  -1   49.40   15.40 
  -3 -10   1   53.29    3.30 
  -3 -10   1   56.49    4.20 
  -3 -10   1   57.39    3.60 
   2  10  -1  242.78   15.60 
   2  10  -1  260.47   19.50 
   2  10  -1  236.78   13.20 
   2  10  -1  233.28   26.40 
  -2 -10   1  248.78   10.60 
  -2 -10   1  246.98   11.20 
  -2 -10   1  250.17   10.10 
   1  10  -1  525.15   25.00 
   1  10  -1  513.95   23.00 
   1  10  -1  529.15   38.00 
   1  10  -1  489.45   28.40 
  -1 -10   1  477.65   20.40 
  -1 -10   1  487.05   20.00 
   0  10  -1   94.99   10.90 
   0  10  -1   84.19    7.30 
   0  10  -1   78.49    8.60 
   0 -10   1   90.79    5.20 
   0 -10   1   86.59    5.40 
  -1  10  -1  336.47   17.50 
  -1  10  -1  351.26   21.30 
  -1  10  -1  338.37   16.90 
  -1  10  -1  354.36   28.60 
   1 -10   1  344.17   14.80 
   1 -10   1  320.87   14.70 
  -2  10  -1   42.30    6.00 
  -2  10  -1   36.50    7.00 
  -2  10  -1   40.00    5.90 
  -2  10  -1   32.60   10.50 
   2 -10   1   29.80    3.10 
   2 -10   1   31.70    3.30 
   2 -10   1   35.70    3.50 
  -3  10  -1   39.00    7.10 
  -3  10  -1   48.80    6.00 
  -3  10  -1   44.30    5.70 
  -3  10  -1   39.30   10.70 
   3 -10   1   48.60    4.40 
   3 -10   1   38.90    3.60 
   3 -10   1   42.60    3.90 
  -4  10  -1  177.78   17.50 
  -4  10  -1  175.48   10.90 
  -4  10  -1  186.08   10.90 
   4 -10   1  173.78    8.90 
   4 -10   1  177.88    8.80 
   4 -10   1  175.18    9.20 
  -5  10  -1   62.59   11.10 
  -5  10  -1   60.49    6.50 
  -5  10  -1   72.19    6.40 
   5 -10   1   67.59    5.50 
   5 -10   1   69.29    5.20 
   5 -10   1   77.19    5.00 
  -6  10  -1   15.10    4.00 
  -6  10  -1   21.40    4.80 
  -6  10  -1    7.30    5.70 
   6 -10   1   12.00    3.10 
   6 -10   1   17.60    3.20 
   6 -10   1   24.00    3.40 
  -7  10  -1   58.39    6.40 
  -7  10  -1   44.70    8.10 
   7 -10   1   57.69    5.10 
   7 -10   1   58.19    5.00 
   7 -10   1   55.99    5.10 
  -8  10  -1   39.10    5.80 
  -8  10  -1   34.90    2.50 
  -8  10  -1   21.80    5.80 
   8 -10   1   29.20    4.20 
   8 -10   1   33.60    4.30 
   8 -10   1   36.70    5.20 
  -9  10  -1   68.69    7.80 
  -9  10  -1   73.29    4.20 
  -9  10  -1   84.79    7.80 
   9 -10   1   76.49    6.10 
   9 -10   1   85.29    6.80 
   9 -10   1   80.99    6.40 
 -10  10  -1   53.19    3.90 
 -10  10  -1   39.60    6.40 
 -10  10  -1   52.19    6.70 
  10 -10   1   52.39    5.90 
  10 -10   1   53.79    5.20 
  10 -10   1   57.59    5.70 
 -11  10  -1    7.30    3.40 
 -11  10  -1    3.20    1.30 
  11 -10   1    4.40    3.10 
  11 -10   1    4.50    2.90 
  11 -10   1    4.60    3.60 
 -12  10  -1   25.40    4.60 
 -12  10  -1   22.70    2.80 
  12 -10   1   31.80    5.20 
  12 -10   1   23.90    4.10 
  12 -10   1   22.60    4.50 
 -13  10  -1    0.70    4.40 
 -13  10  -1    5.40    1.90 
  13 -10   1    3.70    3.80 
  13 -10   1    0.50    3.50 
  13 -10   1    3.20    2.90 
  14 -10   1   36.70    4.70 
  14 -10   1   33.70    5.60 
  14 -10   1   35.40    6.00 
  15 -10   1  241.18   16.10 
  15 -10   1  276.97   15.40 
  15 -10   1  278.17   14.80 
  16 -10   1   87.99    8.10 
  16 -10   1   66.19    7.50 
  16 -10   1   70.49    6.00 
  17 -10   1   58.49    7.10 
  17 -10   1   58.79    5.30 
  18 -10   1    4.50    3.70 
  18 -10   1    7.80    4.70 
  18 -10   1    4.50    2.70 
  19 -10   1   32.60    5.40 
  19 -10   1   42.30    9.10 
  20 -10   1   14.80    4.80 
  20 -10   1    4.20    3.50 
  21 -10   1    7.70    3.30 
  21 -10   1    6.70    4.00 
  19   9  -1   -0.10    7.20 
 -19  -9   1    2.60    2.00 
  18   9  -1   -0.70    7.50 
 -18  -9   1    1.60    2.00 
  17   9  -1    8.20    7.60 
 -17  -9   1   13.50    4.10 
 -17  -9   1   50.99   42.30 
  16   9  -1   19.90    9.90 
 -16  -9   1    7.30    3.50 
 -16  -9   1   21.40    4.40 
 -16  -9   1   16.40    3.10 
 -16  -9   1    2.70   36.10 
 -15  -9   1   26.70   25.60 
 -14  -9   1    8.40   11.80 
 -14  -9   1    2.80    3.10 
 -14  -9   1    8.60    2.70 
 -14  -9   1    5.50    2.20 
 -13  -9   1  163.18   10.40 
 -13  -9   1  163.58    8.30 
 -13  -9   1  151.28   13.40 
  12   9  -1  161.78   13.40 
 -12  -9   1  193.88   11.90 
 -12  -9   1  216.08   10.20 
 -12  -9   1  206.08    9.60 
 -12  -9   1  219.18   12.70 
  11   9  -1   12.70    4.10 
 -11  -9   1   22.50    4.40 
 -11  -9   1   17.80    2.80 
 -11  -9   1   15.20    2.40 
 -11  -9   1   17.30    3.90 
  10   9  -1   63.59    6.20 
  10   9  -1   46.00   12.00 
 -10  -9   1   57.29    5.90 
 -10  -9   1   66.99    6.00 
 -10  -9   1   58.39    4.00 
 -10  -9   1   62.79    4.30 
   9   9  -1   91.89   15.00 
   9   9  -1   93.29    7.40 
  -9  -9   1   85.09    6.70 
  -9  -9   1   95.99    5.30 
  -9  -9   1   90.49    5.00 
  -9  -9   1   97.29    6.60 
   8   9  -1   44.10    5.40 
   8   9  -1   17.70    7.60 
  -8  -9   1   31.40    3.00 
  -8  -9   1   33.40    3.90 
  -8  -9   1   29.80    2.70 
  -8  -9   1   36.60    4.20 
   7   9  -1  506.65   32.10 
   7   9  -1  499.45   22.90 
   7   9  -1  512.55   28.20 
  -7  -9   1  502.95   20.40 
  -7  -9   1  497.45   20.10 
  -7  -9   1  518.45   22.00 
  -7  -9   1  509.05   21.00 
   6   9  -1  655.13   33.20 
   6   9  -1  636.04   37.10 
   6   9  -1  656.43   28.60 
  -6  -9   1  644.54   25.70 
  -6  -9   1  663.73   27.30 
  -6  -9   1  685.63   26.10 
  -6  -9   1  663.33   26.50 
   5   9  -1  160.18    9.70 
   5   9  -1  166.98   13.60 
   5   9  -1  169.98   17.00 
  -5  -9   1  164.88    7.50 
  -5  -9   1  162.38    7.20 
  -5  -9   1  168.78    8.30 
  -5  -9   1  167.88    8.50 
   4   9  -1  537.25   32.30 
   4   9  -1  551.14   28.20 
  -4  -9   1  535.45   22.20 
  -4  -9   1  534.95   21.40 
   3   9  -1  273.17   15.10 
   3   9  -1  291.77   18.30 
   3   9  -1  296.87   28.60 
   3   9  -1  299.37   22.40 
  -3  -9   1  278.87   11.60 
  -3  -9   1  301.37   12.80 
  -3  -9   1  295.17   12.10 
   2   9  -1    6.20    3.10 
   2   9  -1    8.50    6.60 
   2   9  -1   11.40    5.80 
   2   9  -1    9.40   12.90 
  -2  -9   1    6.20    1.40 
  -2  -9   1   -4.60    4.20 
  -2  -9   1    7.70    1.80 
   1   9  -1  207.98   11.90 
   1   9  -1  226.18   23.80 
   1   9  -1  235.38   17.50 
   1   9  -1  224.18   14.00 
  -1  -9   1  227.48    9.90 
  -1  -9   1  187.28   17.30 
  -1  -9   1  218.18    9.80 
   0   9  -1  252.77   17.50 
   0   9  -1  245.48   23.60 
   0   9  -1  233.98   14.00 
   0   9  -1  252.07   12.90 
   0  -9   1  238.28   10.90 
   0  -9   1  255.67   19.10 
  -1   9  -1  434.26   30.40 
  -1   9  -1  405.46   23.00 
  -1   9  -1  408.76   19.80 
   1  -9   1  424.56   25.70 
   1  -9   1  385.66   16.90 
  -2   9  -1   73.19    9.30 
  -2   9  -1   75.99    6.40 
  -2   9  -1   73.99   13.60 
  -2   9  -1   76.79    6.80 
   2  -9   1   84.09   11.50 
   2  -9   1   67.79    5.00 
   2  -9   1   71.79    5.80 
  -3   9  -1  889.01   37.90 
  -3   9  -1  936.51   47.30 
  -3   9  -1  941.71   41.90 
  -3   9  -1  941.41   38.00 
   3  -9   1  865.41   36.10 
   3  -9   1  900.41   45.00 
   3  -9   1  897.81   35.90 
  -4   9  -1    9.10    3.80 
  -4   9  -1    8.10    6.30 
   4  -9   1    0.30    4.80 
   4  -9   1    6.50    2.00 
   4  -9   1    7.70    2.50 
   4  -9   1    4.10    2.10 
  -5   9  -1  205.08   11.10 
  -5   9  -1  187.88   15.90 
  -5   9  -1  174.88   10.80 
   5  -9   1  190.78    9.30 
   5  -9   1  202.88    9.60 
   5  -9   1  182.38    9.50 
  -6   9  -1  103.29   11.20 
  -6   9  -1  106.99    8.20 
  -6   9  -1  114.09    7.80 
   6  -9   1  106.99    6.70 
   6  -9   1  117.69    6.50 
   6  -9   1  112.99    6.60 
  -7   9  -1  372.46   22.10 
  -7   9  -1  384.76   18.90 
   7  -9   1  397.26   17.80 
   7  -9   1  423.16   17.60 
   7  -9   1  418.36   17.60 
  -8   9  -1  223.28   12.10 
  -8   9  -1  202.88    9.30 
  -8   9  -1  214.08   14.30 
   8  -9   1  207.08   10.60 
   8  -9   1  213.88   10.70 
   8  -9   1  221.48   11.20 
  -9   9  -1    2.80    1.20 
  -9   9  -1    3.90    3.10 
  -9   9  -1    1.40    3.30 
   9  -9   1   -0.10    2.20 
   9  -9   1    6.80    2.80 
   9  -9   1    4.80    2.80 
 -10   9  -1  209.38   12.30 
 -10   9  -1  234.48   10.00 
 -10   9  -1  207.48   13.30 
  10  -9   1  233.98   11.60 
  10  -9   1  203.18   13.90 
  10  -9   1  224.18   11.90 
 -11   9  -1  399.46   19.70 
 -11   9  -1  405.86   17.40 
  11  -9   1  435.56   19.30 
  11  -9   1  437.56   18.90 
  11  -9   1  419.86   19.30 
 -12   9  -1  132.69    9.90 
 -12   9  -1  168.98    7.30 
 -12   9  -1  170.18    8.40 
  12  -9   1  182.28   10.60 
  12  -9   1  178.28    9.70 
  12  -9   1  197.98   10.70 
 -13   9  -1  728.53   29.90 
 -13   9  -1  738.23   28.60 
  13  -9   1  759.62   32.20 
  13  -9   1  737.53   30.90 
  13  -9   1  742.23   31.70 
 -14   9  -1  776.72   34.20 
 -14   9  -1  843.52   32.00 
  14  -9   1  836.62   35.80 
  14  -9   1  861.71   35.50 
  14  -9   1  832.92   34.30 
 -15   9  -1  113.39    7.10 
 -15   9  -1  129.69    5.90 
  15  -9   1  113.19   12.30 
  15  -9   1  115.49    7.70 
  15  -9   1  131.49   12.10 
  16  -9   1  147.69   10.80 
  16  -9   1  162.58   10.50 
  16  -9   1  144.29    8.80 
  17  -9   1   53.09    6.70 
  17  -9   1   44.40    4.50 
  18  -9   1    0.20    4.10 
  18  -9   1   -6.80    2.20 
  18  -9   1    0.50    3.70 
  19  -9   1   18.80    4.50 
  19  -9   1   14.80    5.30 
  20  -9   1   33.40    6.20 
  20  -9   1   34.90    5.30 
  21  -9   1   46.50    6.40 
  21  -9   1   44.10    5.30 
  22  -9   1    2.10    2.60 
  19   8  -1    7.00    7.70 
 -19  -8   1   -0.10    1.90 
 -18  -8   1   32.80   46.70 
 -18  -8   1   35.30    4.10 
 -17  -8   1   24.90   38.90 
 -17  -8   1   16.00    3.10 
 -16  -8   1    0.10    2.80 
 -16  -8   1    3.60    2.10 
 -16  -8   1    3.10    3.10 
 -16  -8   1   -6.40   26.80 
 -15  -8   1   10.70   12.70 
 -15  -8   1    5.20    3.20 
 -15  -8   1    7.80    2.70 
 -15  -8   1   14.30    3.40 
 -14  -8   1   74.99    7.40 
 -14  -8   1   79.09    5.30 
 -14  -8   1   68.79    7.80 
 -14  -8   1   88.69   10.20 
 -13  -8   1    8.00    2.50 
 -13  -8   1    9.80    3.30 
 -13  -8   1   10.70    4.90 
 -13  -8   1    9.20    3.50 
 -12  -8   1   26.10    3.00 
 -12  -8   1   31.20    3.60 
 -12  -8   1   30.00    4.80 
 -12  -8   1   37.80    5.40 
  11   8  -1  102.49   19.30 
  11   8  -1   79.19    6.90 
 -11  -8   1   67.19    6.40 
 -11  -8   1   80.49    6.50 
 -11  -8   1   76.29    5.00 
 -11  -8   1   72.99    4.60 
  10   8  -1    5.30    3.20 
 -10  -8   1   -1.50    2.10 
 -10  -8   1   -2.50    1.10 
 -10  -8   1   -4.10    2.10 
 -10  -8   1   -0.60    1.30 
   9   8  -1  192.48   20.00 
   9   8  -1  225.98   12.00 
  -9  -8   1  190.48   14.90 
  -9  -8   1  216.98   10.00 
  -9  -8   1  212.68    9.50 
  -9  -8   1  229.38   10.70 
   8   8  -1 1431.06   69.19 
   8   8  -1 1413.36   57.89 
  -8  -8   1 1402.96   57.19 
  -8  -8   1 1464.25   55.39 
  -8  -8   1 1480.95   55.69 
  -8  -8   1 1504.95   56.39 
   7   8  -1   64.39    6.20 
   7   8  -1   78.19   12.30 
  -7  -8   1   70.19    4.00 
  -7  -8   1   69.59    5.30 
  -7  -8   1   69.89    4.60 
  -7  -8   1   71.09    3.90 
   6   8  -1  434.16   20.20 
   6   8  -1  446.76   28.00 
  -6  -8   1  462.65   18.60 
  -6  -8   1  452.65   18.10 
  -6  -8   1  445.16   17.80 
  -6  -8   1  461.25   19.40 
   5   8  -1 2173.68   85.99 
   5   8  -1 1959.40   81.39 
   5   8  -1 2181.88   90.49 
  -5  -8   1 2052.99   79.39 
  -5  -8   1 2085.69   79.29 
  -5  -8   1 2128.79   80.39 
   4   8  -1  237.58   15.50 
   4   8  -1  223.08   17.70 
  -4  -8   1  246.78   10.80 
  -4  -8   1  220.88    9.60 
  -4  -8   1  257.97   17.90 
  -4  -8   1  233.98    9.90 
   3   8  -1    3.70    5.20 
   3   8  -1    4.50    5.80 
  -3  -8   1    0.10    1.20 
   2   8  -1  212.88   14.10 
   2   8  -1  209.88   17.70 
   2   8  -1  216.58   22.80 
  -2  -8   1  201.18    9.20 
  -2  -8   1  195.68    8.70 
  -2  -8   1  241.68   24.10 
   1   8  -1  635.94   31.90 
   1   8  -1  649.24   38.80 
   1   8  -1  605.84   28.00 
  -1  -8   1  595.64   24.00 
  -1  -8   1  565.64   31.80 
   0   8  -1  114.79   11.80 
   0   8  -1  115.09    9.20 
   0   8  -1  134.89   17.20 
   0  -8   1  112.49    5.60 
   0  -8   1  113.29   12.20 
  -1   8  -1   56.49    8.30 
  -1   8  -1   59.29   12.50 
  -1   8  -1   53.39    5.90 
   1  -8   1   52.49    8.60 
  -2   8  -1  467.35   29.50 
  -2   8  -1  509.45   25.20 
  -2   8  -1  489.75   21.80 
  -2   8  -1  462.15   21.20 
   2  -8   1  455.95   21.00 
   2  -8   1  510.15   27.50 
  -3   8  -1  656.73   28.40 
  -3   8  -1  647.94   28.30 
  -3   8  -1  694.83   31.90 
  -3   8  -1  704.33   36.50 
   3  -8   1  664.43   27.40 
   3  -8   1  659.63   26.80 
   3  -8   1  662.23   35.00 
  -4   8  -1  385.56   18.10 
  -4   8  -1  412.26   18.00 
  -4   8  -1  387.76   24.00 
   4  -8   1  372.26   16.40 
   4  -8   1  324.57   31.40 
   4  -8   1  398.36   16.40 
  -5   8  -1   80.49   10.10 
  -5   8  -1   74.99    6.20 
  -5   8  -1   74.59    6.20 
   5  -8   1   77.29    5.00 
   5  -8   1   73.09    5.60 
   5  -8   1   77.29   10.40 
   5  -8   1   61.99    5.40 
  -6   8  -1 1919.41   73.99 
  -6   8  -1 1878.01   78.29 
   6  -8   1 1838.22   72.69 
   6  -8   1 1883.41   72.49 
   6  -8   1 1937.31   72.59 
   6  -8   1 1852.31   79.59 
  -7   8  -1  110.79    8.10 
  -7   8  -1  112.59   10.00 
   7  -8   1  123.49    7.30 
   7  -8   1  123.19    7.10 
   7  -8   1  128.09    7.00 
  -8   8  -1  163.88   10.30 
  -8   8  -1  177.18    8.00 
  -8   8  -1  170.88   11.90 
   8  -8   1  169.28    9.30 
   8  -8   1  190.08    9.30 
   8  -8   1  193.38    9.50 
  -9   8  -1 2033.80   76.29 
  -9   8  -1 1916.21   78.29 
  -9   8  -1 1919.11   80.39 
   9  -8   1 2007.60   77.69 
   9  -8   1 2062.29   77.39 
   9  -8   1 2069.69   77.59 
 -10   8  -1  372.76   15.30 
 -10   8  -1  367.86   18.90 
 -10   8  -1  328.47   16.80 
 -10   8  -1  358.46   15.10 
  10  -8   1  383.16   16.90 
  10  -8   1  364.86   16.30 
  10  -8   1  358.96   16.60 
 -11   8  -1  444.26   17.80 
 -11   8  -1  374.06   19.20 
 -11   8  -1  386.16   19.30 
  11  -8   1  449.16   18.90 
  11  -8   1  439.16   19.40 
  11  -8   1  442.76   19.40 
 -12   8  -1  544.65   24.30 
 -12   8  -1  502.55   24.30 
 -12   8  -1  571.84   23.20 
 -12   8  -1  560.74   21.90 
  12  -8   1  563.84   24.00 
  12  -8   1  607.74   24.90 
  12  -8   1  580.14   24.80 
 -13   8  -1   17.20    5.00 
 -13   8  -1   19.40    2.70 
 -13   8  -1   20.40    2.00 
  13  -8   1   20.50    4.30 
  13  -8   1   15.60    3.40 
  13  -8   1   14.60    4.00 
 -14   8  -1   19.30    2.00 
 -14   8  -1   10.50    4.90 
  14  -8   1   13.60    3.40 
  14  -8   1   20.70    4.70 
  14  -8   1   16.60    4.40 
 -15   8  -1  193.78   10.00 
 -15   8  -1  180.68   12.80 
 -15   8  -1  191.48    8.30 
  15  -8   1  180.88   10.10 
  15  -8   1  195.68   11.90 
  15  -8   1  195.48   11.70 
 -16   8  -1   31.10    2.60 
 -16   8  -1   26.00    3.40 
  16  -8   1   21.80    4.80 
  16  -8   1   27.60    5.20 
  16  -8   1   30.50    4.00 
 -17   8  -1   26.10    2.50 
  17  -8   1   18.90    4.50 
  17  -8   1   25.30    3.50 
 -18   8  -1   20.10    2.10 
  18  -8   1   10.80    4.20 
  18  -8   1   -1.70    3.40 
  18  -8   1   20.90    5.30 
  19  -8   1   14.40    4.90 
  19  -8   1   17.60    4.60 
  20  -8   1    9.20    3.90 
  20  -8   1   12.20    4.70 
  21  -8   1    0.80    3.50 
  21  -8   1    9.00    3.50 
  22  -8   1    4.20    2.80 
 -20  -7   1   -0.10    1.90 
 -19  -7   1    1.10    2.10 
 -18  -7   1   18.00    3.20 
 -18  -7   1    5.20   47.10 
 -17  -7   1   34.80    3.90 
 -17  -7   1   10.10   32.70 
 -17  -7   1   32.90    5.00 
 -17  -7   1   32.10    5.10 
 -16  -7   1   65.29    6.40 
 -16  -7   1   77.79    7.70 
 -16  -7   1   49.40   15.40 
 -16  -7   1   83.39    5.60 
 -15  -7   1   10.20    3.50 
 -15  -7   1    4.60    2.10 
 -15  -7   1   -2.70    7.20 
 -15  -7   1    6.10    2.80 
 -14  -7   1    4.60    5.30 
 -14  -7   1    6.70    2.50 
 -14  -7   1    2.60    1.90 
 -14  -7   1   -2.30    2.70 
 -13  -7   1   72.19    4.80 
 -13  -7   1   72.09    6.80 
 -13  -7   1   70.09    7.50 
 -13  -7   1   70.49    5.30 
  12   7  -1   -4.80    3.10 
 -12  -7   1    1.00    2.60 
 -12  -7   1    0.80    1.70 
 -12  -7   1   -1.90    3.00 
 -12  -7   1    1.80    1.60 
  11   7  -1   27.00    8.00 
  11   7  -1   20.20    4.20 
 -11  -7   1    7.40    3.00 
 -11  -7   1   13.00    2.30 
 -11  -7   1    9.10    3.00 
 -11  -7   1    7.00    1.80 
  10   7  -1   52.49    6.00 
  10   7  -1   49.90   10.50 
 -10  -7   1   45.70    4.50 
 -10  -7   1   42.70    3.30 
 -10  -7   1   50.09    5.00 
 -10  -7   1   45.10    3.40 
   9   7  -1   67.09   12.30 
   9   7  -1   71.29    6.30 
  -9  -7   1   74.59    5.80 
  -9  -7   1   70.09    5.10 
  -9  -7   1   71.29    4.20 
  -9  -7   1   69.39    4.20 
   8   7  -1   -0.20    2.70 
  -8  -7   1    7.90    1.50 
  -8  -7   1   10.80    2.30 
  -8  -7   1    7.70    2.30 
  -8  -7   1    9.00    1.50 
   7   7  -1  681.23   37.10 
  -7  -7   1  666.53   26.50 
  -7  -7   1  695.53   28.00 
  -7  -7   1  701.93   27.10 
  -7  -7   1  646.04   26.30 
   6   7  -1    6.90    5.70 
  -6  -7   1   -0.90    1.40 
  -6  -7   1    2.30    1.50 
  -6  -7   1    3.00    1.10 
   5   7  -1  479.75   27.00 
  -5  -7   1  424.26   25.40 
  -5  -7   1  463.05   18.90 
  -5  -7   1  456.55   17.90 
  -5  -7   1  440.06   17.70 
   4   7  -1   17.20    6.30 
  -4  -7   1   19.40    5.90 
  -4  -7   1   22.90    2.60 
  -4  -7   1   21.50    1.90 
   3   7  -1  192.98   15.40 
   3   7  -1  196.18   12.50 
  -3  -7   1  180.28    8.40 
  -3  -7   1  172.28   14.40 
   2   7  -1   15.20    6.20 
   2   7  -1   35.20    6.50 
  -2  -7   1   21.70    6.10 
  -2  -7   1   22.00    2.20 
   1   7  -1  717.13   34.10 
   1   7  -1  682.63   39.30 
   1   7  -1  683.73   30.60 
  -1  -7   1  685.13   33.90 
  -1  -7   1  673.83   26.80 
   0   7  -1  117.59   14.50 
   0   7  -1  110.99    8.60 
   0   7  -1  114.69   10.90 
   0  -7   1  122.19   12.00 
   0  -7   1  119.49    5.50 
  -1   7  -1  282.67   21.10 
  -1   7  -1  278.27   16.60 
  -1   7  -1  274.97   14.00 
   1  -7   1  283.77   18.10 
  -2   7  -1   62.29   10.40 
  -2   7  -1   73.39    7.90 
  -2   7  -1   67.89    5.80 
   2  -7   1   68.29    9.90 
  -3   7  -1  185.68   15.10 
  -3   7  -1  164.78    9.30 
  -3   7  -1  179.98   12.10 
   3  -7   1  171.98   13.70 
  -4   7  -1  459.45   25.20 
  -4   7  -1  466.75   20.20 
   4  -7   1  444.46   24.20 
  -5   7  -1    6.40    2.60 
  -5   7  -1    7.00    4.30 
   5  -7   1    7.20    2.30 
   5  -7   1    6.80    2.20 
   5  -7   1   -0.60    3.70 
  -6   7  -1  283.17   14.40 
  -6   7  -1  281.97   16.20 
  -6   7  -1  270.57   13.30 
   6  -7   1  257.57   12.20 
   6  -7   1  271.17   12.20 
   6  -7   1  271.97   12.30 
   6  -7   1  249.58   16.80 
   6  -7   1  289.77   19.20 
  -7   7  -1  676.33   29.00 
  -7   7  -1  673.83   31.40 
  -7   7  -1  713.93   27.10 
   7  -7   1  693.83   34.00 
   7  -7   1  689.73   28.90 
   7  -7   1  686.73   35.60 
   7  -7   1  678.73   27.90 
  -8   7  -1  442.36   20.10 
  -8   7  -1  461.55   22.10 
  -8   7  -1  448.66   18.30 
   8  -7   1  444.96   19.20 
   8  -7   1  464.05   19.40 
   8  -7   1  437.56   26.30 
  -9   7  -1   -4.60    2.60 
  -9   7  -1    6.30    2.80 
  -9   7  -1    6.10    1.50 
   9  -7   1   12.00    2.80 
   9  -7   1    3.30    2.40 
 -10   7  -1  254.67   11.30 
 -10   7  -1  233.78   12.50 
 -10   7  -1  268.27   11.60 
 -10   7  -1  250.37   10.30 
  10  -7   1  253.77   12.40 
  10  -7   1  250.07   12.40 
  10  -7   1  263.57   12.30 
 -11   7  -1   47.50    4.40 
 -11   7  -1   41.40    5.20 
 -11   7  -1   44.30    3.60 
 -11   7  -1   50.09    2.80 
  11  -7   1   48.20    4.50 
  11  -7   1   47.90    5.10 
  11  -7   1   45.40    6.40 
 -12   7  -1  106.69    6.40 
 -12   7  -1  104.59    7.00 
 -12   7  -1  109.99    5.20 
  12  -7   1  125.29    7.70 
  12  -7   1  119.89    7.80 
  12  -7   1  102.79    6.90 
 -13   7  -1    2.80    1.20 
 -13   7  -1    3.00    3.40 
 -13   7  -1    5.80    2.10 
  13  -7   1    4.10    2.70 
  13  -7   1    6.70    3.30 
  13  -7   1    5.70    3.30 
 -14   7  -1   20.10    2.20 
 -14   7  -1   26.70    5.90 
  14  -7   1   21.80    4.30 
  14  -7   1   21.20    4.60 
  14  -7   1   21.90    3.70 
 -15   7  -1   83.89    4.50 
 -15   7  -1   82.39    6.00 
 -15   7  -1   76.19   11.20 
  15  -7   1   93.69    7.70 
  15  -7   1   85.79    7.60 
  15  -7   1   70.69    5.80 
 -16   7  -1   17.80   15.50 
 -16   7  -1    0.00    1.30 
 -16   7  -1   -0.80    1.90 
  16  -7   1    3.40    3.80 
  16  -7   1    1.30    3.30 
  16  -7   1    3.50    2.40 
 -17   7  -1   16.50   19.90 
 -17   7  -1   27.80    2.70 
 -17   7  -1   30.60    4.40 
  17  -7   1   35.10    5.20 
  17  -7   1   38.30    5.60 
 -18   7  -1   67.19    4.00 
 -18   7  -1   50.29    6.80 
  18  -7   1   71.39    7.70 
  18  -7   1   73.69    7.00 
 -19   7  -1   12.70    1.90 
  19  -7   1   12.20    4.20 
  19  -7   1   13.20    4.70 
 -20   7  -1   26.00    2.50 
  20  -7   1   21.00    5.50 
  21  -7   1    8.00    3.80 
  21  -7   1    5.80    3.00 
  22  -7   1    5.40    2.50 
 -20  -6   1   10.10    2.70 
 -19  -6   1   81.19   48.60 
 -18  -6   1   23.70   38.10 
 -17  -6   1   11.80   20.90 
 -17  -6   1    8.40    3.80 
 -17  -6   1   10.60    3.90 
 -17  -6   1   10.80    2.70 
 -16  -6   1   63.69   10.90 
 -16  -6   1   66.79    7.10 
 -16  -6   1   92.39    5.80 
 -16  -6   1   82.19    6.80 
 -15  -6   1   24.40    4.50 
 -15  -6   1   27.10    4.30 
 -15  -6   1   31.00    6.60 
 -15  -6   1   23.00    3.10 
 -14  -6   1   46.40    5.70 
 -14  -6   1   39.10    4.50 
 -14  -6   1   46.00    4.10 
 -14  -6   1   33.90    5.80 
 -13  -6   1  207.18   10.40 
 -13  -6   1  196.08   11.60 
 -13  -6   1  208.38   12.10 
 -13  -6   1  208.38    9.70 
  12   6  -1    4.30    7.10 
  12   6  -1   -0.10    3.10 
 -12  -6   1    1.70    2.30 
 -12  -6   1    1.80    1.60 
 -12  -6   1   -2.60    2.60 
 -12  -6   1   -1.70    1.40 
  11   6  -1   74.69   14.00 
  11   6  -1   73.89    6.60 
 -11  -6   1   78.59    6.20 
 -11  -6   1   66.99    4.20 
 -11  -6   1   69.39    4.50 
 -11  -6   1   73.39    5.60 
  10   6  -1   83.49    6.40 
  10   6  -1   84.69   14.00 
 -10  -6   1   71.59    5.50 
 -10  -6   1   79.69    4.50 
 -10  -6   1   76.89    4.40 
 -10  -6   1   78.49    6.10 
   9   6  -1   93.89   13.20 
  -9  -6   1   89.49    4.60 
  -9  -6   1   83.89    4.50 
  -9  -6   1   80.59    6.00 
  -9  -6   1   84.29    5.50 
   8   6  -1  178.58   16.80 
  -8  -6   1  154.88    7.10 
  -8  -6   1  160.68    8.60 
  -8  -6   1  169.08    7.90 
  -8  -6   1  148.69    7.00 
   7   6  -1  464.35   27.30 
  -7  -6   1  419.56   17.50 
  -7  -6   1  427.46   17.60 
  -7  -6   1  474.05   19.10 
   6   6  -1  528.85   28.90 
  -6  -6   1  481.85   19.60 
  -6  -6   1  490.25   27.30 
  -6  -6   1  521.35   20.90 
  -6  -6   1  496.05   19.70 
   5   6  -1   79.79   10.70 
  -5  -6   1   85.19    5.00 
   4   6  -1  140.59   12.70 
  -4  -6   1  141.99    6.90 
  -4  -6   1  139.99   11.90 
   3   6  -1  256.47   16.70 
  -3  -6   1  248.28   10.60 
  -3  -6   1  236.08   15.90 
   2   6  -1   22.90    5.00 
   2   6  -1   16.70    5.50 
  -2  -6   1   18.90    5.50 
  -2  -6   1   19.30    1.90 
   1   6  -1   17.60    6.30 
   1   6  -1   34.90    5.90 
  -1  -6   1   25.50    2.00 
  -1  -6   1   19.20    5.40 
   0   6  -1   25.10    4.80 
   0   6  -1   24.30    5.60 
   0   6  -1   18.40    6.80 
   0  -6   1   24.90    5.80 
   0  -6   1   21.50    1.80 
  -1   6  -1 2355.26  100.39 
  -1   6  -1 2407.06   94.89 
  -1   6  -1 2493.55   96.59 
   1  -6   1 2461.05   97.99 
  -2   6  -1 1420.06   56.89 
  -2   6  -1 1437.76   62.69 
  -2   6  -1 1470.95   59.49 
   2  -6   1 1470.85   61.49 
  -3   6  -1  285.17   17.80 
  -3   6  -1  273.67   15.90 
  -3   6  -1  271.17   13.00 
   3  -6   1  296.77   17.00 
  -4   6  -1 2954.80  112.69 
  -4   6  -1 2943.11  116.69 
   4  -6   1 2931.31  118.49 
   4  -6   1 2970.60  116.39 
  -5   6  -1  765.22   31.10 
  -5   6  -1  783.52   34.10 
   5  -6   1  757.92   34.80 
   5  -6   1  734.93   36.10 
  -6   6  -1  688.53   31.30 
   6  -6   1  744.43   33.50 
   6  -6   1  691.83   34.30 
  -7   6  -1  156.78    7.10 
  -7   6  -1  153.68   10.00 
   7  -6   1  161.28   12.10 
   7  -6   1  137.79    7.70 
   7  -6   1  169.08   13.50 
   7  -6   1  149.69    8.00 
  -8   6  -1   28.50    2.60 
  -8   6  -1   25.40    4.50 
   8  -6   1   19.70    6.20 
   8  -6   1   34.00    4.00 
  -9   6  -1   23.70    4.10 
   9  -6   1   27.80    3.60 
   9  -6   1   32.00    3.70 
   9  -6   1   39.50    9.90 
 -10   6  -1  427.56   17.70 
 -10   6  -1  406.66   16.60 
 -10   6  -1  425.26   17.60 
  10  -6   1  417.56   18.30 
  10  -6   1  435.86   18.40 
 -11   6  -1   10.70    1.40 
 -11   6  -1    9.50    2.00 
 -11   6  -1   13.40    2.60 
  11  -6   1   10.50    3.00 
  11  -6   1   16.60    3.20 
 -12   6  -1  194.78    9.60 
 -12   6  -1  179.88    8.10 
 -12   6  -1  191.88    9.80 
  12  -6   1  198.18   10.10 
  12  -6   1  202.08   10.50 
 -13   6  -1   -0.80    1.60 
 -13   6  -1   -1.00    4.10 
 -13   6  -1   -0.80    1.00 
  13  -6   1    0.40    2.70 
  13  -6   1    2.70    2.80 
  13  -6   1   -1.00    2.10 
 -14   6  -1   72.19    6.30 
 -14   6  -1   69.39    3.90 
 -14   6  -1   63.29    6.70 
  14  -6   1   54.59    6.10 
  14  -6   1   63.89    6.50 
  14  -6   1   69.99    5.40 
 -15   6  -1  387.56   19.00 
 -15   6  -1  372.66   17.40 
 -15   6  -1  377.26   15.50 
  15  -6   1  364.46   16.80 
  15  -6   1  384.86   18.30 
  15  -6   1  395.86   18.50 
 -16   6  -1   75.09    5.60 
 -16   6  -1   75.29   11.20 
 -16   6  -1   67.29    4.20 
  16  -6   1   67.69    7.00 
  16  -6   1   66.89    5.40 
  16  -6   1   73.59    7.10 
 -17   6  -1  209.38   11.50 
 -17   6  -1  234.68   24.10 
 -17   6  -1  245.08   11.40 
  17  -6   1  209.98   12.50 
  17  -6   1  212.28   12.80 
 -18   6  -1   29.00    3.80 
 -18   6  -1   35.70   27.20 
 -18   6  -1   30.70    2.90 
  18  -6   1   29.80    5.30 
  18  -6   1   41.00    5.50 
 -19   6  -1    6.10   33.60 
 -19   6  -1   21.60    2.40 
  19  -6   1   24.60    4.90 
  19  -6   1   19.30    4.70 
 -20   6  -1   30.60    3.30 
  20  -6   1   20.10    4.40 
 -21   6  -1  113.39    5.70 
  21  -6   1  116.99    8.30 
  21  -6   1  129.09    9.10 
  22  -6   1   36.50    4.20 
 -21  -5   1   12.00    2.60 
 -20  -5   1   25.80    3.20 
 -19  -5   1   37.90   48.50 
 -19  -5   1   50.59    5.20 
 -18  -5   1   80.39    7.70 
 -18  -5   1   84.69    5.90 
 -18  -5   1   85.69   32.00 
 -17  -5   1   70.99    7.20 
 -17  -5   1   69.49    7.20 
 -17  -5   1   76.89    5.50 
 -17  -5   1   78.29   15.70 
 -16  -5   1   10.60    4.40 
 -16  -5   1   12.00    2.60 
 -16  -5   1    7.90    2.90 
 -16  -5   1    5.60    7.50 
 -15  -5   1   87.29    6.70 
 -15  -5   1   79.09    5.30 
 -15  -5   1   81.19    7.40 
 -15  -5   1   77.09    8.30 
 -14  -5   1  127.39    7.90 
 -14  -5   1  132.59    9.50 
 -14  -5   1  134.09    7.00 
 -14  -5   1  124.89    9.20 
  13   5  -1   -2.30    2.70 
 -13  -5   1   -0.40    3.00 
 -13  -5   1   -1.70    2.10 
 -13  -5   1    0.10    1.90 
 -13  -5   1    1.40    1.50 
  12   5  -1   -3.30    9.20 
  12   5  -1   -5.80    2.80 
 -12  -5   1   -1.00    1.30 
 -12  -5   1    2.90    2.70 
 -12  -5   1   -1.30    2.00 
 -12  -5   1   -1.20    1.60 
  11   5  -1   29.10    4.40 
  11   5  -1   15.40    8.30 
 -11  -5   1   32.20    2.70 
 -11  -5   1   32.20    3.00 
 -11  -5   1   29.70    4.20 
 -11  -5   1   28.40    3.70 
  10   5  -1  214.68   19.10 
 -10  -5   1  204.28    9.10 
 -10  -5   1  216.68   10.20 
 -10  -5   1  210.38   10.90 
 -10  -5   1  205.28    9.30 
   9   5  -1  179.58   16.60 
  -9  -5   1  186.78    8.90 
  -9  -5   1  176.08    8.00 
  -9  -5   1  195.48    9.80 
  -9  -5   1  181.38    8.10 
   8   5  -1    0.30    4.30 
  -8  -5   1    0.00    1.60 
  -8  -5   1    1.30    1.10 
  -8  -5   1    0.50    1.50 
  -8  -5   1    1.80    1.00 
   7   5  -1 4029.10  158.48 
  -7  -5   1 3698.23  149.59 
  -7  -5   1 4113.99  149.79 
  -7  -5   1 3959.10  148.79 
   6   5  -1  947.41   43.80 
  -6  -5   1  880.91   35.00 
  -6  -5   1  931.21   36.20 
   5   5  -1   12.80    5.60 
  -5  -5   1   24.60    5.80 
  -5  -5   1   22.20    2.60 
   4   5  -1  225.58   14.90 
  -4  -5   1  206.78    9.20 
  -4  -5   1  194.88   13.80 
   3   5  -1   91.49   15.30 
  -3  -5   1  114.49    9.80 
  -3  -5   1  103.19    5.10 
   2   5  -1    3.30    3.90 
  -2  -5   1    4.30    1.10 
  -2  -5   1    1.60    3.70 
   1   5  -1 1297.07   55.49 
   1   5  -1 1304.57   52.89 
  -1  -5   1 1318.37   49.80 
  -1  -5   1 1330.37   55.29 
   0   5  -1 2052.39   78.59 
   0   5  -1 1871.41   75.99 
   0  -5   1 1938.01   73.49 
  -1   5  -1  125.99    9.30 
  -1   5  -1  119.09    7.40 
  -1   5  -1  117.79   11.50 
   1  -5   1  112.99   17.10 
  -2   5  -1 2685.93  108.39 
  -2   5  -1 2739.33  102.19 
  -2   5  -1 2744.03  104.09 
  -2   5  -1 2755.52  106.19 
   2  -5   1 2696.23  106.99 
  -3   5  -1  941.21   38.80 
  -3   5  -1  875.11   36.50 
  -3   5  -1  920.81   40.10 
   3  -5   1  959.70   39.60 
   3  -5   1  905.81   40.80 
  -4   5  -1   76.39    7.30 
  -4   5  -1   76.69    5.10 
   4  -5   1   65.69    8.00 
   4  -5   1   67.09    7.40 
  -5   5  -1    4.90    2.90 
  -5   5  -1    7.00    2.30 
   5  -5   1    3.80    3.10 
   5  -5   1    6.90    4.00 
  -6   5  -1    0.50    0.90 
  -6   5  -1    0.10    2.20 
   6  -5   1    5.10    3.60 
   6  -5   1    2.10    3.00 
  -7   5  -1   28.30    4.40 
  -7   5  -1   32.40    2.60 
   7  -5   1   32.30    6.20 
   7  -5   1   24.60    5.20 
  -8   5  -1   82.79    6.80 
  -8   5  -1   83.99    4.60 
   8  -5   1   84.99    8.90 
   8  -5   1   82.59    5.20 
   8  -5   1   62.69    9.10 
  -9   5  -1  322.47   13.70 
   9  -5   1  315.47   20.10 
   9  -5   1  319.07   14.40 
   9  -5   1  310.57   14.20 
 -10   5  -1    1.30    7.20 
 -10   5  -1   13.70    1.40 
 -10   5  -1   13.50    2.30 
 -10   5  -1   13.70    2.20 
  10  -5   1   12.80    2.80 
  10  -5   1   12.10    3.20 
 -11   5  -1   29.90    9.30 
 -11   5  -1   62.49    4.50 
 -11   5  -1   64.19    3.30 
 -11   5  -1   65.29    4.50 
  11  -5   1   59.39    5.00 
  11  -5   1   59.59    5.00 
 -12   5  -1    4.30    2.20 
 -12   5  -1    9.00    1.50 
 -12   5  -1    6.90    2.00 
  12  -5   1    2.90    2.50 
  12  -5   1   15.20    3.10 
 -13   5  -1  300.17   13.70 
 -13   5  -1  299.07   12.20 
 -13   5  -1  281.37   16.90 
  13  -5   1  285.97   13.60 
 -14   5  -1   72.79    4.10 
 -14   5  -1   76.09    6.40 
 -14   5  -1   63.59    5.30 
  14  -5   1   64.89    6.20 
  14  -5   1   60.09    5.10 
  14  -5   1   79.19    6.30 
 -15   5  -1  102.99    8.50 
 -15   5  -1  117.79    5.70 
 -15   5  -1  105.89    7.30 
  15  -5   1  103.19    8.00 
  15  -5   1  109.29    8.00 
  15  -5   1  117.59    6.80 
 -16   5  -1  195.28    8.60 
 -16   5  -1  211.18   13.10 
 -16   5  -1  178.68   10.20 
  16  -5   1  178.48    9.30 
  16  -5   1  177.58   11.00 
 -17   5  -1    3.20    9.30 
 -17   5  -1   11.70    3.30 
 -17   5  -1    2.10    2.30 
  17  -5   1    6.50    3.50 
  17  -5   1   13.50    5.20 
 -18   5  -1   26.90   22.80 
 -18   5  -1   30.00    4.10 
 -18   5  -1   38.70    3.20 
  18  -5   1   27.90    4.80 
  18  -5   1   31.60    5.40 
 -19   5  -1   91.59    7.60 
 -19   5  -1  115.19   36.20 
 -19   5  -1  114.09    5.70 
  19  -5   1  100.89    8.00 
  19  -5   1  105.19    9.00 
 -20   5  -1   75.09    4.90 
  20  -5   1   65.99    6.60 
 -21   5  -1   11.00    2.00 
  21  -5   1    7.70    3.80 
  21  -5   1    3.90    3.00 
 -22   5  -1    6.00    2.00 
  22  -5   1    8.00    2.70 
 -21  -4   1    3.70    2.00 
 -20  -4   1   -0.10    1.90 
 -20  -4   1  -13.20   52.29 
 -19  -4   1    4.60    2.20 
 -19  -4   1   -3.50   41.40 
 -18  -4   1   19.30    3.30 
 -18  -4   1   16.80    4.40 
 -18  -4   1   10.70   23.40 
 -17  -4   1    2.00    3.60 
 -17  -4   1    1.70    2.70 
 -17  -4   1    2.10   10.60 
 -17  -4   1    3.60    2.10 
 -16  -4   1    5.10    6.10 
 -16  -4   1   -0.30    1.90 
 -16  -4   1    6.60    3.10 
 -16  -4   1   -1.30    2.90 
 -15  -4   1   10.60    2.30 
 -15  -4   1   22.10    4.30 
 -15  -4   1   13.30    3.40 
 -15  -4   1   16.80    5.00 
  14   4  -1   43.30    4.50 
 -14  -4   1   34.10    5.00 
 -14  -4   1   27.10    4.90 
 -14  -4   1   28.20    3.20 
 -14  -4   1   24.80    4.00 
  13   4  -1   43.70   12.70 
  13   4  -1   37.70    4.80 
 -13  -4   1   37.90    4.20 
 -13  -4   1   37.80    4.90 
 -13  -4   1   34.20    3.20 
 -13  -4   1   27.80    4.30 
  12   4  -1   37.00    4.50 
  12   4  -1   22.80    8.00 
 -12  -4   1   29.60    4.20 
 -12  -4   1   38.10    4.60 
 -12  -4   1   36.00    3.60 
 -12  -4   1   32.00    3.00 
  11   4  -1  130.39    7.70 
  11   4  -1  142.49   16.20 
 -11  -4   1  145.59    8.50 
 -11  -4   1  148.89    7.10 
 -11  -4   1  132.99    6.60 
  10   4  -1    1.10    4.50 
 -10  -4   1   -0.70    1.10 
 -10  -4   1   -1.70    1.70 
 -10  -4   1    0.10    1.20 
 -10  -4   1   -4.40    1.60 
   9   4  -1  129.99   13.90 
  -9  -4   1  118.39    7.00 
  -9  -4   1  107.69    5.50 
  -9  -4   1  117.39    6.20 
  -9  -4   1  106.89    5.40 
   8   4  -1  122.59   13.10 
  -8  -4   1  128.69    6.20 
  -8  -4   1  114.69    5.50 
  -8  -4   1  122.29    7.00 
   7   4  -1    3.20    5.20 
  -7  -4   1    4.60    1.60 
  -7  -4   1    2.80    1.10 
  -7  -4   1    5.70    2.00 
   6   4  -1   -0.90    4.30 
  -6  -4   1    6.10    1.70 
   5   4  -1    7.70    4.40 
  -5  -4   1    7.60    4.00 
  -5  -4   1   13.70    1.90 
   4   4  -1  350.86   19.80 
  -4  -4   1  336.97   18.50 
  -4  -4   1  342.97   14.10 
   3   4  -1 2723.23  105.49 
  -3  -4   1 2626.44  104.99 
  -3  -4   1 2657.93  100.69 
   2   4  -1  795.32   35.00 
  -2  -4   1  793.92   30.50 
  -2  -4   1  793.22   34.90 
   1   4  -1  325.27   16.80 
  -1  -4   1  304.07   12.20 
  -1  -4   1  298.97   16.60 
   0   4  -1   81.19    8.80 
   0  -4   1   90.59    3.90 
   0  -4   1   91.49    8.80 
   1  -4   1 6879.61  261.57 
  -2   4  -1    2.70    0.50 
  -2   4  -1    2.50    3.80 
  -2   4  -1    1.00    2.70 
   2  -4   1    5.40    4.00 
  -3   4  -1  460.85   20.50 
  -3   4  -1  422.46   18.10 
   3  -4   1  452.05   20.40 
   3  -4   1  413.16   21.00 
  -4   4  -1   32.00    3.20 
  -4   4  -1   33.00    4.50 
   4  -4   1   33.40    5.40 
   4  -4   1   37.30    5.30 
  -5   4  -1    4.40    1.10 
  -5   4  -1    6.60    2.50 
   5  -4   1    6.60    3.20 
   5  -4   1    7.20    3.20 
  -6   4  -1  113.59    7.40 
  -6   4  -1  114.79    5.40 
   6  -4   1  118.19    9.20 
  -7   4  -1   11.00    2.90 
  -7   4  -1    8.80    1.60 
   7  -4   1   12.70    3.90 
  -8   4  -1  230.68   10.40 
   8  -4   1  244.98   15.00 
  -9   4  -1  133.09   10.10 
  -9   4  -1  180.68    8.10 
  -9   4  -1  177.58    7.70 
   9  -4   1  173.98    8.20 
   9  -4   1  152.28   13.20 
 -10   4  -1   67.39    8.50 
 -10   4  -1  105.59    5.70 
 -10   4  -1   94.89    4.50 
 -10   4  -1  103.39    5.40 
  10  -4   1   99.49    6.40 
  10  -4   1   87.69    6.00 
 -11   4  -1   50.09    4.00 
 -11   4  -1   42.40    3.80 
 -11   4  -1   46.00    2.80 
 -11   4  -1   40.20    6.70 
  11  -4   1   52.49    4.30 
  11  -4   1   49.70    5.00 
 -12   4  -1   40.60    3.90 
 -12   4  -1   33.40    7.80 
 -12   4  -1   42.10    4.00 
 -12   4  -1   46.90    2.90 
  12  -4   1   46.00    4.40 
  12  -4   1   39.10    4.20 
 -13   4  -1   31.90    3.80 
 -13   4  -1   33.40    3.90 
 -13   4  -1   20.40    8.90 
 -13   4  -1   31.00    2.60 
  13  -4   1   43.90    4.50 
  13  -4   1   33.10    4.00 
 -14   4  -1   -0.60    2.50 
 -14   4  -1    4.30    2.20 
 -14   4  -1   44.10   11.70 
 -14   4  -1    3.20    1.30 
  14  -4   1    5.10    2.40 
  14  -4   1    7.10    3.00 
 -15   4  -1   24.50    2.60 
 -15   4  -1   21.90    4.40 
 -15   4  -1   18.20    3.20 
  15  -4   1   19.10    4.00 
  15  -4   1   27.10    4.30 
  15  -4   1   18.50    3.20 
 -16   4  -1   39.50    6.10 
 -16   4  -1   32.70    3.00 
 -16   4  -1   30.50    4.10 
  16  -4   1   35.40    5.10 
  16  -4   1   35.90    5.00 
 -17   4  -1   18.10    3.50 
 -17   4  -1   13.30    2.90 
 -17   4  -1   15.40    6.40 
  17  -4   1   14.50    4.20 
  17  -4   1   14.90    3.90 
 -18   4  -1   35.80    4.60 
 -18   4  -1   28.20    3.00 
 -18   4  -1   23.60   13.00 
  18  -4   1   28.30    4.70 
  18  -4   1   30.80    4.80 
 -19   4  -1   -8.00   29.80 
 -19   4  -1    1.20    1.50 
 -19   4  -1    1.80    2.60 
  19  -4   1    7.40    3.80 
  19  -4   1    0.40    2.90 
 -20   4  -1   27.60   42.50 
 -20   4  -1   29.80    3.10 
  20  -4   1   35.40    4.80 
 -21   4  -1   36.00    3.20 
  21  -4   1   25.90    4.00 
  21  -4   1   20.00    4.40 
 -22   4  -1   12.40    1.80 
  22  -4   1   17.30    4.50 
 -21  -3   1    0.80    1.90 
 -20  -3   1   31.10   47.50 
 -19  -3   1   22.40    4.40 
 -19  -3   1   -7.70   38.20 
 -19  -3   1   12.90    2.70 
 -18  -3   1    0.70    3.10 
 -18  -3   1    0.90   19.60 
 -18  -3   1    0.30    2.00 
 -17  -3   1   54.19   10.50 
 -17  -3   1   35.10    5.30 
 -17  -3   1   33.00    5.90 
 -17  -3   1   49.70    4.30 
  16   3  -1   10.40    3.90 
 -16  -3   1    1.20    1.90 
 -16  -3   1   -2.10    5.30 
 -16  -3   1    1.10    3.10 
  15   3  -1   92.29    6.80 
 -15  -3   1   82.29    8.40 
 -15  -3   1   84.89    7.10 
 -15  -3   1   88.79    5.50 
 -15  -3   1   85.79    7.50 
  14   3  -1   70.09    5.40 
 -14  -3   1   53.99    6.10 
 -14  -3   1   46.50    5.20 
 -14  -3   1   50.19    4.10 
 -14  -3   1   65.29    6.30 
  13   3  -1  183.18   19.20 
  13   3  -1  157.88    8.60 
 -13  -3   1  139.89    8.90 
 -13  -3   1  146.99    9.30 
 -13  -3   1  139.29    8.20 
 -13  -3   1  149.19    7.30 
  12   3  -1   11.50    7.20 
  12   3  -1   15.10    3.00 
 -12  -3   1   15.80    3.10 
 -12  -3   1   17.10    2.10 
 -12  -3   1   21.50    3.10 
 -12  -3   1   15.60    3.30 
  11   3  -1  103.29   14.10 
  11   3  -1  103.59    6.40 
 -11  -3   1  104.39    7.00 
 -11  -3   1  109.59    5.50 
 -11  -3   1   99.39    6.30 
 -11  -3   1  114.69    5.90 
  10   3  -1    6.00    5.60 
 -10  -3   1   16.00    3.10 
 -10  -3   1   10.50    1.70 
 -10  -3   1   12.50    2.50 
 -10  -3   1   21.90    2.70 
   9   3  -1   29.00    7.80 
  -9  -3   1   35.20    2.90 
  -9  -3   1   28.20    3.10 
  -9  -3   1   29.00    2.40 
  -9  -3   1   31.20    3.70 
   8   3  -1  880.81   41.20 
  -8  -3   1  790.52   33.20 
  -8  -3   1  820.12   32.70 
  -8  -3   1  863.71   33.60 
   7   3  -1 2562.94  102.29 
  -7  -3   1 2363.06   94.39 
  -7  -3   1 2582.94   95.39 
   6   3  -1  319.17   18.80 
  -6  -3   1  301.77   13.20 
   5   3  -1  913.01   40.70 
  -5  -3   1  923.51   35.70 
   4   3  -1   49.30    7.50 
  -4  -3   1   43.80    6.40 
  -4  -3   1   50.89    3.20 
   3   3  -1  986.30   40.40 
  -3  -3   1  948.21   39.90 
  -3  -3   1  915.51   36.30 
   2   3  -1 1878.41   74.89 
  -2  -3   1 1928.71   74.99 
  -2  -3   1 1880.21   71.49 
   1   3  -1 1750.12   66.39 
  -1  -3   1 1724.73   66.39 
  -1  -3   1 1545.25   62.99 
   0   3  -1  134.69    5.60 
   0   3  -1  152.88    9.80 
   0  -3   1  147.29    9.50 
   0  -3   1  137.79    5.60 
  -1   3  -1  431.06   16.60 
  -1   3  -1  413.36   20.30 
  -1   3  -1  460.45   19.50 
   1  -3   1  456.55   20.00 
  -2   3  -1  701.63   29.90 
  -2   3  -1  741.33   29.80 
   2  -3   1  689.23   30.20 
   2  -3   1  751.12   30.10 
  -3   3  -1  229.28   11.10 
   3  -3   1  227.68   12.00 
   3  -3   1  239.08   12.00 
  -4   3  -1  722.13   29.00 
  -4   3  -1  714.73   27.50 
   4  -3   1  712.33   30.10 
  -5   3  -1  245.28   11.90 
  -5   3  -1  252.57   10.40 
   5  -3   1  266.57   13.20 
  -6   3  -1  129.49    6.10 
  -6   3  -1  132.19    7.70 
   6  -3   1  141.39    9.00 
  -7   3  -1   49.40    3.30 
   7  -3   1   54.69    6.10 
  -8   3  -1  316.27   13.20 
   8  -3   1  299.97   16.90 
  -9   3  -1 1182.68   45.20 
  -9   3  -1 1114.29   47.30 
  -9   3  -1 1224.68   45.80 
 -10   3  -1  342.07   17.70 
 -10   3  -1  412.16   16.60 
 -10   3  -1  397.76   15.50 
 -10   3  -1  387.06   16.00 
  10  -3   1  382.36   16.40 
 -11   3  -1  255.37   11.70 
 -11   3  -1  271.47   11.30 
 -11   3  -1  243.08   10.30 
 -11   3  -1  212.18   12.90 
  11  -3   1  254.07   11.90 
  11  -3   1  265.87   14.00 
 -12   3  -1  711.93   28.80 
 -12   3  -1  700.03   27.20 
 -12   3  -1  699.23   28.20 
  12  -3   1  669.93   28.50 
  12  -3   1  712.23   28.70 
 -13   3  -1  486.85   20.20 
 -13   3  -1  427.96   18.90 
 -13   3  -1  461.35   19.70 
  13  -3   1  457.45   19.90 
  13  -3   1  447.76   19.40 
 -14   3  -1   30.30    2.70 
 -14   3  -1   32.40    4.10 
 -14   3  -1   21.80    7.50 
 -14   3  -1   32.00    4.40 
  14  -3   1    8.30    7.40 
  14  -3   1   32.50    3.80 
 -15   3  -1   -2.10    2.90 
 -15   3  -1    2.50    1.50 
 -15   3  -1   -1.30    1.90 
 -15   3  -1  -10.70    9.10 
  15  -3   1    1.60    2.70 
 -16   3  -1   -3.60    1.80 
 -16   3  -1   -1.00    3.60 
 -16   3  -1    0.40    1.50 
 -16   3  -1   -8.60   13.00 
  16  -3   1    4.10    3.00 
  16  -3   1    0.60    2.60 
 -17   3  -1   39.40    5.10 
 -17   3  -1   48.50    3.80 
 -17   3  -1   48.10    6.90 
  17  -3   1   40.50    5.40 
 -18   3  -1   15.90    3.80 
 -18   3  -1   28.00    9.40 
 -18   3  -1   13.50    2.20 
  18  -3   1   12.30    3.80 
  18  -3   1   14.00    3.60 
 -19   3  -1   27.80   20.70 
 -19   3  -1    5.20    2.70 
 -19   3  -1    6.20    1.90 
  19  -3   1    1.70    3.50 
  19  -3   1    9.10    3.20 
 -20   3  -1   28.80   39.00 
 -20   3  -1   14.80    2.30 
  20  -3   1   16.60    3.80 
 -21   3  -1   -1.90   42.00 
 -21   3  -1   -1.40    1.50 
  21  -3   1   -1.00    2.30 
 -22   3  -1    5.10    1.50 
 -22  -2   1    1.90    1.90 
 -21  -2   1   -0.30    2.00 
 -20  -2   1   32.90   59.69 
 -19  -2   1   52.49   38.90 
 -19  -2   1   30.60    5.00 
 -19  -2   1   35.80    4.00 
 -18  -2   1   41.50   18.70 
 -18  -2   1   35.30    5.60 
 -18  -2   1   30.60    3.60 
  17   2  -1   48.50    5.40 
 -17  -2   1   37.30    5.40 
 -17  -2   1   35.00    6.40 
 -17  -2   1   49.99    4.30 
 -17  -2   1   38.00    9.60 
  16   2  -1  466.15   20.60 
 -16  -2   1  382.06   20.70 
 -16  -2   1  484.15   23.40 
 -16  -2   1  477.35   22.10 
  15   2  -1  259.57   13.60 
 -15  -2   1  291.27   14.80 
 -15  -2   1  289.77   12.20 
 -15  -2   1  297.67   14.90 
 -15  -2   1  225.38   13.70 
  14   2  -1  205.68   10.80 
  14   2  -1  198.58    9.60 
  14   2  -1  197.48   31.10 
 -14  -2   1  216.18    9.60 
 -14  -2   1  209.68   11.80 
 -14  -2   1  197.08   11.80 
 -14  -2   1  201.38   11.40 
  13   2  -1  374.66   16.30 
  13   2  -1  367.16   27.90 
  13   2  -1  340.37   15.30 
 -13  -2   1  360.96   16.60 
 -13  -2   1  328.37   16.10 
 -13  -2   1  369.26   17.30 
 -13  -2   1  373.76   15.10 
  12   2  -1  967.20   39.90 
  12   2  -1  974.20   51.79 
 -12  -2   1 1029.00   38.80 
 -12  -2   1  997.40   39.80 
 -12  -2   1 1010.80   40.00 
 -12  -2   1 1012.20   40.90 
  11   2  -1  318.47   23.10 
  11   2  -1  305.77   14.10 
 -11  -2   1  308.97   13.20 
 -11  -2   1  321.77   15.10 
 -11  -2   1  316.47   14.20 
 -11  -2   1  344.07   14.10 
  10   2  -1 1967.00   83.19 
 -10  -2   1 1924.41   72.39 
 -10  -2   1 1940.11   73.59 
 -10  -2   1 1821.22   72.49 
 -10  -2   1 1825.12   71.79 
   9   2  -1 1193.68   54.59 
  -9  -2   1 1225.68   46.90 
  -9  -2   1 1168.78   45.90 
  -9  -2   1 1164.28   45.30 
   8   2  -1  369.46   21.90 
  -8  -2   1  327.67   14.00 
  -8  -2   1  356.76   14.60 
  -8  -2   1  366.36   15.40 
   7   2  -1  868.11   38.70 
  -7  -2   1  778.62   32.30 
   6   2  -1  516.65   25.50 
  -6  -2   1  501.15   20.50 
   5   2  -1  725.73   31.60 
   5   2  -1  653.93   30.00 
  -5  -2   1  697.93   27.20 
   4   2  -1   57.39    7.10 
  -4  -2   1   56.09    3.40 
   3   2  -1  239.48   12.90 
  -3  -2   1  225.38    9.50 
  -3  -2   1  229.98   12.50 
   2   2  -1  161.88    9.60 
  -2  -2   1  150.48    6.50 
  -2  -2   1  158.68    9.40 
   1   2  -1  196.58    8.20 
   1   2  -1  221.68   10.70 
  -1  -2   1  214.98   10.60 
  -1  -2   1  207.58    8.20 
   0   2  -1  558.34   22.20 
   0   2  -1  581.34   24.60 
   0  -2   1  633.64   24.70 
   0  -2   1  586.64   22.20 
  -1   2  -1 1703.43   63.39 
  -1   2  -1 1558.14   63.29 
   1  -2   1 1678.53   63.49 
  -2   2  -1  397.66   15.50 
  -2   2  -1  402.56   16.40 
   2  -2   1  407.96   16.80 
   2  -2   1  418.06   17.30 
  -3   2  -1 1063.69   41.10 
  -3   2  -1 1024.80   40.30 
   3  -2   1 1111.49   41.70 
  -4   2  -1 2240.88   85.69 
  -4   2  -1 2211.58   86.79 
   4  -2   1 2385.06   87.49 
  -5   2  -1   28.50    2.20 
   5  -2   1   28.30    3.80 
  -6   2  -1  232.98    9.90 
   6  -2   1  234.98   12.30 
  -7   2  -1   49.80    3.30 
   7  -2   1   47.50    5.80 
  -8   2  -1  235.38   10.40 
   8  -2   1  234.48   13.80 
  -9   2  -1    0.90    1.40 
  -9   2  -1    2.70    1.40 
  -9   2  -1    0.40    0.90 
 -10   2  -1  931.61   38.80 
 -10   2  -1  952.80   36.90 
 -10   2  -1 1004.90   38.20 
 -10   2  -1  962.20   37.50 
 -11   2  -1   11.70    2.40 
 -11   2  -1    9.00    1.40 
 -11   2  -1    8.50    3.40 
 -11   2  -1   12.70    2.40 
  11  -2   1   20.80    2.90 
 -12   2  -1   97.39    6.10 
 -12   2  -1   86.19    5.60 
 -12   2  -1   84.79    4.50 
 -12   2  -1   78.19    7.20 
  12  -2   1   95.69    6.00 
  12  -2   1   89.19    5.70 
 -13   2  -1    3.50    3.60 
 -13   2  -1    3.30    2.30 
 -13   2  -1    4.00    2.10 
 -13   2  -1    3.30    1.40 
  13  -2   1    7.60    2.50 
  13  -2   1    5.90    5.40 
  13  -2   1    8.60    2.50 
 -14   2  -1   31.40    4.30 
 -14   2  -1   27.10    2.70 
 -14   2  -1   30.70    4.10 
 -14   2  -1   34.20    6.30 
  14  -2   1   27.30    8.80 
 -15   2  -1   18.20    6.60 
 -15   2  -1   40.50    4.70 
 -15   2  -1   36.20    4.80 
 -15   2  -1   36.40    3.10 
  15  -2   1   36.40    4.40 
 -16   2  -1    4.20    1.60 
 -16   2  -1    1.60    8.90 
 -16   2  -1    1.20    3.50 
 -16   2  -1    3.50    2.20 
  16  -2   1   -2.90    2.70 
  16  -2   1    1.20    2.60 
 -17   2  -1   -3.90    2.90 
 -17   2  -1    1.60    1.70 
 -17   2  -1  -14.80   15.00 
 -17   2  -1    1.00    4.10 
  17  -2   1   -8.30    2.70 
  17  -2   1   -0.50    2.50 
 -18   2  -1   18.10    3.60 
 -18   2  -1   17.70    7.20 
 -18   2  -1   22.30    2.90 
  18  -2   1   15.50    3.50 
  18  -2   1   23.80    4.20 
 -19   2  -1   18.10   14.30 
 -19   2  -1   37.50    3.50 
 -19   2  -1   25.60    3.90 
  19  -2   1   25.70    4.60 
  19  -2   1   33.20    4.50 
 -20   2  -1    2.90   32.30 
 -20   2  -1    1.50    1.70 
 -21   2  -1   18.00   42.80 
 -21   2  -1   28.80    3.20 
 -22   2  -1   23.00    2.50 
 -22  -1   1    5.10    1.90 
 -21  -1   1   14.40    2.60 
 -20  -1   1   43.40    4.30 
 -20  -1   1   36.20   45.60 
 -19  -1   1   27.60    3.50 
 -19  -1   1   44.60   38.10 
 -19  -1   1   19.70    5.90 
  18   1  -1  138.79    9.30 
 -18  -1   1  160.58    8.10 
 -18  -1   1  140.19   20.90 
 -18  -1   1  142.09   10.20 
  17   1  -1  139.19    9.10 
 -17  -1   1  135.09    9.80 
 -17  -1   1  146.69    7.60 
 -17  -1   1  135.99   13.30 
  16   1  -1    8.80    2.00 
  16   1  -1    5.40    3.20 
 -16  -1   1    5.40    4.50 
 -16  -1   1    1.90    1.90 
 -16  -1   1   10.00    3.40 
 -16  -1   1    4.70    5.60 
  15   1  -1   31.60    4.40 
  15   1  -1   28.90    3.40 
 -15  -1   1   21.90    4.70 
 -15  -1   1   25.00    5.10 
 -15  -1   1   19.20    3.80 
 -15  -1   1   32.70    3.30 
  14   1  -1  148.69    8.00 
  14   1  -1  138.99    8.70 
  14   1  -1  167.48   18.60 
 -14  -1   1  170.18   10.00 
 -14  -1   1  130.49    9.10 
 -14  -1   1  162.48    9.70 
 -14  -1   1  168.18    7.70 
  13   1  -1   13.90    3.00 
  13   1  -1   21.60    8.20 
  13   1  -1   12.50    2.50 
 -13  -1   1   13.80    2.10 
 -13  -1   1   11.40    3.00 
 -13  -1   1   15.50    3.40 
 -13  -1   1   16.70    3.50 
  12   1  -1   31.30    8.40 
  12   1  -1   32.20    3.90 
 -12  -1   1   33.30    3.90 
 -12  -1   1   30.70    4.00 
 -12  -1   1   44.30    4.70 
  11   1  -1  514.85   22.40 
  11   1  -1  552.34   32.00 
 -11  -1   1  536.25   22.50 
 -11  -1   1  554.44   23.30 
 -11  -1   1  556.04   21.60 
 -11  -1   1  548.65   22.50 
  10   1  -1  205.38   16.90 
 -10  -1   1  185.48    8.90 
 -10  -1   1  180.48    9.50 
 -10  -1   1  181.18    8.10 
   9   1  -1    0.80    4.60 
  -9  -1   1    8.40    2.00 
  -9  -1   1    3.40    1.90 
  -9  -1   1    4.10    1.30 
   8   1  -1  556.34   28.30 
  -8  -1   1  525.25   21.60 
  -8  -1   1  499.15   20.30 
  -8  -1   1  519.25   20.90 
   7   1  -1  136.49   11.50 
  -7  -1   1  120.69    6.80 
   6   1  -1  428.46   21.90 
  -6  -1   1  426.16   17.50 
   5   1  -1  550.74   26.10 
   5   1  -1  616.44   27.40 
  -5  -1   1  612.04   23.50 
   4   1  -1   74.19    7.30 
   4   1  -1   71.39    5.90 
  -4  -1   1   66.59    3.80 
   3   1  -1 2939.81  111.69 
   3   1  -1 2872.81  111.19 
  -3  -1   1 2904.61  109.29 
   2   1  -1    0.40    1.70 
   2   1  -1    1.70    1.40 
  -2  -1   1   -0.50    1.50 
   1  -1   1  238.98    9.60 
   1  -1   1  213.38    8.50 
  -2   1  -1 1824.32   67.99 
   2  -1   1 1728.73   67.99 
   2  -1   1 1886.81   68.39 
   3  -1   1 3149.28  118.99 
  -4   1  -1  541.05   20.90 
   4  -1   1  536.95   22.30 
  -5   1  -1 1248.78   47.30 
   5  -1   1 1234.48   49.20 
  -6   1  -1    3.00    1.20 
   6  -1   1    2.30    1.90 
  -7   1  -1   12.10    1.80 
   7  -1   1   13.30    3.30 
  -8   1  -1  179.88    8.50 
  -9   1  -1  275.17   11.80 
  -9   1  -1  253.57   10.50 
  -9   1  -1  251.07   11.00 
 -10   1  -1  303.57   13.20 
 -10   1  -1  304.57   12.60 
 -10   1  -1  333.07   14.10 
 -10   1  -1  309.37   14.20 
 -11   1  -1    2.00    2.50 
 -11   1  -1    4.30    1.80 
 -11   1  -1    1.90    1.80 
 -11   1  -1    2.90    1.10 
  11  -1   1   -1.90    3.60 
 -12   1  -1   96.69    6.40 
 -12   1  -1   92.89    5.80 
 -12   1  -1   87.79    6.90 
 -12   1  -1   93.49    4.80 
  12  -1   1   91.39   12.70 
  12  -1   1  110.09    6.50 
  12  -1   1   92.89    6.60 
 -13   1  -1  193.28   12.00 
 -13   1  -1  192.58    8.50 
 -13   1  -1  181.38   11.10 
 -13   1  -1  197.68    9.80 
  13  -1   1  196.98   18.50 
 -14   1  -1    1.80    2.20 
 -14   1  -1   -2.50    1.10 
 -14   1  -1    0.40    3.50 
 -14   1  -1   -0.40    2.40 
  14  -1   1   -0.90    2.00 
  14  -1   1    1.00    6.50 
 -15   1  -1   72.29    6.70 
 -15   1  -1   77.39    4.70 
 -15   1  -1   79.19    6.50 
  15  -1   1   79.89    6.10 
 -16   1  -1    5.20    6.10 
 -16   1  -1   -1.70    3.30 
 -16   1  -1    3.50    2.30 
 -16   1  -1    5.60    1.80 
  16  -1   1    1.30    2.70 
  16  -1   1    3.20    2.50 
 -17   1  -1    7.00    4.30 
 -17   1  -1   15.50    2.50 
 -17   1  -1    7.40    9.60 
 -17   1  -1    5.60    3.40 
  17  -1   1   10.30    3.70 
  17  -1   1   12.40    3.10 
 -18   1  -1    4.10   16.70 
 -18   1  -1   13.50    2.40 
 -18   1  -1   20.90    6.60 
 -18   1  -1   20.10    3.90 
  18  -1   1   24.60    3.90 
  18  -1   1   13.60    3.50 
 -19   1  -1  106.39    8.30 
 -19   1  -1  104.09   14.60 
 -19   1  -1  116.19    6.40 
  19  -1   1  106.79    7.40 
 -20   1  -1    7.10   28.40 
 -20   1  -1    5.80    2.10 
 -21   1  -1   73.19   44.10 
 -22   1  -1    2.00    1.50 
 -22   0   1    2.10    1.80 
 -21   0   1    2.90    1.90 
 -20   0   1   27.50    3.40 
 -20   0   1   55.89   48.20 
  19   0  -1    6.80    4.10 
 -19   0   1   13.60    2.70 
 -19   0   1   19.80   37.00 
 -19   0   1   12.10    3.50 
  18   0  -1   23.50    4.40 
  18   0  -1   16.40    3.00 
 -18   0   1   13.50    2.50 
 -18   0   1   23.20   20.20 
 -18   0   1   12.90    3.80 
  17   0  -1   12.80    2.80 
  17   0  -1   14.00    3.50 
 -17   0   1   10.20    2.30 
 -17   0   1   12.40    8.80 
 -17   0   1    5.00   12.20 
 -17   0   1   18.80    4.10 
  16   0  -1    6.90    2.40 
  16   0  -1    1.20    2.50 
 -16   0   1    2.10    5.30 
 -16   0   1   -0.30    2.20 
 -16   0   1    2.30    6.20 
 -16   0   1   -0.10    1.80 
  15   0  -1   11.40    3.10 
  15   0  -1   13.10    2.80 
 -15   0   1    9.00    3.00 
 -15   0   1   10.70    4.60 
 -15   0   1   10.00    4.20 
 -15   0   1   13.00    2.30 
  14   0  -1    7.00    2.60 
  14   0  -1    5.50    2.20 
  14   0  -1    8.20    6.80 
 -14   0   1    5.80    3.40 
 -14   0   1    6.00    1.70 
 -14   0   1   -3.30    3.00 
 -14   0   1    6.80    2.90 
  13   0  -1    6.90    6.30 
  13   0  -1   12.30    2.40 
  13   0  -1   13.00    2.80 
 -13   0   1   11.00    3.20 
 -13   0   1   14.60    3.60 
 -13   0   1    4.00    2.40 
 -13   0   1   10.20    2.00 
  12   0  -1  246.08   19.70 
  12   0  -1  208.78   10.30 
 -12   0   1  220.08   11.10 
 -12   0   1  203.18   10.40 
 -12   0   1  206.58    9.10 
 -12   0   1  186.08   10.50 
  11   0  -1  398.66   25.70 
  11   0  -1  373.86   16.70 
 -11   0   1  385.66   16.70 
 -11   0   1  407.46   17.40 
 -11   0   1  374.56   16.90 
 -11   0   1  390.56   15.70 
  10   0  -1   18.80    6.30 
 -10   0   1   17.70    2.70 
 -10   0   1   19.90    2.90 
 -10   0   1   20.50    2.10 
   9   0  -1    9.70    4.80 
  -9   0   1    9.40    2.40 
  -9   0   1    8.80    3.40 
  -9   0   1    8.80    1.50 
   8   0  -1  875.61   40.10 
  -8   0   1  836.92   33.90 
   7   0  -1  599.64   28.60 
  -7   0   1  564.24   23.40 
   6   0  -1  354.36   17.90 
  -6   0   1  351.56   14.70 
   5   0  -1 2000.20   79.29 
  -5   0   1 2020.90   76.39 
   4   0  -1 3687.83  138.79 
  -4   0   1 3559.34  138.29 
   3   0  -1  162.08    9.10 
  -3   0   1  186.38    9.20 
   2   0  -1    8.30    1.90 
  -2   0   1    8.10    1.70 
   0   0  -1   -0.20    0.40 
   0   0   1    0.00    0.30 
  -2   0  -1   14.60    1.00 
  -3   0  -1    2.90    0.90 
  -4   0  -1   54.29    3.10 
  -5   0  -1  882.71   33.40 
   5   0   1  843.92   35.40 
  -6   0  -1  359.76   14.40 
   6   0   1  340.27   16.90 
  -7   0  -1  653.63   25.30 
   7   0   1  615.34   28.50 
  -8   0  -1  188.08    8.30 
  -8   0  -1  192.98    9.00 
  -9   0  -1  625.24   24.20 
  -9   0  -1  604.44   24.50 
  -9   0  -1  567.34   23.60 
  -9   0  -1  568.44   23.10 
   9   0   1  630.24   31.80 
 -10   0  -1  450.35   18.60 
 -10   0  -1  436.56   18.00 
 -10   0  -1  473.05   19.50 
  10   0   1  475.55   27.40 
 -11   0  -1  937.51   37.90 
 -11   0  -1  905.81   37.00 
 -11   0  -1  969.20   37.90 
 -11   0  -1  962.40   36.40 
  11   0   1  947.71   47.50 
 -12   0  -1   14.60    1.90 
 -12   0  -1   15.50    3.30 
 -12   0  -1   20.60    3.30 
  12   0   1    7.80    6.70 
  12   0   1   22.80    2.90 
 -13   0  -1   18.70    3.20 
 -13   0  -1   16.80    2.10 
 -13   0  -1   21.90    3.40 
 -13   0  -1   20.00    4.00 
  13   0   1   21.90    3.30 
  13   0   1    8.30    7.00 
 -14   0  -1  373.46   17.40 
 -14   0  -1  375.96   16.90 
 -14   0  -1  369.26   15.20 
 -14   0  -1  330.37   17.60 
  14   0   1  409.06   29.50 
  14   0   1  360.36   16.30 
 -15   0  -1   13.50    2.10 
 -15   0  -1   15.40    5.10 
 -15   0  -1   12.00    3.60 
 -15   0  -1   18.90    3.60 
 -16   0  -1   18.30    5.50 
 -16   0  -1   11.20    4.30 
 -16   0  -1    8.40    2.00 
 -16   0  -1   13.20    3.60 
  16   0   1   14.70    3.40 
  16   0   1    5.30    2.50 
 -17   0  -1  100.59    9.20 
 -17   0  -1   84.89    7.50 
 -17   0  -1  103.99    5.90 
  17   0   1   92.19    6.50 
 -18   0  -1   18.90   11.00 
 -18   0  -1   21.40    4.20 
 -18   0  -1   14.70    6.30 
 -18   0  -1   20.20    2.70 
  18   0   1   18.40    3.20 
 -19   0  -1   23.20   22.20 
 -19   0  -1   22.00   10.30 
 -19   0  -1   20.90    4.80 
 -20   0  -1   71.59   27.20 
 -20   0  -1  139.09    7.30 
 -21   0  -1   10.40   44.40 
 -21   0  -1    2.20    2.00 
 -22   0  -1   -0.20    1.50 
 -22   1   1    8.70    2.10 
 -21   1   1    0.60    1.90 
 -20   1   1   28.50    3.30 
 -20   1   1   23.90   50.59 
  19  -1  -1   15.30    3.00 
  19  -1  -1   14.70    4.20 
 -19   1   1   12.20   38.60 
 -19   1   1   12.10    3.90 
 -19   1   1   13.60    2.60 
  18  -1  -1   32.20    4.00 
  18  -1  -1   27.50    4.80 
 -18   1   1   28.70    4.70 
 -18   1   1   34.40    3.70 
 -18   1   1   13.80   24.10 
  17  -1  -1   37.20    4.30 
  17  -1  -1   44.90    5.60 
 -17   1   1   28.80   11.10 
 -17   1   1   41.00    3.90 
  16  -1  -1    1.60    2.90 
  16  -1  -1    5.00    2.50 
 -16   1   1    5.00    1.80 
 -16   1   1    0.80    2.20 
 -16   1   1   -7.40   11.00 
 -16   1   1    7.40    6.00 
  15  -1  -1   97.69    7.30 
  15  -1  -1  109.49    6.70 
 -15   1   1  115.89    7.90 
 -15   1   1   77.99    9.50 
 -15   1   1   98.59    5.70 
 -15   1   1  105.99    8.50 
  14  -1  -1   12.90    7.20 
  14  -1  -1    4.50    2.80 
  14  -1  -1    4.30    2.50 
 -14   1   1    2.00    1.50 
 -14   1   1   -1.00    2.00 
 -14   1   1   -3.50    2.90 
 -14   1   1   -4.00    3.70 
  13  -1  -1   71.49    5.20 
  13  -1  -1   64.99    5.50 
  13  -1  -1   79.79   12.40 
 -13   1   1   66.39    6.80 
 -13   1   1   82.19    7.90 
 -13   1   1   78.19    6.20 
 -13   1   1   76.99    4.40 
  12  -1  -1  787.02   32.80 
  12  -1  -1  782.32   42.90 
  12  -1  -1  792.52   32.50 
 -12   1   1  804.42   32.80 
 -12   1   1  825.12   31.60 
 -12   1   1  866.81   33.60 
  11  -1  -1  370.06   24.00 
 -11   1   1  362.16   15.70 
 -11   1   1  346.07   13.90 
 -11   1   1  299.17   15.30 
 -11   1   1  335.57   14.90 
  10  -1  -1  356.16   23.10 
 -10   1   1  368.46   15.80 
 -10   1   1  367.16   15.00 
 -10   1   1  389.76   16.50 
  -9   1   1 1094.59   42.80 
  -9   1   1 1097.39   43.40 
  -9   1   1 1171.08   44.20 
  -8   1   1 1312.17   50.99 
  -7   1   1  109.99    5.90 
   6  -1  -1 1356.76   56.49 
  -6   1   1 1393.36   52.99 
  -6   1   1 1382.36   55.79 
   5  -1  -1 2738.63  105.59 
  -5   1   1 2679.93  104.99 
   4  -1  -1 1350.46   54.09 
  -4   1   1 1352.46   53.69 
   3  -1  -1    9.70    3.20 
  -3   1   1    7.20    2.90 
   2  -1  -1  259.57   12.70 
  -2   1   1  283.77   12.60 
   0  -1  -1  219.68   11.10 
   0   1   1  212.98    8.50 
   0   1   1  223.98    9.10 
  -1  -1  -1 1917.41   74.69 
   1   1   1 1933.41   73.99 
   1   1   1 2062.29   74.89 
  -2  -1  -1  617.44   24.00 
   2   1   1  641.04   25.70 
  -3  -1  -1 1714.33   64.19 
   3   1   1 1684.73   66.49 
  -4  -1  -1  135.59    6.10 
   4   1   1  135.69    9.00 
  -5  -1  -1 1672.83   66.39 
   5   1   1 1830.12   70.69 
  -6  -1  -1   38.80    3.00 
   6   1   1   42.10    6.40 
  -7  -1  -1  380.36   18.10 
   7   1   1  371.96   20.90 
  -8  -1  -1 2649.43  103.69 
  -8  -1  -1 2646.14  103.39 
  -8  -1  -1 2840.12  104.59 
   8   1   1 2869.41  111.89 
  -9  -1  -1 2180.58   82.29 
  -9  -1  -1 2188.28   81.59 
  -9  -1  -1 2059.29   81.29 
  -9  -1  -1 2077.49   80.89 
   9   1   1 2217.18   90.69 
 -10  -1  -1  683.63   27.60 
 -10  -1  -1  697.33   28.20 
 -10  -1  -1  734.43   29.30 
 -10  -1  -1  715.43   28.60 
  10   1   1  743.83   38.20 
 -11  -1  -1  406.76   17.30 
 -11  -1  -1  420.66   18.30 
 -11  -1  -1  401.96   17.70 
 -11  -1  -1  415.56   16.50 
  11   1   1  408.96   26.80 
 -12  -1  -1  430.66   19.40 
 -12  -1  -1  465.75   20.40 
 -12  -1  -1  482.05   19.60 
 -12  -1  -1  469.95   20.10 
  12   1   1  460.75   30.40 
 -13  -1  -1   61.09    5.30 
 -13  -1  -1   85.19   10.60 
 -13  -1  -1   68.69    4.00 
 -13  -1  -1   63.59    5.60 
  13   1   1   52.49    6.00 
  13   1   1   49.40   10.00 
 -14  -1  -1   36.00    4.90 
 -14  -1  -1   40.40    3.30 
 -14  -1  -1   42.70    5.60 
 -14  -1  -1   39.60    4.70 
 -15  -1  -1  187.88   11.00 
 -15  -1  -1  195.58   11.30 
 -15  -1  -1  206.58    9.20 
 -15  -1  -1  171.98   11.70 
 -16  -1  -1  171.88   12.50 
 -16  -1  -1  231.58   11.50 
 -16  -1  -1  208.08   12.10 
  16   1   1  196.48   10.30 
 -17  -1  -1   24.20    6.30 
 -17  -1  -1   25.40    3.10 
 -17  -1  -1   23.30    3.90 
 -17  -1  -1   31.00    5.70 
  17   1   1   37.50    4.00 
 -18  -1  -1  106.89   12.90 
 -18  -1  -1  126.99    9.60 
 -18  -1  -1  153.08    7.60 
 -18  -1  -1  149.19   11.70 
 -19  -1  -1   18.20   10.10 
 -19  -1  -1   14.90    3.50 
 -19  -1  -1   19.20    2.80 
 -19  -1  -1   -0.90   14.10 
 -20  -1  -1    0.60   24.80 
 -20  -1  -1    3.50    3.00 
 -21  -1  -1  -26.00   44.90 
 -21  -1  -1    4.50    2.10 
 -22  -1  -1    2.00    1.60 
 -22   2   1    1.20    1.60 
  21  -2  -1    3.10    3.70 
 -21   2   1    2.70    1.80 
  20  -2  -1   -4.50    3.90 
 -20   2   1   -2.60    1.60 
  19  -2  -1   19.00    3.50 
  19  -2  -1   12.80    3.90 
 -19   2   1   18.80    2.70 
 -19   2   1   11.50    3.40 
 -19   2   1    8.40   43.40 
  18  -2  -1    2.70    2.40 
  18  -2  -1    0.60    3.20 
 -18   2   1   -4.50    2.20 
 -18   2   1   -1.20    1.70 
 -18   2   1   30.40   30.80 
  17  -2  -1   38.10    5.30 
  17  -2  -1   36.30    4.50 
 -17   2   1   22.20    4.80 
 -17   2   1   34.20    3.50 
 -17   2   1   49.60   16.20 
  16  -2  -1   29.90    4.40 
  16  -2  -1   41.00    5.50 
 -16   2   1   47.90    8.90 
 -16   2   1   45.30    5.10 
 -16   2   1   38.70    3.70 
  15  -2  -1   20.40    4.00 
  15  -2  -1   18.60    3.60 
 -15   2   1   15.60    2.40 
 -15   2   1   14.40   10.40 
 -15   2   1   14.20    5.30 
 -15   2   1   18.20    3.50 
  14  -2  -1  130.89    8.00 
  14  -2  -1  109.49    7.10 
  14  -2  -1  117.99   16.00 
 -14   2   1  116.39    8.30 
 -14   2   1  125.29    6.10 
 -14   2   1  121.89    8.00 
 -14   2   1   77.19   10.50 
  13  -2  -1  198.48   10.10 
  13  -2  -1  178.98   18.20 
  13  -2  -1  205.58   10.50 
 -13   2   1  198.38   10.70 
 -13   2   1  208.98    9.00 
 -13   2   1  193.28   10.60 
  12  -2  -1  221.38   18.40 
  12  -2  -1  187.78    9.80 
 -12   2   1  197.38   10.10 
 -12   2   1  206.88   10.50 
 -12   2   1  197.78    8.80 
  11  -2  -1  852.91   34.20 
 -11   2   1  873.01   34.60 
 -11   2   1  843.92   32.90 
 -11   2   1  836.32   34.00 
  10  -2  -1 1881.91   73.49 
 -10   2   1 1890.61   72.39 
 -10   2   1 1994.20   73.99 
 -10   2   1 1877.01   73.19 
  -9   2   1  437.66   18.60 
  -9   2   1  476.95   19.30 
  -9   2   1  445.56   17.90 
  -8   2   1  126.69    6.90 
   7  -2  -1  588.34   29.40 
  -7   2   1  636.54   28.30 
  -7   2   1  631.04   25.00 
   6  -2  -1    5.70    3.30 
  -6   2   1    6.00    3.00 
   5  -2  -1  410.66   20.20 
  -5   2   1  409.76   19.40 
   4  -2  -1  589.94   26.70 
  -4   2   1  595.14   26.00 
   3  -2  -1   34.60    5.50 
  -3   2   1   43.30    5.80 
   2  -2  -1 1089.49   44.80 
  -2   2   1 1079.99   44.30 
   1  -2  -1  174.68   10.90 
   1  -2  -1  165.68    8.00 
  -1   2   1  172.78    7.80 
  -1   2   1  166.18   10.40 
   0  -2  -1    1.40    1.50 
   0  -2  -1    0.70    0.60 
   0  -2  -1    0.10    2.80 
   0   2   1   -2.10    3.20 
   0   2   1    1.40    1.80 
  -1  -2  -1   36.80    2.20 
  -1  -2  -1   43.40    4.20 
   1   2   1   41.60    4.60 
  -2  -2  -1   45.40    2.60 
  -2  -2  -1   47.20    5.20 
   2   2   1   43.70    5.40 
  -3  -2  -1  933.71   36.40 
   3   2   1  969.00   39.20 
  -4  -2  -1 1922.71   74.19 
   4   2   1 1995.90   77.79 
  -5  -2  -1  147.59    6.90 
   5   2   1  148.09   10.90 
  -6  -2  -1  145.69    7.00 
   6   2   1  143.09   11.50 
  -7  -2  -1  425.36   17.40 
   7   2   1  403.86   22.80 
  -8  -2  -1   23.20    1.90 
  -8  -2  -1   25.50    2.40 
  -8  -2  -1   23.60    3.20 
   8   2   1   24.70    6.80 
  -9  -2  -1  516.05   20.70 
  -9  -2  -1  488.05   21.10 
  -9  -2  -1  540.15   22.20 
  -9  -2  -1  564.64   21.30 
   9   2   1  531.85   29.80 
 -10  -2  -1 1308.77   52.29 
 -10  -2  -1 1345.97   51.79 
 -10  -2  -1 1410.86   52.49 
 -10  -2  -1 1355.56   53.39 
  10   2   1 1369.16   67.09 
 -11  -2  -1  300.17   13.50 
 -11  -2  -1  306.67   12.80 
 -11  -2  -1  330.67   13.90 
 -11  -2  -1  305.97   14.50 
  11   2   1  311.37   23.10 
 -12  -2  -1  165.08    7.70 
 -12  -2  -1  155.78    8.60 
 -12  -2  -1  171.58    8.90 
  12   2   1  188.78   18.00 
 -13  -2  -1   94.19    5.20 
 -13  -2  -1   97.49    7.00 
 -13  -2  -1   91.79    6.70 
 -13  -2  -1   98.79    6.50 
 -14  -2  -1    2.40    2.70 
 -14  -2  -1    2.40    2.50 
 -14  -2  -1    4.70    3.00 
 -14  -2  -1    1.80    1.50 
 -15  -2  -1   26.70    4.50 
 -15  -2  -1   27.30    4.30 
 -15  -2  -1   29.70    5.30 
 -15  -2  -1   30.60    3.40 
 -16  -2  -1    2.50    4.00 
 -16  -2  -1    4.00    2.10 
 -16  -2  -1    5.80    3.70 
 -16  -2  -1    0.80    2.60 
 -17  -2  -1   -2.90    4.00 
 -17  -2  -1    3.90    2.50 
 -17  -2  -1    1.70    2.00 
 -17  -2  -1    0.40    4.30 
 -18  -2  -1   14.30    6.10 
 -18  -2  -1   27.40    6.80 
 -18  -2  -1   17.10    3.80 
 -18  -2  -1   28.70    3.30 
 -19  -2  -1   -2.10   10.10 
 -19  -2  -1    8.10    9.60 
 -19  -2  -1    0.00    2.00 
 -19  -2  -1    0.50    3.30 
 -20  -2  -1   22.90   31.70 
 -21  -2  -1  -61.39   41.60 
 -21  -2  -1   -0.90    2.00 
 -22  -2  -1    3.60    1.70 
 -22   3   1   -2.10    1.30 
  21  -3  -1    7.20    4.10 
 -21   3   1    1.10    1.60 
  20  -3  -1    7.10    3.80 
  20  -3  -1    7.30    3.10 
 -20   3   1    8.10    2.00 
  19  -3  -1    0.10    2.40 
  19  -3  -1   -2.40    3.40 
 -19   3   1  -59.09   41.90 
 -19   3   1    2.60    2.60 
 -19   3   1    1.30    1.70 
  18  -3  -1    7.90    3.60 
  18  -3  -1    2.00    2.40 
 -18   3   1   12.00   35.80 
 -18   3   1    3.30    1.90 
 -18   3   1    3.70    2.40 
  17  -3  -1    5.80    3.60 
  17  -3  -1    4.90    3.10 
 -17   3   1  -38.60   22.50 
 -17   3   1    6.20    2.00 
 -17   3   1    7.50    2.60 
  16  -3  -1    6.40    3.40 
  16  -3  -1    3.70    2.70 
 -16   3   1    4.90    2.60 
 -16   3   1    0.00    1.60 
 -16   3   1    4.20   11.00 
  15  -3  -1    1.30    2.80 
  15  -3  -1    1.90    2.70 
 -15   3   1   -1.30    5.60 
 -15   3   1    5.70    1.90 
 -15   3   1    1.70    2.50 
  14  -3  -1   18.90    3.50 
  14  -3  -1   25.80    8.00 
  14  -3  -1   24.90    4.10 
 -14   3   1   26.20    4.10 
 -14   3   1   24.90    2.70 
 -14   3   1   26.00    5.00 
  13  -3  -1   17.00    6.40 
  13  -3  -1   18.40    3.40 
  13  -3  -1   20.70    4.30 
 -13   3   1   13.30    2.80 
 -13   3   1   18.90    3.70 
 -13   3   1   18.40    2.30 
 -13   3   1    9.20    7.20 
  12  -3  -1   13.70    2.30 
  12  -3  -1   12.50    2.90 
  12  -3  -1    4.80    2.40 
 -12   3   1   11.10    1.70 
 -12   3   1   10.00    2.90 
 -12   3   1    6.90    6.40 
 -12   3   1   13.90    3.00 
  11  -3  -1  260.87   12.00 
  11  -3  -1  235.98   11.60 
 -11   3   1  246.28   10.50 
 -11   3   1  242.48   11.60 
 -11   3   1  261.87   12.20 
 -10   3   1   70.49    4.80 
 -10   3   1   70.29    3.80 
 -10   3   1   65.99    4.90 
   9  -3  -1  237.58   11.30 
  -9   3   1  238.78   10.20 
  -9   3   1  252.07   11.10 
  -9   3   1  262.37   11.60 
  -8   3   1  497.45   24.40 
   7  -3  -1   15.30    4.70 
  -7   3   1   14.90    3.90 
   6  -3  -1   53.49    6.60 
  -6   3   1   45.60    6.10 
   5  -3  -1   11.40    4.10 
  -5   3   1    9.30    3.70 
   4  -3  -1  776.72   34.40 
  -4   3   1  739.93   33.00 
   3  -3  -1    1.50    2.30 
   3  -3  -1    5.30    4.40 
  -3   3   1    2.90    3.80 
   2  -3  -1 3247.78  128.99 
   2  -3  -1 3206.58  125.29 
  -2   3   1 3423.16  128.59 
   1  -3  -1  960.10   44.10 
   1  -3  -1 1055.29   40.90 
  -1   3   1 1023.80   40.00 
  -1   3   1 1005.90   43.90 
   0  -3  -1  240.58    9.40 
   0  -3  -1  226.08   12.00 
   0   3   1  229.98   12.10 
   0   3   1  215.28   15.40 
  -1  -3  -1 1033.60   38.30 
  -1  -3  -1  966.80   40.60 
   1   3   1 1017.10   41.00 
  -2  -3  -1  582.34   23.60 
  -2  -3  -1  620.34   26.20 
   2   3   1  629.04   26.70 
  -3  -3  -1 1642.04   61.29 
  -3  -3  -1 1604.64   64.19 
   3   3   1 1587.74   64.59 
  -4  -3  -1 1214.98   47.10 
   4   3   1 1245.98   51.29 
  -5  -3  -1   -0.10    1.10 
  -6  -3  -1  515.95   20.60 
   6   3   1  491.05   25.90 
  -7  -3  -1  758.02   30.50 
  -7  -3  -1  767.12   30.80 
  -7  -3  -1  818.52   31.80 
   7   3   1  863.71   38.80 
  -8  -3  -1   11.10    1.80 
  -8  -3  -1    7.70    2.20 
  -8  -3  -1    9.90    1.40 
  -8  -3  -1   12.20    1.80 
   8   3   1    2.60    5.10 
  -9  -3  -1   52.29    4.30 
  -9  -3  -1   46.20    3.50 
  -9  -3  -1   43.30    2.90 
  -9  -3  -1   47.00    3.20 
   9   3   1   35.50    7.80 
 -10  -3  -1  354.86   15.70 
 -10  -3  -1  328.77   13.90 
 -10  -3  -1  329.97   14.40 
 -10  -3  -1  344.37   14.60 
  10   3   1  365.16   24.10 
 -11  -3  -1   42.50    3.70 
 -11  -3  -1   34.90    4.20 
 -11  -3  -1   47.20    6.30 
  11   3   1   51.99   10.80 
 -12  -3  -1   62.59    5.50 
 -12  -3  -1   59.49    4.80 
 -12  -3  -1   58.69    3.70 
 -12  -3  -1   60.89    4.80 
  12   3   1   43.90   10.50 
 -13  -3  -1   11.60    2.00 
 -13  -3  -1   16.50    3.50 
 -13  -3  -1   18.10    3.50 
 -13  -3  -1   17.00    3.30 
  13   3   1   26.50    9.40 
 -14  -3  -1   93.79    5.40 
 -14  -3  -1   94.09    7.10 
 -14  -3  -1   85.39    7.30 
 -14  -3  -1   99.29    7.00 
 -15  -3  -1    3.00    2.40 
 -15  -3  -1   -1.40    2.70 
 -15  -3  -1    1.90    3.40 
 -15  -3  -1    3.40    1.80 
 -16  -3  -1    6.70    2.30 
 -16  -3  -1    5.40    4.00 
 -16  -3  -1   -0.70    3.60 
 -16  -3  -1   -2.40    2.40 
 -17  -3  -1    1.90    4.20 
 -17  -3  -1   -6.00    2.40 
 -17  -3  -1    4.90    4.00 
 -17  -3  -1    1.10    2.00 
 -18  -3  -1   44.70    6.10 
 -18  -3  -1   55.59    8.60 
 -18  -3  -1   34.20    6.50 
 -19  -3  -1   23.90    3.20 
 -19  -3  -1   24.50   12.40 
 -20  -3  -1   11.20    2.70 
 -20  -3  -1    0.40   30.10 
 -21  -3  -1   61.19   47.90 
  22  -4  -1    4.80    3.50 
 -22   4   1    3.60    1.30 
  21  -4  -1   56.29    7.00 
  21  -4  -1   56.69    5.70 
 -21   4   1   58.39    4.10 
  20  -4  -1   47.20    6.50 
  20  -4  -1   58.89    5.60 
 -20   4   1   57.19    4.10 
  19  -4  -1   87.39    8.30 
  19  -4  -1   84.39    6.70 
 -19   4   1   95.19    5.30 
 -19   4   1   70.59    6.80 
  18  -4  -1  213.08   12.80 
  18  -4  -1  192.18   11.30 
 -18   4   1  146.59   39.40 
 -18   4   1  229.38    9.90 
 -18   4   1  201.58   11.80 
  17  -4  -1  100.39    8.30 
 -17   4   1  114.39    6.20 
 -17   4   1   21.40   29.40 
 -17   4   1  104.79    7.60 
  16  -4  -1  128.79    9.20 
  16  -4  -1  134.39    8.60 
 -16   4   1  132.59    6.70 
 -16   4   1  125.29    8.60 
 -16   4   1   97.49   20.90 
  15  -4  -1   55.39    5.80 
  15  -4  -1   59.39    6.20 
 -15   4   1   57.19    5.70 
 -15   4   1   75.09   11.40 
 -15   4   1   63.69    4.20 
  14  -4  -1   93.79   14.30 
  14  -4  -1  101.09    5.80 
  14  -4  -1  101.79    7.10 
 -14   4   1  111.69    5.60 
 -14   4   1  110.49    7.30 
 -14   4   1  113.19   10.30 
  13  -4  -1   40.20    3.70 
  13  -4  -1   56.79    5.10 
 -13   4   1   53.29    4.90 
 -13   4   1   57.09    6.10 
  12  -4  -1    5.40    2.60 
  12  -4  -1    2.00    2.20 
 -12   4   1    1.70    1.30 
 -12   4   1    2.50    1.80 
 -12   4   1   -1.30    2.90 
  11  -4  -1   -0.30    1.80 
  11  -4  -1   -0.90    1.90 
  11  -4  -1    1.20    1.70 
 -11   4   1   -4.90    1.90 
 -11   4   1   -2.30    1.40 
 -11   4   1   -0.10    1.10 
  10  -4  -1   11.60    2.70 
  10  -4  -1   12.60    2.60 
 -10   4   1   12.70    1.70 
 -10   4   1   10.70    2.30 
 -10   4   1   10.80    2.50 
   9  -4  -1  311.97   14.00 
   9  -4  -1  306.57   13.90 
  -9   4   1  352.56   14.40 
  -9   4   1  311.37   12.90 
  -9   4   1  320.17   18.20 
  -9   4   1  307.77   13.70 
   8  -4  -1  123.49    7.00 
   8  -4  -1  136.69    7.00 
  -8   4   1  132.79   10.30 
  -7   4   1  167.98   11.50 
   6  -4  -1  346.47   20.90 
  -6   4   1  374.26   19.20 
   5  -4  -1   67.49    6.50 
   5  -4  -1   54.29    7.80 
  -5   4   1   66.79    7.50 
   4  -4  -1  112.69   11.00 
   4  -4  -1  107.89    7.90 
  -4   4   1  103.19    9.50 
   3  -4  -1 9999.00  381.16 
   2  -4  -1  145.79   12.80 
   2  -4  -1  142.89    9.70 
  -2   4   1  168.08   13.20 
  -2   4   1  161.58    8.90 
   1  -4  -1 1489.65   64.09 
   1  -4  -1 1448.46   60.09 
  -1   4   1 1549.84   58.59 
  -1   4   1 1439.36   62.89 
   0  -4  -1 1509.45   61.99 
   0  -4  -1 1543.55   58.69 
   0   4   1 1565.74   61.59 
   0   4   1 1577.94   66.59 
  -1  -4  -1  371.66   14.60 
  -1  -4  -1  358.06   18.00 
   1   4   1  361.36   18.20 
  -2  -4  -1  210.38   12.30 
  -2  -4  -1  218.68    9.20 
   2   4   1  220.28   13.20 
  -3  -4  -1  173.98   11.10 
  -3  -4  -1  170.88    7.80 
   3   4   1  182.98   11.90 
  -4  -4  -1 1518.65   57.49 
  -4  -4  -1 1472.95   61.39 
   4   4   1 1510.35   62.39 
  -5  -4  -1  867.81   34.60 
   5   4   1  879.71   39.70 
  -6  -4  -1  751.12   30.20 
  -6  -4  -1  827.82   31.50 
   6   4   1  795.12   37.70 
  -7  -4  -1    1.60    1.00 
  -7  -4  -1    0.60    1.60 
  -7  -4  -1    0.70    1.20 
   7   4   1    5.40    5.00 
  -8  -4  -1    2.60    1.10 
  -8  -4  -1    4.30    1.20 
  -8  -4  -1    3.10    1.50 
  -8  -4  -1    1.20    1.80 
   8   4   1    4.80    4.90 
  -9  -4  -1  777.92   31.20 
  -9  -4  -1  751.12   29.80 
  -9  -4  -1  745.23   30.00 
  -9  -4  -1  758.22   29.50 
   9   4   1  779.32   40.30 
 -10  -4  -1   32.60    4.00 
 -10  -4  -1   29.20    2.50 
 -10  -4  -1   30.10    2.90 
 -10  -4  -1   38.30    3.50 
  10   4   1   33.00    8.90 
 -11  -4  -1   36.90    3.50 
 -11  -4  -1   38.30    3.00 
 -11  -4  -1   33.90    3.70 
  11   4   1   45.50   10.60 
 -12  -4  -1   24.40    3.40 
 -12  -4  -1   14.30    2.10 
 -12  -4  -1   20.20    3.60 
 -12  -4  -1   21.50    3.30 
  12   4   1   19.20    8.00 
 -13  -4  -1  174.08   10.50 
 -13  -4  -1  175.68    9.70 
 -13  -4  -1  177.38    8.20 
 -13  -4  -1  175.58    9.40 
  13   4   1  125.59   19.10 
 -14  -4  -1   98.19    7.60 
 -14  -4  -1   79.19    6.60 
 -14  -4  -1   94.19    7.30 
 -14  -4  -1   93.39    5.50 
 -15  -4  -1  284.67   16.00 
 -15  -4  -1  311.57   16.00 
 -15  -4  -1  293.47   15.10 
 -16  -4  -1  509.35   25.20 
 -16  -4  -1  584.24   22.60 
 -16  -4  -1  507.15   24.50 
 -16  -4  -1  557.34   25.10 
 -17  -4  -1  409.36   21.50 
 -17  -4  -1  452.25   21.80 
 -17  -4  -1  408.76   21.10 
 -17  -4  -1  477.15   18.90 
 -18  -4  -1  230.68   10.30 
 -18  -4  -1  168.18   12.70 
 -18  -4  -1  231.08   15.50 
 -18  -4  -1  182.68   12.30 
 -19  -4  -1   34.30    7.10 
 -19  -4  -1   40.30   16.00 
 -19  -4  -1   40.70    4.20 
 -20  -4  -1   37.40    4.20 
 -20  -4  -1   31.00   36.80 
 -21  -4  -1   -1.60   41.60 
 -21  -4  -1    3.40    2.10 
  22  -5  -1    8.00    3.80 
  22  -5  -1   -0.50    2.70 
 -22   5   1    5.90    1.40 
  21  -5  -1    6.00    2.90 
  21  -5  -1    2.10    3.40 
 -21   5   1    3.00    1.50 
  20  -5  -1   17.00    4.90 
  20  -5  -1    8.70    3.40 
 -20   5   1   17.20    2.30 
  19  -5  -1   16.90    3.80 
  19  -5  -1   19.70    5.10 
 -19   5   1   15.40    2.30 
 -19   5   1    4.30    3.20 
  18  -5  -1   18.50    3.90 
  18  -5  -1   16.20    4.70 
 -18   5   1   12.10    2.80 
 -18   5   1   13.70    2.30 
  17  -5  -1    7.60    3.70 
  17  -5  -1    3.00    3.80 
 -17   5   1    3.10    1.70 
 -17   5   1    8.60    2.60 
 -17   5   1  -22.80   33.30 
  16  -5  -1   42.80    5.80 
  16  -5  -1   35.00    4.80 
 -16   5   1   40.60    4.80 
 -16   5   1   47.70   25.70 
 -16   5   1   43.40    3.50 
  15  -5  -1    3.80    3.10 
  15  -5  -1    3.30    2.00 
  15  -5  -1    2.50    3.10 
 -15   5   1   -0.20   18.30 
 -15   5   1   -1.90    1.90 
 -15   5   1    5.90    1.70 
  14  -5  -1    5.20    2.90 
  14  -5  -1   -2.00    2.60 
  14  -5  -1    4.20    1.90 
 -14   5   1  -12.40   10.20 
 -14   5   1    5.40    2.30 
 -14   5   1    0.40    1.50 
  13  -5  -1   38.90    3.50 
  13  -5  -1   47.80    5.20 
  13  -5  -1   42.50    5.10 
 -13   5   1   37.00    4.30 
  12  -5  -1   44.30    4.50 
  12  -5  -1   38.30    3.70 
 -12   5   1   41.20    4.30 
 -12   5   1   44.60    5.60 
 -12   5   1   43.70    3.00 
  11  -5  -1   50.09    4.70 
  11  -5  -1   54.19    4.60 
  11  -5  -1   44.30    3.80 
 -11   5   1   49.90    4.30 
 -11   5   1   50.59    5.20 
 -11   5   1   50.39    3.20 
  10  -5  -1  202.28    9.80 
  10  -5  -1  183.58    9.20 
  10  -5  -1  208.38   10.00 
 -10   5   1  211.18   10.50 
 -10   5   1  186.88   13.60 
 -10   5   1  190.08    8.50 
 -10   5   1  203.18    9.80 
   9  -5  -1  279.97   12.60 
   9  -5  -1  293.97   13.30 
   9  -5  -1  294.47   13.10 
  -9   5   1  283.37   17.10 
  -9   5   1  283.47   11.90 
  -9   5   1  303.77   13.30 
   8  -5  -1  201.88    9.70 
  -8   5   1  188.98   13.30 
   7  -5  -1  149.69    7.70 
   7  -5  -1  152.18   11.30 
   7  -5  -1  162.28    8.00 
  -7   5   1  160.68   11.60 
   6  -5  -1 1855.11   88.69 
   6  -5  -1 2020.90   79.79 
  -6   5   1 2048.79   80.79 
   5  -5  -1  604.94   32.20 
   5  -5  -1  609.14   28.20 
  -5   5   1  649.14   30.10 
   4  -5  -1 2738.13  102.79 
   4  -5  -1 2551.24  107.39 
  -4   5   1 2655.63  105.29 
  -4   5   1 2529.75   99.69 
   3  -5  -1  269.77   18.90 
   3  -5  -1  315.57   15.90 
  -3   5   1  291.47   18.40 
  -3   5   1  285.97   12.70 
   2  -5  -1   31.40    7.40 
   2  -5  -1   34.30    5.80 
  -2   5   1   22.80    7.00 
  -2   5   1   24.10    3.90 
   1  -5  -1 1484.15   58.59 
  -1   5   1 1340.77   61.99 
  -1   5   1 1418.86   56.79 
   0  -5  -1 1692.43   63.49 
   0  -5  -1 1627.54   67.79 
   0   5   1 1750.92   67.29 
   0   5   1 1611.94   72.49 
  -1  -5  -1  690.03   30.70 
  -1  -5  -1  675.73   26.30 
   1   5   1  638.04   28.70 
   1   5   1  693.13   31.50 
  -2  -5  -1  329.97   13.50 
  -2  -5  -1  326.27   17.50 
   2   5   1  317.47   15.90 
   2   5   1  324.27   23.50 
   2   5   1  344.17   18.20 
  -3  -5  -1 2018.60   77.79 
  -3  -5  -1 2008.80   82.09 
   3   5   1 2115.79   83.29 
  -4  -5  -1  152.18   11.20 
  -4  -5  -1  154.58    7.40 
   4   5   1  151.68   12.40 
  -5  -5  -1  143.59    7.20 
   5   5   1  148.59   12.90 
  -6  -5  -1  817.72   32.60 
  -6  -5  -1  898.91   33.80 
  -6  -5  -1  813.22   32.40 
   6   5   1  865.01   41.00 
  -7  -5  -1   97.99    6.10 
  -7  -5  -1  103.79    4.90 
  -7  -5  -1  100.19    4.80 
   7   5   1  101.99   12.10 
  -8  -5  -1   42.40    2.90 
  -8  -5  -1   44.30    4.20 
  -8  -5  -1   35.50    3.10 
  -8  -5  -1   39.10    2.70 
   8   5   1   29.50    7.90 
  -9  -5  -1   74.19    5.60 
  -9  -5  -1   71.69    4.00 
  -9  -5  -1   72.19    4.20 
  -9  -5  -1   71.69    4.50 
   9   5   1   60.79   10.50 
 -10  -5  -1   39.40    3.10 
 -10  -5  -1   34.80    3.20 
 -10  -5  -1   28.60    3.40 
 -10  -5  -1   31.80    4.10 
  10   5   1   35.80    8.80 
 -11  -5  -1  158.28    7.60 
 -11  -5  -1  156.28    8.50 
 -11  -5  -1  157.88    9.40 
 -11  -5  -1  170.88    8.80 
  11   5   1  166.18   18.30 
 -12  -5  -1  111.49    6.70 
 -12  -5  -1  117.29    8.10 
 -12  -5  -1  117.99    7.20 
 -12  -5  -1  110.69    5.90 
  12   5   1  107.39   16.80 
 -13  -5  -1    0.80    2.70 
 -13  -5  -1    4.90    2.50 
 -13  -5  -1    0.10    2.30 
 -13  -5  -1    0.10    1.60 
 -14  -5  -1   94.69    7.70 
 -14  -5  -1   99.69    7.20 
 -14  -5  -1   91.69    7.70 
 -14  -5  -1  101.49    5.90 
 -15  -5  -1  310.17   16.40 
 -15  -5  -1  294.67   15.60 
 -15  -5  -1  302.67   13.50 
 -15  -5  -1  295.77   15.60 
 -16  -5  -1   54.79    4.60 
 -16  -5  -1   47.30    6.30 
 -16  -5  -1   52.19    6.30 
 -16  -5  -1   41.50    6.40 
 -17  -5  -1    7.90    4.10 
 -17  -5  -1    3.60    2.70 
 -17  -5  -1    2.60    2.10 
 -17  -5  -1   -5.70    5.30 
 -18  -5  -1    2.70    2.10 
 -18  -5  -1   -2.70    9.00 
 -18  -5  -1   -3.40    4.00 
 -18  -5  -1   -0.30    2.70 
 -19  -5  -1   23.10    5.80 
 -19  -5  -1   28.20   23.80 
 -19  -5  -1   23.00    3.20 
 -20  -5  -1    4.00   38.50 
 -20  -5  -1    0.80    2.10 
 -21  -5  -1    2.30    1.90 
  22  -6  -1   25.50    3.60 
  22  -6  -1   26.80    4.40 
 -22   6   1   35.20    3.80 
  21  -6  -1   12.30    3.40 
  21  -6  -1   12.90    4.50 
 -21   6   1   17.80    2.10 
  20  -6  -1    5.10    7.40 
  20  -6  -1    7.20    3.90 
  19  -6  -1   -2.50    2.50 
  19  -6  -1    9.60    4.60 
 -19   6   1   -4.60    3.90 
 -19   6   1    3.60    1.70 
  18  -6  -1    4.20    3.80 
  18  -6  -1   -1.50    2.60 
 -18   6   1   -1.40    1.40 
 -18   6   1   -4.20    2.00 
  17  -6  -1   -0.30    3.50 
  17  -6  -1   -0.90    3.00 
 -17   6   1    1.40    1.60 
  16  -6  -1   14.00    4.40 
  16  -6  -1   19.10    4.20 
 -16   6   1   15.60    3.20 
 -16   6   1   17.60    2.30 
  15  -6  -1   78.09    5.10 
  15  -6  -1   80.59    7.00 
 -15   6   1   86.89    4.70 
 -15   6   1   76.39    6.30 
 -15   6   1   98.89   21.10 
  14  -6  -1   23.00    4.10 
  14  -6  -1   28.40    4.80 
 -14   6   1   12.30   14.00 
 -14   6   1   31.50    2.80 
 -14   6   1   24.80    3.70 
  13  -6  -1  186.08   10.30 
  13  -6  -1  205.78   11.10 
  13  -6  -1  178.08    9.20 
 -13   6   1  185.28    9.90 
 -13   6   1  182.38   18.90 
  12  -6  -1   36.50    4.70 
  12  -6  -1   35.20    4.80 
  12  -6  -1   39.50    3.60 
 -12   6   1   17.20    3.90 
 -12   6   1   28.30    3.80 
 -12   6   1   28.80    2.60 
 -12   6   1   47.20    6.90 
  11  -6  -1  282.87   12.90 
  11  -6  -1  268.97   12.20 
  11  -6  -1  271.47   13.30 
 -11   6   1  239.48   13.60 
 -11   6   1  261.57   17.00 
 -11   6   1  288.07   12.80 
 -11   6   1  259.17   13.70 
 -11   6   1  269.07   11.20 
  10  -6  -1   93.79    6.50 
  10  -6  -1   91.59    5.60 
  10  -6  -1   99.79    6.30 
 -10   6   1   93.99    6.00 
 -10   6   1   99.39    4.80 
 -10   6   1   98.39    7.40 
 -10   6   1   95.09    6.60 
 -10   6   1   94.79    9.70 
   9  -6  -1  422.66   17.80 
   9  -6  -1  396.86   17.60 
   9  -6  -1  410.16   17.40 
  -9   6   1  400.76   22.20 
  -9   6   1  399.96   18.20 
  -9   6   1  385.76   16.10 
   8  -6  -1  388.76   22.10 
   8  -6  -1  386.96   17.00 
   8  -6  -1  408.56   16.90 
   8  -6  -1  398.66   16.50 
  -8   6   1  392.46   21.80 
  -8   6   1  370.56   17.70 
   7  -6  -1    8.80    2.50 
   7  -6  -1   15.50    2.60 
   7  -6  -1   12.70    2.90 
   7  -6  -1    8.60    3.80 
  -7   6   1   10.90    4.90 
  -7   6   1    9.80    3.10 
   6  -6  -1  178.58   12.40 
   6  -6  -1  167.78    8.10 
   6  -6  -1  158.18    8.40 
  -6   6   1  174.68   13.30 
   5  -6  -1   27.70    5.20 
  -5   6   1   44.80    8.10 
   4  -6  -1   43.90    6.40 
  -4   6   1   36.90    3.60 
  -4   6   1   41.30    8.00 
   3  -6  -1 1833.22   74.49 
  -3   6   1 1865.91   78.39 
  -3   6   1 1795.72   71.39 
   2  -6  -1  182.58   13.90 
  -2   6   1  184.28   11.10 
  -2   6   1  169.38    8.90 
  -2   6   1  185.98   16.20 
   1  -6  -1   45.50    7.10 
  -1   6   1   34.00    8.70 
  -1   6   1   44.10    6.00 
  -1   6   1   39.20    4.10 
   0  -6  -1   24.20    5.30 
   0  -6  -1   31.90    2.60 
   0   6   1   29.10    5.00 
   0   6   1   36.10    9.30 
   0   6   1   37.20    4.70 
  -1  -6  -1 1051.39   46.00 
  -1  -6  -1 1063.29   40.80 
   1   6   1  993.70   44.00 
   1   6   1 1059.99   46.30 
   1   6   1 1123.99   53.19 
  -2  -6  -1  512.25   20.50 
  -2  -6  -1  507.65   25.40 
   2   6   1  518.35   32.60 
   2   6   1  511.25   26.90 
   2   6   1  499.55   23.50 
  -3  -6  -1    5.80    3.70 
  -3  -6  -1    4.40    1.50 
   3   6   1   -4.00    6.60 
   3   6   1    3.60    4.00 
  -4  -6  -1  570.14   29.10 
  -4  -6  -1  575.74   23.10 
  -4  -6  -1  622.44   24.10 
   4   6   1  608.04   30.50 
  -5  -6  -1  191.68    8.50 
  -5  -6  -1  211.18    9.60 
  -5  -6  -1  200.78   14.20 
  -5  -6  -1  194.28    8.40 
   5   6   1  226.88   16.50 
  -6  -6  -1  273.87   12.10 
  -6  -6  -1  258.07   10.90 
  -6  -6  -1  247.48   10.60 
  -6  -6  -1  257.27   10.70 
   6   6   1  257.47   18.70 
  -7  -6  -1  381.16   15.60 
  -7  -6  -1  373.96   15.70 
  -7  -6  -1  379.26   15.40 
  -7  -6  -1  403.16   17.00 
   7   6   1  389.26   24.60 
  -8  -6  -1   21.90    2.20 
  -8  -6  -1   24.70    2.40 
  -8  -6  -1   26.70    3.50 
  -8  -6  -1   27.40    2.80 
   8   6   1   20.70    7.00 
  -9  -6  -1   45.90    3.20 
  -9  -6  -1   51.69    4.80 
  -9  -6  -1   50.49    3.50 
  -9  -6  -1   54.69    4.10 
   9   6   1   47.40   10.10 
 -10  -6  -1   42.60    4.00 
 -10  -6  -1   44.80    4.90 
 -10  -6  -1   44.00    3.20 
  10   6   1   22.60    8.10 
 -11  -6  -1   17.70    2.70 
 -11  -6  -1   13.30    2.90 
 -11  -6  -1   14.20    3.40 
 -11  -6  -1   13.40    2.00 
  11   6   1   14.20    7.60 
 -12  -6  -1    2.90    1.70 
 -12  -6  -1    7.10    2.80 
 -12  -6  -1    2.40    2.60 
 -12  -6  -1    1.50    2.10 
  12   6   1   10.00    9.30 
 -13  -6  -1    8.80    2.90 
 -13  -6  -1   13.90    3.60 
 -13  -6  -1   13.30    2.40 
 -13  -6  -1    9.40    3.20 
 -14  -6  -1   23.80    3.80 
 -14  -6  -1   13.80    3.70 
 -14  -6  -1   20.60    3.90 
 -15  -6  -1   78.79    7.60 
 -15  -6  -1   66.89    6.80 
 -15  -6  -1   51.79    6.00 
 -15  -6  -1   64.49    5.00 
  15   6   1   51.89   18.70 
 -16  -6  -1   63.99    4.90 
 -16  -6  -1   52.99    7.20 
 -16  -6  -1   54.29    6.30 
 -16  -6  -1   48.60    6.30 
 -17  -6  -1   25.30    3.50 
 -17  -6  -1   25.70    7.90 
 -17  -6  -1   23.10    5.10 
 -17  -6  -1   25.50    6.60 
 -18  -6  -1   24.70    3.40 
 -18  -6  -1   27.50    6.50 
 -18  -6  -1   27.40   14.40 
 -19  -6  -1   -1.70    4.50 
 -19  -6  -1   -6.90   33.90 
 -19  -6  -1   -3.90    1.90 
 -20  -6  -1    4.60    2.10 
 -20  -6  -1  -14.80   39.00 
  22  -7  -1   13.00    3.00 
  22  -7  -1    4.30    3.10 
  21  -7  -1   23.00    4.10 
  21  -7  -1   32.30    5.80 
 -21   7   1   23.30    2.30 
  20  -7  -1    4.40    4.90 
 -20   7   1    2.10    1.50 
  19  -7  -1   84.79    7.60 
  19  -7  -1   99.19    9.00 
 -19   7   1   87.79    4.90 
  18  -7  -1   34.00    5.40 
  18  -7  -1   34.70    6.10 
 -18   7   1   38.60    5.10 
 -18   7   1   45.40    3.40 
  17  -7  -1  139.29    9.50 
  17  -7  -1  142.89   10.70 
 -17   7   1  140.09    6.70 
 -17   7   1  124.79    8.50 
  16  -7  -1  195.78   11.30 
  16  -7  -1  169.78    9.20 
 -16   7   1  197.38    8.70 
 -16   7   1  195.58   10.40 
  15  -7  -1    1.60    3.10 
  15  -7  -1    3.30    2.00 
 -15   7   1    2.40    1.30 
 -15   7   1    2.70    2.20 
  14  -7  -1   29.50    4.80 
  14  -7  -1   28.90    3.70 
  14  -7  -1   27.10    5.10 
 -14   7   1   29.30    4.00 
 -14   7   1   30.80    2.80 
  13  -7  -1  252.97   12.80 
  13  -7  -1  280.07   13.60 
  13  -7  -1  275.67   14.20 
 -13   7   1  269.97   12.90 
 -13   7   1  253.37   11.80 
  12  -7  -1  266.37   14.00 
  12  -7  -1  272.27   12.70 
  12  -7  -1  299.37   13.80 
 -12   7   1  238.68   13.70 
 -12   7   1  294.07   13.30 
 -12   7   1  284.97   11.60 
  11  -7  -1  236.28   13.50 
  11  -7  -1  259.77   11.60 
  11  -7  -1  263.27   12.40 
 -11   7   1  231.18   16.30 
 -11   7   1  250.77   10.40 
 -11   7   1  275.37   12.00 
 -11   7   1  203.48   12.30 
  10  -7  -1  163.88    8.90 
  10  -7  -1  162.18    8.10 
  10  -7  -1  155.38    8.50 
 -10   7   1  162.58    8.30 
 -10   7   1  141.89    9.20 
 -10   7   1  142.89   12.40 
 -10   7   1  150.48    7.00 
   9  -7  -1    1.20    2.20 
   9  -7  -1    4.00    2.40 
   9  -7  -1    2.40    2.00 
  -9   7   1    1.80    2.80 
  -9   7   1    5.30    4.00 
   8  -7  -1    0.60    1.80 
   8  -7  -1    1.00    2.00 
   8  -7  -1    3.60    2.50 
  -8   7   1    7.00    3.00 
  -8   7   1   -0.20    3.40 
   7  -7  -1 1895.11   70.99 
   7  -7  -1 1842.12   76.89 
   7  -7  -1 1658.83   72.69 
   7  -7  -1 1867.01   70.59 
  -7   7   1 1905.61   77.69 
   6  -7  -1 1068.59   42.40 
   6  -7  -1  968.60   39.00 
  -6   7   1  957.80   40.60 
  -6   7   1 1012.30   46.50 
   5  -7  -1  316.07   14.20 
   5  -7  -1  334.17   19.30 
   5  -7  -1  316.17   13.90 
   5  -7  -1  332.27   13.80 
  -5   7   1  319.97   15.40 
  -5   7   1  311.27   14.70 
  -5   7   1  347.47   21.60 
   4  -7  -1  540.45   27.40 
   4  -7  -1  536.25   21.70 
  -4   7   1  515.55   23.20 
  -4   7   1  572.74   30.70 
  -4   7   1  536.65   22.70 
   3  -7  -1  106.39   11.00 
  -3   7   1   76.79   11.60 
  -3   7   1   72.49    5.50 
   2  -7  -1  439.66   23.90 
  -2   7   1  468.15   28.10 
  -2   7   1  433.96   21.40 
  -2   7   1  406.46   18.80 
   1  -7  -1   11.10    4.70 
  -1   7   1   16.80    8.40 
  -1   7   1   13.80    4.10 
  -1   7   1   22.10    3.70 
   0  -7  -1    4.30    4.10 
   0   7   1    2.30    2.90 
   0   7   1    2.00    3.50 
   0   7   1   -0.90    6.90 
  -1  -7  -1  715.13   34.80 
  -1  -7  -1  726.83   28.90 
   1   7   1  737.13   42.20 
   1   7   1  779.92   35.00 
   1   7   1  699.33   31.50 
  -2  -7  -1  477.25   19.00 
  -2  -7  -1  501.25   19.80 
  -2  -7  -1  460.35   25.20 
   2   7   1  476.45   23.40 
   2   7   1  505.45   27.40 
  -3  -7  -1  107.39    5.80 
  -3  -7  -1   99.59    5.00 
  -3  -7  -1  114.19   10.60 
   3   7   1  105.99    9.40 
   3   7   1  116.79   12.10 
   3   7   1  114.99   17.70 
  -4  -7  -1 1148.69   43.10 
  -4  -7  -1 1049.30   48.60 
  -4  -7  -1 1085.39   42.50 
  -4  -7  -1 1031.10   41.20 
   4   7   1 1107.99   60.59 
   4   7   1 1108.19   50.09 
   4   7   1 1060.39   46.40 
  -5  -7  -1  294.77   12.00 
  -5  -7  -1  276.97   18.50 
  -5  -7  -1  281.27   11.70 
  -5  -7  -1  292.77   13.10 
   5   7   1  302.07   20.10 
  -6  -7  -1  645.24   26.20 
  -6  -7  -1  684.23   26.40 
  -6  -7  -1  665.13   26.40 
  -6  -7  -1  700.53   27.80 
   6   7   1  680.13   36.10 
  -7  -7  -1 1144.09   44.90 
  -7  -7  -1 1114.59   43.10 
  -7  -7  -1 1090.79   43.40 
  -7  -7  -1 1136.09   43.30 
   7   7   1 1140.79   54.49 
  -8  -7  -1  332.37   14.00 
  -8  -7  -1  329.97   13.70 
  -8  -7  -1  336.77   15.60 
  -8  -7  -1  340.87   14.30 
   8   7   1  326.17   24.00 
  -9  -7  -1   27.00    3.20 
  -9  -7  -1   23.50    2.50 
   9   7   1   15.20    7.60 
 -10  -7  -1  186.98   10.60 
 -10  -7  -1  188.48    9.40 
 -10  -7  -1  175.98    8.40 
 -10  -7  -1  189.08    8.90 
  10   7   1  187.78   19.30 
 -11  -7  -1    2.80    2.60 
 -11  -7  -1    7.10    1.90 
 -11  -7  -1    1.90    2.50 
 -11  -7  -1    3.90    1.90 
  11   7   1   -5.80    6.70 
 -12  -7  -1    9.60    3.10 
 -12  -7  -1    7.30    3.20 
 -12  -7  -1    8.80    2.20 
 -12  -7  -1    8.10    2.50 
 -13  -7  -1  142.09    9.20 
 -13  -7  -1  133.49    9.40 
 -13  -7  -1  134.69    7.30 
 -13  -7  -1  146.69    8.30 
  13   7   1  125.39   26.80 
 -14  -7  -1   78.49    6.90 
 -14  -7  -1   76.89    5.40 
 -14  -7  -1   77.99    7.20 
 -14  -7  -1   76.19    7.50 
 -15  -7  -1    9.30    4.60 
 -15  -7  -1    2.30    2.20 
 -15  -7  -1    1.10    2.70 
 -15  -7  -1    3.00    2.80 
 -16  -7  -1   26.30    4.50 
 -16  -7  -1   29.80    3.70 
 -16  -7  -1   23.40    4.50 
 -16  -7  -1   26.90    6.40 
 -17  -7  -1   13.30    3.80 
 -17  -7  -1   13.90    9.60 
 -17  -7  -1   16.90    2.90 
 -17  -7  -1   17.20    4.50 
 -18  -7  -1    6.90    2.40 
 -18  -7  -1   14.40    4.50 
 -18  -7  -1   18.20   22.20 
 -19  -7  -1   16.10    6.30 
 -19  -7  -1    8.20    2.40 
 -19  -7  -1   -8.60   36.60 
 -20  -7  -1    1.00    1.90 
  20   7   1    6.50    6.10 
  22  -8  -1   25.70    4.10 
  22  -8  -1   20.80    4.40 
  21  -8  -1   44.40    6.40 
  21  -8  -1   41.50    5.00 
  20  -8  -1   78.79    7.40 
  20  -8  -1   79.69    8.70 
 -20   8   1   77.29    4.40 
  19  -8  -1   18.00    4.30 
  19  -8  -1   28.30    6.00 
 -19   8   1   22.20    2.30 
  18  -8  -1  187.88   11.60 
  18  -8  -1  194.88   13.00 
 -18   8   1  181.38    8.40 
  17  -8  -1   56.59    7.50 
  17  -8  -1   56.19    4.60 
  17  -8  -1   66.59    7.00 
 -17   8   1   72.99    4.10 
 -17   8   1   68.29    5.50 
  16  -8  -1  207.88   12.80 
  16  -8  -1  224.38   12.20 
  16  -8  -1  186.68   10.00 
 -16   8   1  196.18   10.70 
 -16   8   1  210.98    9.10 
  15  -8  -1   80.59    7.80 
  15  -8  -1   79.39    5.70 
  15  -8  -1   91.09    7.40 
 -15   8   1  102.69    6.70 
 -15   8   1   83.89    4.70 
  14  -8  -1   76.79    7.00 
  14  -8  -1   66.49    5.20 
  14  -8  -1   79.19    6.90 
 -14   8   1   71.99    4.20 
 -14   8   1   72.29    5.50 
  13  -8  -1   91.89    7.50 
  13  -8  -1   92.69    6.10 
  13  -8  -1   93.99    7.30 
 -13   8   1   96.09    4.90 
 -13   8   1  100.29    7.60 
 -13   8   1   87.09    6.20 
  12  -8  -1  372.76   16.20 
  12  -8  -1  323.07   14.80 
  12  -8  -1  352.36   16.60 
 -12   8   1  317.37   19.70 
 -12   8   1  289.77   16.00 
 -12   8   1  328.37   13.60 
 -12   8   1  333.77   15.10 
  11  -8  -1   34.10    4.50 
  11  -8  -1   42.40    4.00 
  11  -8  -1   35.30    5.10 
 -11   8   1   37.50    2.80 
 -11   8   1   40.60    3.90 
 -11   8   1   44.40    5.30 
 -11   8   1   26.40    6.30 
  10  -8  -1    5.70    2.10 
  10  -8  -1    4.00    2.80 
 -10   8   1    8.30    1.50 
 -10   8   1    1.20    3.60 
 -10   8   1    5.10    3.40 
 -10   8   1    2.80    1.60 
   9  -8  -1  244.28   11.60 
   9  -8  -1  253.27   12.40 
   9  -8  -1  251.67   12.00 
  -9   8   1  227.08   16.70 
  -9   8   1  259.97   13.30 
   8  -8  -1  321.57   14.90 
   8  -8  -1  328.77   14.10 
   8  -8  -1  319.67   14.40 
  -8   8   1  298.97   19.90 
  -8   8   1  313.67   15.70 
   7  -8  -1   28.70    3.40 
   7  -8  -1   37.30    4.20 
   7  -8  -1   28.70    3.60 
  -7   8   1   30.40    7.20 
  -7   8   1   41.00    5.00 
   6  -8  -1    3.00    1.80 
   6  -8  -1    1.60    2.20 
   6  -8  -1    2.90    1.90 
   6  -8  -1    9.60    5.40 
  -6   8   1    5.00    5.30 
  -6   8   1    4.40    3.40 
   5  -8  -1    5.50    2.00 
   5  -8  -1    7.50    2.30 
   5  -8  -1    8.20    5.00 
   5  -8  -1    8.80    2.40 
  -5   8   1    3.80    3.00 
  -5   8   1   -2.80    5.60 
  -5   8   1    7.80    2.60 
   4  -8  -1  291.57   13.30 
   4  -8  -1  285.07   19.70 
   4  -8  -1  291.77   12.90 
  -4   8   1  302.47   14.10 
  -4   8   1  326.87   22.80 
   3  -8  -1  588.54   24.20 
   3  -8  -1  551.54   23.80 
   3  -8  -1  617.14   31.90 
   3  -8  -1  585.34   23.60 
  -3   8   1  588.34   24.90 
  -3   8   1  555.84   25.20 
  -3   8   1  638.34   35.40 
   2  -8  -1  142.89   13.00 
   2  -8  -1  136.99    6.90 
  -2   8   1  142.99   16.70 
  -2   8   1  133.89    8.40 
  -2   8   1  132.49   10.60 
  -2   8   1  133.69    8.30 
   1  -8  -1 2172.88   84.79 
   1  -8  -1 2216.98   92.79 
  -1   8   1 2137.09   86.49 
  -1   8   1 2260.67   86.79 
  -1   8   1 2274.77   89.99 
  -1   8   1 2342.97   99.79 
   0  -8  -1  553.94   29.30 
   0  -8  -1  542.45   21.50 
   0  -8  -1  530.85   22.00 
   0   8   1  578.44   27.80 
   0   8   1  562.04   36.00 
   0   8   1  563.24   24.70 
   0   8   1  531.95   23.70 
  -1  -8  -1   -2.80    3.80 
  -1  -8  -1    0.40    1.00 
   1   8   1   -0.80    7.40 
   1   8   1    1.40    4.60 
   1   8   1    2.50    4.10 
  -2  -8  -1  941.71   45.00 
  -2  -8  -1  943.91   37.30 
  -2  -8  -1  952.10   38.20 
   2   8   1  988.30   45.90 
   2   8   1 1024.30   55.89 
   2   8   1  997.10   42.00 
  -3  -8  -1  288.47   18.90 
  -3  -8  -1  303.87   13.20 
  -3  -8  -1  279.87   11.90 
  -3  -8  -1  281.07   12.10 
   3   8   1  303.07   17.80 
   3   8   1  322.77   22.00 
   3   8   1  339.17   29.60 
  -4  -8  -1  139.79   12.70 
  -4  -8  -1  138.29    7.30 
  -4  -8  -1  130.49    6.00 
  -4  -8  -1  138.89    6.30 
   4   8   1  114.59   12.30 
   4   8   1  145.29   21.00 
   4   8   1  135.59   13.90 
  -5  -8  -1  335.87   13.60 
  -5  -8  -1  319.37   13.50 
  -5  -8  -1  338.37   14.90 
  -5  -8  -1  324.27   13.40 
   5   8   1  330.67   22.60 
   5   8   1  317.87   31.40 
   5   8   1  342.57   19.50 
  -6  -8  -1  246.38   10.50 
  -6  -8  -1  237.08   10.20 
  -6  -8  -1  255.07   11.90 
  -6  -8  -1  240.18   10.50 
   6   8   1  260.37   29.20 
   6   8   1  256.37   19.50 
   6   8   1  225.78   12.50 
  -7  -8  -1    0.30    1.30 
  -7  -8  -1   -0.70    1.60 
  -7  -8  -1    1.10    1.20 
   7   8   1    5.00    5.70 
   7   8   1    7.90    9.20 
   7   8   1    5.00    2.70 
  -8  -8  -1   83.79    6.30 
  -8  -8  -1   93.89    5.10 
  -8  -8  -1   86.39    4.70 
  -8  -8  -1   85.99    5.30 
   8   8   1   86.09    6.50 
   8   8   1   81.99   20.10 
   8   8   1   79.79   12.90 
  -9  -8  -1    3.90    1.50 
  -9  -8  -1    1.40    2.10 
  -9  -8  -1    2.30    2.00 
  -9  -8  -1    4.60    1.70 
   9   8   1   -5.40   10.50 
   9   8   1   12.20    5.90 
 -10  -8  -1  132.39    6.90 
 -10  -8  -1  124.09    6.50 
 -10  -8  -1  134.99    7.60 
 -10  -8  -1  121.89    8.50 
  10   8   1  120.29   24.60 
  10   8   1  103.09   17.90 
 -11  -8  -1    8.10    2.90 
 -11  -8  -1    4.10    1.90 
 -11  -8  -1    4.90    2.10 
 -11  -8  -1    7.70    3.10 
  11   8   1   12.80   12.70 
 -12  -8  -1   49.10    5.50 
 -12  -8  -1   53.19    6.00 
 -12  -8  -1   46.70    4.00 
 -12  -8  -1   41.90    4.50 
  12   8   1   25.10   13.50 
 -13  -8  -1   70.29    8.50 
 -13  -8  -1   91.89    5.60 
  13   8   1   66.59   24.20 
 -14  -8  -1    1.90    2.70 
 -14  -8  -1    4.30    2.10 
 -14  -8  -1   -1.80    3.50 
 -14  -8  -1    8.00    3.10 
 -15  -8  -1    1.80    2.10 
 -15  -8  -1    4.50    5.10 
 -15  -8  -1    0.20    2.60 
 -15  -8  -1    1.10    2.70 
 -16  -8  -1   20.40    8.50 
 -16  -8  -1   25.70    4.80 
 -16  -8  -1   21.50    4.30 
 -16  -8  -1   20.50    3.30 
 -17  -8  -1  -13.30   17.90 
 -17  -8  -1    0.00    3.30 
 -17  -8  -1    1.10    2.00 
 -18  -8  -1    6.50    2.30 
 -18  -8  -1    1.50    3.50 
 -18  -8  -1   42.30   34.20 
  18   8   1    0.30    8.00 
 -19  -8  -1   -0.70    1.80 
 -19  -8  -1  -29.30   39.30 
  19   8   1   10.20    7.60 
  21  -9  -1   11.20    4.50 
  21  -9  -1   12.20    3.80 
  20  -9  -1    5.40    4.50 
  20  -9  -1    0.40    3.30 
  19  -9  -1    3.10    4.30 
  19  -9  -1   -0.70    3.20 
  18  -9  -1    0.90    3.50 
  18  -9  -1    3.00    4.50 
 -18   9   1    0.50    1.50 
  17  -9  -1   33.00    5.20 
  17  -9  -1   39.40    6.30 
  17  -9  -1   36.70    4.10 
 -17   9   1   39.80    3.00 
  16  -9  -1    2.60    3.70 
  16  -9  -1    4.50    2.30 
 -16   9   1    4.10    2.40 
 -16   9   1   -2.50    1.50 
  15  -9  -1    7.40    3.80 
  15  -9  -1   10.20    4.30 
  15  -9  -1    4.70    2.30 
 -15   9   1    2.70    2.40 
 -15   9   1    5.20    1.40 
  14  -9  -1  119.39    8.40 
  14  -9  -1  110.69    7.00 
  14  -9  -1  105.69    8.50 
 -14   9   1  102.99    5.40 
 -14   9   1  111.39    7.00 
  13  -9  -1   -1.00    2.10 
  13  -9  -1    2.20    3.00 
  13  -9  -1    0.50    3.50 
 -13   9   1    4.30    2.30 
 -13   9   1    4.20    1.40 
 -13   9   1   -1.10    3.30 
  12  -9  -1   48.20    5.70 
  12  -9  -1   49.80    4.60 
  12  -9  -1   36.50    4.90 
 -12   9   1   41.70    7.70 
 -12   9   1   49.99    4.40 
 -12   9   1   44.70    3.10 
 -12   9   1   57.69    6.20 
  11  -9  -1    1.10    2.80 
  11  -9  -1    4.50    2.90 
  11  -9  -1    0.30    2.00 
 -11   9   1   -0.30    1.20 
 -11   9   1   -5.50    3.40 
 -11   9   1   -3.10    3.70 
 -11   9   1    1.80    1.60 
  10  -9  -1   44.70    4.80 
  10  -9  -1   34.90    5.00 
  10  -9  -1   38.70    6.80 
 -10   9   1   37.20    3.60 
 -10   9   1   30.80    7.20 
 -10   9   1   45.30    5.90 
 -10   9   1   38.70    2.80 
   9  -9  -1   25.80    3.50 
   9  -9  -1   18.00    4.00 
   9  -9  -1   22.80    4.40 
  -9   9   1   28.10    5.10 
  -9   9   1   25.00    7.20 
   8  -9  -1   55.59    5.00 
   8  -9  -1   50.89    4.70 
   8  -9  -1   48.20    4.30 
  -8   9   1   35.50    7.70 
  -8   9   1   51.29    6.40 
   7  -9  -1  176.38    9.00 
   7  -9  -1  175.18    8.80 
   7  -9  -1  179.48    9.40 
  -7   9   1  168.58   15.10 
  -7   9   1  159.78   10.70 
   6  -9  -1    0.30    1.80 
   6  -9  -1    4.00    2.30 
   6  -9  -1   -0.70    1.70 
  -6   9   1   -6.40    4.50 
  -6   9   1    0.40    2.90 
   5  -9  -1   36.10    8.20 
   5  -9  -1   44.00    4.10 
   5  -9  -1   48.40    3.90 
   5  -9  -1   46.20    3.90 
  -5   9   1   57.99   10.90 
  -5   9   1   48.00    5.30 
  -5   9   1   44.50    5.50 
   4  -9  -1    1.50    1.60 
   4  -9  -1    2.10    1.90 
   4  -9  -1   -0.60    5.10 
   4  -9  -1    2.10    1.90 
  -4   9   1    1.80    3.10 
  -4   9   1   -1.40    5.60 
  -4   9   1    4.60    2.60 
   3  -9  -1  250.07   11.20 
   3  -9  -1  249.88   11.20 
   3  -9  -1  228.58   12.00 
   3  -9  -1  261.27   18.50 
  -3   9   1  231.98   12.90 
  -3   9   1  263.37   22.50 
  -3   9   1  246.38   12.60 
   2  -9  -1   -3.60    5.60 
   2  -9  -1    0.60    1.70 
   2  -9  -1   -0.90    1.60 
   2  -9  -1    3.00    1.70 
  -2   9   1    4.70    3.70 
  -2   9   1   -4.20    6.50 
  -2   9   1    3.60    3.20 
  -2   9   1    0.20    2.50 
   1  -9  -1 1655.83   65.19 
   1  -9  -1 1748.63   75.29 
  -1   9   1 1756.12   81.69 
  -1   9   1 1651.63   67.19 
  -1   9   1 1681.43   70.79 
  -1   9   1 1720.03   67.49 
   0  -9  -1  568.04   22.70 
   0  -9  -1  574.44   23.30 
   0   9   1  618.34   29.70 
   0   9   1  547.85   25.00 
   0   9   1  576.14   25.90 
  -1  -9  -1    5.80    1.40 
  -1  -9  -1    3.20    1.20 
   1   9   1   -5.50    6.60 
   1   9   1    7.50    4.20 
   1   9   1    0.40    4.10 
  -2  -9  -1    9.80    1.50 
  -2  -9  -1   14.50    1.80 
  -2  -9  -1   10.00    2.10 
  -2  -9  -1    9.80    5.40 
   2   9   1   12.00    5.20 
   2   9   1   21.30    6.90 
   2   9   1   16.90   10.70 
  -3  -9  -1   98.89    4.90 
  -3  -9  -1  108.59    6.20 
  -3  -9  -1  105.59    5.20 
   3   9   1  108.09   20.70 
   3   9   1   85.39   12.20 
   3   9   1  102.79   10.40 
  -4  -9  -1   93.39    4.80 
  -4  -9  -1  101.09    6.20 
  -4  -9  -1  100.39    5.10 
   4   9   1  101.79   11.10 
   4   9   1  124.79   14.10 
   4   9   1  108.09   19.80 
  -5  -9  -1  231.08   10.20 
  -5  -9  -1  238.48   11.50 
  -5  -9  -1  222.08    9.90 
  -5  -9  -1  232.48   10.00 
   5   9   1  248.88   20.30 
   5   9   1  227.18   12.70 
   5   9   1  240.78   16.60 
   5   9   1  266.07   29.20 
  -6  -9  -1   23.60    2.50 
  -6  -9  -1   18.00    2.90 
  -6  -9  -1   18.10    2.20 
  -6  -9  -1   21.00    2.20 
   6   9   1   23.70    4.40 
   6   9   1   25.60    7.10 
   6   9   1   28.80   13.80 
   6   9   1   24.70    8.10 
  -7  -9  -1  110.19    5.80 
  -7  -9  -1  101.59    7.00 
  -7  -9  -1  107.19    5.40 
  -7  -9  -1  102.19    5.80 
   7   9   1  109.69   12.00 
   7   9   1  109.39   14.50 
   7   9   1  111.99   23.80 
   7   9   1  107.19    7.70 
  -8  -9  -1   65.39    5.50 
  -8  -9  -1   51.89    4.00 
  -8  -9  -1   54.39    3.80 
  -8  -9  -1   59.09    4.50 
   8   9   1   47.70   10.70 
   8   9   1   32.10   15.80 
   8   9   1   64.29   11.30 
   8   9   1   59.69    6.20 
  -9  -9  -1   23.70    2.90 
  -9  -9  -1   24.90    4.00 
  -9  -9  -1   26.20    2.80 
  -9  -9  -1   23.30    3.30 
   9   9   1   16.70   12.50 
   9   9   1   29.10   14.70 
   9   9   1   24.30    4.50 
 -10  -9  -1  138.19    7.20 
 -10  -9  -1  147.29    7.70 
 -10  -9  -1  151.68    8.50 
 -10  -9  -1  137.09    9.30 
  10   9   1  151.68   30.30 
 -11  -9  -1   -0.90    1.80 
 -11  -9  -1    0.90    2.50 
 -11  -9  -1   -0.80    1.50 
 -11  -9  -1   -1.90    2.60 
  11   9   1   -1.20   12.50 
 -12  -9  -1   37.10    5.00 
 -12  -9  -1   40.40    5.40 
 -12  -9  -1   30.20    4.00 
 -12  -9  -1   39.70    3.80 
 -13  -9  -1   14.40    3.70 
 -13  -9  -1   19.30    3.50 
 -13  -9  -1   25.50    5.00 
 -13  -9  -1   18.70    2.90 
 -14  -9  -1    5.70    2.30 
 -14  -9  -1    3.60    4.90 
 -14  -9  -1   12.50    3.40 
 -14  -9  -1   18.80    4.20 
 -15  -9  -1    0.00    5.30 
 -15  -9  -1   -2.90    7.00 
 -15  -9  -1    3.50    2.10 
 -15  -9  -1    2.60    3.00 
  15   9   1    3.60    8.40 
 -16  -9  -1   11.20    2.50 
 -16  -9  -1    5.90    3.80 
 -16  -9  -1   14.30   16.00 
  16   9   1   -5.10    7.80 
 -17  -9  -1    0.70    3.40 
 -17  -9  -1   -0.30    2.10 
 -17  -9  -1   -9.90   33.20 
  17   9   1    1.00    7.40 
 -18  -9  -1   86.99   39.70 
  18   9   1   13.50    7.40 
  21 -10  -1   33.90    4.60 
  21 -10  -1   23.50    5.20 
  20 -10  -1   30.40    5.00 
  20 -10  -1   29.70    6.20 
  19 -10  -1   -1.40    5.50 
  18 -10  -1    4.00    4.90 
  18 -10  -1   10.70    3.80 
  18 -10  -1    6.20    3.10 
  17 -10  -1   -0.70    4.00 
  17 -10  -1   -2.70    3.20 
  17 -10  -1    2.40    2.30 
  16 -10  -1   49.80    4.90 
  16 -10  -1   66.69    7.30 
  15 -10  -1   -2.20    3.10 
  15 -10  -1    0.40    3.30 
 -15  10   1    2.10    1.30 
  14 -10  -1    1.60    2.50 
 -14  10   1   11.40    4.50 
 -14  10   1    6.40    2.50 
 -14  10   1    6.70    1.50 
  13 -10  -1   -0.80    3.00 
  13 -10  -1    2.10    2.50 
  13 -10  -1    0.90    3.20 
 -13  10   1   -0.90    1.20 
 -13  10   1    2.90    3.90 
  12 -10  -1   34.80    5.50 
  12 -10  -1   51.29    4.90 
  12 -10  -1   46.50    5.80 
 -12  10   1   41.00    4.30 
 -12  10   1   45.60    6.40 
 -12  10   1   50.39    3.10 
 -12  10   1   32.40    7.90 
  11 -10  -1  303.47   15.70 
  11 -10  -1  316.87   15.20 
  11 -10  -1  308.27   14.40 
 -11  10   1  301.87   12.60 
 -11  10   1  306.87   20.10 
 -11  10   1  310.07   13.90 
 -11  10   1  299.67   16.60 
  10 -10  -1    9.80    3.70 
  10 -10  -1   19.20    3.20 
  10 -10  -1   18.60    3.90 
 -10  10   1   15.90    1.90 
 -10  10   1    3.90    5.80 
 -10  10   1   10.10    2.10 
 -10  10   1   15.10    4.30 
   9 -10  -1  424.36   19.30 
   9 -10  -1  416.56   18.10 
   9 -10  -1  414.76   18.50 
  -9  10   1  383.26   24.80 
  -9  10   1  410.86   20.40 
   8 -10  -1  286.17   13.30 
   8 -10  -1  284.77   13.90 
  -8  10   1  264.47   19.90 
  -8  10   1  266.77   16.10 
   7 -10  -1   66.29    5.10 
   7 -10  -1   70.39    5.10 
   7 -10  -1   68.69    6.00 
  -7  10   1   64.59   11.10 
  -7  10   1   71.29    7.50 
   6 -10  -1  945.31   38.60 
   6 -10  -1  973.90   38.00 
   6 -10  -1  981.80   38.20 
  -6  10   1  912.61   48.60 
  -6  10   1  934.31   40.30 
   5 -10  -1  785.52   30.70 
   5 -10  -1  752.42   31.10 
   5 -10  -1  754.72   30.60 
  -5  10   1  772.22   42.80 
  -5  10   1  733.13   32.70 
  -5  10   1  746.73   32.00 
   4 -10  -1  726.13   29.70 
   4 -10  -1  721.03   29.70 
   4 -10  -1  747.63   30.20 
  -4  10   1  736.13   32.10 
  -4  10   1  730.53   31.30 
  -4  10   1  768.42   43.10 
   3 -10  -1  419.56   17.80 
   3 -10  -1  421.66   17.90 
   3 -10  -1  390.66   18.10 
  -3  10   1  440.56   19.70 
  -3  10   1  426.06   20.20 
  -3  10   1  442.96   31.00 
   2 -10  -1  646.54   36.00 
   2 -10  -1  663.63   26.50 
   2 -10  -1  617.14   26.70 
   2 -10  -1  641.14   26.40 
  -2  10   1  689.93   41.80 
  -2  10   1  647.74   28.70 
  -2  10   1  665.03   28.40 
  -2  10   1  667.03   32.00 
   1 -10  -1  544.05   23.50 
   1 -10  -1  587.34   23.10 
   1 -10  -1  543.45   23.90 
   1 -10  -1  591.54   23.80 
   1 -10  -1  561.64   32.60 
  -1  10   1  612.44   39.80 
  -1  10   1  609.24   29.90 
  -1  10   1  618.04   26.50 
  -1  10   1  596.74   26.20 
   0 -10  -1 1058.09   56.29 
   0 -10  -1 1018.30   42.60 
   0 -10  -1 1161.58   42.30 
   0 -10  -1 1069.49   42.30 
   0  10   1 1091.29   45.30 
   0  10   1 1190.38   62.69 
   0  10   1 1100.09   45.80 
   0  10   1 1115.69   49.80 
  -1 -10  -1  475.35   19.20 
  -1 -10  -1  472.55   19.40 
   1  10   1  479.45   26.80 
   1  10   1  528.55   38.30 
   1  10   1  474.45   23.10 
   1  10   1  463.15   21.90 
  -2 -10  -1  228.98   11.10 
  -2 -10  -1  234.68   10.10 
  -2 -10  -1  233.78    9.80 
   2  10   1  217.68   12.70 
   2  10   1  238.48   27.00 
   2  10   1  233.18   14.50 
   2  10   1  236.18   17.70 
  -3 -10  -1  251.47   10.90 
  -3 -10  -1  265.27   11.20 
  -3 -10  -1  258.67   12.40 
   3  10   1  263.27   16.40 
   3  10   1  254.27   13.80 
   3  10   1  263.57   19.70 
   3  10   1  292.47   30.50 
  -4 -10  -1  254.67   11.00 
  -4 -10  -1  241.98   10.60 
  -4 -10  -1  251.07   12.20 
   4  10   1  254.97   24.50 
   4  10   1  273.07   17.40 
   4  10   1  248.78   29.50 
   4  10   1  243.18   13.50 
  -5 -10  -1    7.20    2.20 
  -5 -10  -1   10.80    2.00 
  -5 -10  -1    8.10    1.50 
   5  10   1   16.20    6.90 
   5  10   1    7.80    3.30 
   5  10   1   19.70   12.40 
   5  10   1    9.50    6.10 
  -6 -10  -1  339.47   14.10 
  -6 -10  -1  329.77   14.40 
  -6 -10  -1  344.87   16.00 
  -6 -10  -1  341.17   14.50 
   6  10   1  325.17   26.90 
   6  10   1  333.77   16.80 
   6  10   1  360.96   36.60 
   6  10   1  359.16   22.80 
  -7 -10  -1    4.80    2.40 
  -7 -10  -1    3.10    1.60 
  -7 -10  -1    2.80    1.80 
  -7 -10  -1    2.70    1.40 
   7  10   1   -9.20    5.70 
   7  10   1   -7.70    3.00 
   7  10   1    3.40    6.10 
  -8 -10  -1  150.68    7.60 
  -8 -10  -1  149.79    7.90 
  -8 -10  -1  148.49    9.20 
  -8 -10  -1  145.09    7.20 
   8  10   1  132.39   27.70 
   8  10   1  134.89    9.70 
   8  10   1  147.69   17.10 
   8  10   1  152.08   23.70 
  -9 -10  -1  324.27   14.20 
  -9 -10  -1  307.87   16.00 
  -9 -10  -1  317.17   13.70 
  -9 -10  -1  320.07   14.60 
   9  10   1  289.87   38.70 
   9  10   1  307.77   28.40 
   9  10   1  310.57   16.20 
   9  10   1  349.67   23.70 
 -10 -10  -1   34.10    3.90 
 -10 -10  -1   34.00    3.40 
 -10 -10  -1   32.90    4.70 
 -10 -10  -1   25.90    4.00 
  10  10   1   28.90    9.30 
  10  10   1   53.59   21.40 
 -11 -10  -1   47.30    6.20 
 -11 -10  -1   70.69    6.00 
 -11 -10  -1   74.89    6.40 
 -11 -10  -1   70.49    6.60 
  11  10   1   79.19   13.80 
 -12 -10  -1   13.60    2.70 
 -12 -10  -1   13.30    3.30 
 -12 -10  -1    8.60    3.20 
 -12 -10  -1   16.50    4.30 
  12  10   1   16.20    9.60 
 -13 -10  -1   57.79    6.50 
 -13 -10  -1   60.19    5.70 
 -13 -10  -1   51.79    4.60 
 -13 -10  -1   54.09    7.30 
  13  10   1   66.69   20.70 
 -14 -10  -1  134.19    9.00 
 -14 -10  -1  142.09   13.80 
 -14 -10  -1  137.69    7.80 
 -14 -10  -1  141.29   10.00 
  14  10   1  176.88   19.30 
 -15 -10  -1   48.60    7.40 
 -15 -10  -1   50.29    5.90 
 -15 -10  -1   55.99    4.80 
 -15 -10  -1   37.90   16.20 
  15  10   1   36.10   11.30 
 -16 -10  -1   34.20    5.00 
 -16 -10  -1   41.10    4.40 
 -16 -10  -1   -1.80   32.40 
  16  10   1   29.10    9.90 
 -17 -10  -1   87.49   38.40 
 -17 -10  -1   28.40    4.40 
 -17 -10  -1   21.50    3.00 
  17  10   1   26.20   10.30 
 -18 -10  -1   16.50    4.20 
  18  10   1   13.20    8.90 
  21 -11  -1   21.40    5.10 
  21 -11  -1   37.00    4.90 
  20 -11  -1   24.10    4.70 
  20 -11  -1   16.00    5.60 
  19 -11  -1   -1.90    4.20 
  19 -11  -1    1.30    3.50 
  18 -11  -1    3.70    5.00 
  18 -11  -1    7.50    4.00 
  17 -11  -1    1.70    3.60 
  17 -11  -1   -4.00    4.00 
  17 -11  -1    2.60    2.40 
  16 -11  -1   70.99    8.60 
  16 -11  -1   74.39    7.80 
  16 -11  -1   78.89    5.90 
  15 -11  -1   62.79    5.40 
  15 -11  -1   51.89    6.60 
  14 -11  -1  310.87   15.90 
  14 -11  -1  288.17   16.50 
 -14  11   1  283.87   16.30 
  13 -11  -1  676.13   29.70 
  13 -11  -1  663.23   29.70 
  13 -11  -1  660.83   27.70 
 -13  11   1  610.74   29.40 
  12 -11  -1  421.66   18.60 
  12 -11  -1  427.96   19.40 
  12 -11  -1  414.46   20.40 
 -12  11   1  407.06   17.70 
 -12  11   1  377.26   23.50 
 -12  11   1  390.36   20.60 
  11 -11  -1  322.47   15.30 
  11 -11  -1  296.87   14.50 
 -11  11   1  295.27   20.30 
 -11  11   1  310.67   13.70 
 -11  11   1  287.07   16.80 
  10 -11  -1  972.60   38.20 
  10 -11  -1  982.90   39.60 
  10 -11  -1  953.70   38.60 
 -10  11   1  897.71   37.20 
 -10  11   1  876.71   45.10 
 -10  11   1  927.61   40.70 
   9 -11  -1  224.08   12.50 
   9 -11  -1  233.08   11.50 
   9 -11  -1  229.28   11.80 
  -9  11   1  193.28   17.40 
  -9  11   1  227.48   13.90 
   8 -11  -1  171.28    9.90 
   8 -11  -1  150.88    8.90 
   8 -11  -1  171.98    9.50 
  -8  11   1  157.08   11.50 
  -8  11   1  171.88   15.80 
   7 -11  -1 1355.86   52.79 
   7 -11  -1 1317.07   51.79 
   7 -11  -1 1323.47   51.99 
  -7  11   1 1223.98   62.29 
  -7  11   1 1328.57   54.49 
   6 -11  -1   31.50    5.20 
   6 -11  -1   45.50    4.40 
   6 -11  -1   38.40    4.10 
  -6  11   1   45.60   10.50 
  -6  11   1   26.70    5.60 
   5 -11  -1  116.79    7.30 
   5 -11  -1  117.29    7.00 
  -5  11   1  118.49    8.20 
  -5  11   1  108.89   15.00 
   4 -11  -1    6.50    2.30 
   4 -11  -1    8.20    2.40 
   4 -11  -1    4.90    2.60 
  -4  11   1   14.90    4.50 
  -4  11   1    8.30    3.10 
  -4  11   1   15.10    8.40 
   3 -11  -1  356.96   15.60 
   3 -11  -1  335.97   15.30 
   3 -11  -1  353.06   15.90 
  -3  11   1  354.46   18.10 
  -3  11   1  347.27   29.20 
  -3  11   1  357.06   17.30 
   2 -11  -1   15.10    2.80 
   2 -11  -1    7.30    2.40 
   2 -11  -1   10.80    2.30 
  -2  11   1   12.40    4.20 
  -2  11   1    6.20    8.40 
  -2  11   1   12.90    4.30 
  -2  11   1   10.70    3.50 
   1 -11  -1  146.99    7.00 
   1 -11  -1  147.49    7.50 
   1 -11  -1  140.49    7.80 
   1 -11  -1  149.79    8.00 
   1 -11  -1  131.19    7.30 
  -1  11   1  154.08   10.00 
  -1  11   1  148.59   10.10 
  -1  11   1  142.59   12.20 
  -1  11   1  160.48   20.60 
   0 -11  -1  131.59    6.40 
   0 -11  -1  127.09    7.10 
   0 -11  -1  139.79    6.70 
   0 -11  -1  123.29    6.80 
   0  11   1  142.09   20.90 
   0  11   1  135.39    9.60 
   0  11   1  138.19   12.10 
   0  11   1  111.39    9.00 
  -1 -11  -1   78.19    4.50 
  -1 -11  -1   78.09    4.50 
   1  11   1   68.79    7.30 
   1  11   1   61.89   16.70 
   1  11   1   69.89    7.90 
   1  11   1   79.89   10.10 
  -2 -11  -1    8.40    1.70 
  -2 -11  -1    5.50    1.60 
   2  11   1    8.90    9.90 
   2  11   1    6.70    3.80 
   2  11   1    8.40    4.70 
   2  11   1   10.20    5.30 
  -3 -11  -1   40.90    4.40 
  -3 -11  -1   45.10    3.40 
  -3 -11  -1   40.50    3.10 
   3  11   1   38.80   15.20 
   3  11   1   44.80    8.00 
   3  11   1   46.70    6.60 
   3  11   1   34.00    8.60 
  -4 -11  -1  322.07   13.50 
  -4 -11  -1  329.47   15.30 
  -4 -11  -1  326.17   13.90 
   4  11   1  361.96   36.50 
   4  11   1  318.97   16.90 
   4  11   1  329.47   20.00 
   4  11   1  302.97   23.30 
  -5 -11  -1   61.49    4.00 
  -5 -11  -1   60.89    5.60 
  -5 -11  -1   63.89    4.50 
  -5 -11  -1   68.59    4.50 
   5  11   1   70.59   19.40 
   5  11   1   80.79   13.70 
   5  11   1   68.19    6.80 
   5  11   1   66.59   10.40 
  -6 -11  -1   45.50    3.40 
  -6 -11  -1   47.60    3.70 
  -6 -11  -1   36.90    3.80 
  -6 -11  -1   43.50    4.80 
   6  11   1   22.90    8.60 
   6  11   1   46.40   17.40 
   6  11   1   54.19    6.90 
   6  11   1   49.70   10.10 
  -7 -11  -1  138.19    8.90 
  -7 -11  -1  142.79    7.10 
  -7 -11  -1  146.09    7.60 
  -7 -11  -1  126.89    7.50 
   7  11   1  137.19   16.10 
   7  11   1  171.58   31.30 
   7  11   1  172.88   23.00 
   7  11   1  168.48   10.10 
  -8 -11  -1    0.60    2.40 
  -8 -11  -1    0.30    1.60 
  -8 -11  -1    0.40    1.60 
  -8 -11  -1    7.00    2.50 
   8  11   1  -12.20   11.80 
   8  11   1    5.50    8.00 
   8  11   1   -2.30   15.00 
   8  11   1   -1.40    3.30 
  -9 -11  -1   72.99    5.20 
  -9 -11  -1   67.59    4.60 
  -9 -11  -1   61.39    5.60 
  -9 -11  -1   72.09    6.50 
   9  11   1   62.89    6.80 
   9  11   1   31.30   16.80 
   9  11   1   68.39   13.70 
 -10 -11  -1   62.59    6.00 
 -10 -11  -1   58.69    6.10 
  10  11   1   73.29   14.80 
  10  11   1   91.69   24.60 
 -11 -11  -1    2.80    1.90 
 -11 -11  -1    7.20    3.10 
 -11 -11  -1   -1.80    3.40 
 -11 -11  -1    1.50    2.20 
  11  11   1   -0.60    7.70 
 -12 -11  -1  148.29   11.50 
 -12 -11  -1  165.38    8.40 
 -12 -11  -1  144.69   10.30 
 -12 -11  -1  158.08    9.10 
  12  11   1  164.88   20.10 
 -13 -11  -1  177.38    9.30 
 -13 -11  -1  189.08   10.40 
 -13 -11  -1  177.18   11.70 
 -13 -11  -1  163.88   17.50 
  13  11   1  206.58   21.00 
 -14 -11  -1  105.39    6.20 
 -14 -11  -1   52.49   22.30 
 -14 -11  -1   67.29    7.40 
 -14 -11  -1   93.09    7.20 
  14  11   1  129.39   18.90 
 -15 -11  -1    0.60    2.70 
 -15 -11  -1   -8.50   30.60 
 -15 -11  -1    0.60    2.80 
  15  11   1    8.60    7.70 
 -16 -11  -1   40.60   35.50 
 -17 -11  -1    0.00    1.80 
 -17 -11  -1   -7.70    4.60 
  17  11   1  -11.60    7.30 
  20 -12  -1    1.30    4.10 
  20 -12  -1   -0.10    3.20 
  19 -12  -1   -2.80    4.20 
  19 -12  -1   -3.70    3.40 
  17 -12  -1    1.30    2.60 
  17 -12  -1    4.70    4.50 
  17 -12  -1    4.30    4.00 
  16 -12  -1   14.40    4.70 
  16 -12  -1    8.60    2.90 
  16 -12  -1   18.50    5.50 
  15 -12  -1   56.79    5.60 
  15 -12  -1   65.29    7.20 
  14 -12  -1  118.69   10.20 
  14 -12  -1  127.69    8.10 
  14 -12  -1  108.29    8.70 
 -14  12   1  102.79   11.50 
  13 -12  -1   21.10    4.70 
  13 -12  -1   18.40    5.00 
  13 -12  -1   17.70    4.00 
 -13  12   1   11.70    5.10 
  12 -12  -1   26.70    5.10 
  12 -12  -1   42.00    5.20 
  12 -12  -1   35.70    6.00 
 -12  12   1   38.50    6.80 
  11 -12  -1   22.30    5.30 
  11 -12  -1   25.00    4.70 
  11 -12  -1   36.90    4.90 
 -11  12   1   30.50    8.00 
 -11  12   1   31.50    6.30 
  10 -12  -1   14.60    4.70 
  10 -12  -1   15.40    3.70 
  10 -12  -1   14.60    4.00 
 -10  12   1   20.10    2.60 
 -10  12   1   15.10    5.50 
 -10  12   1   10.20    6.30 
   9 -12  -1  109.39    7.80 
   9 -12  -1  105.59    7.30 
   9 -12  -1  106.49    8.30 
  -9  12   1   90.69   12.10 
  -9  12   1  121.19   10.00 
   8 -12  -1  303.17   14.00 
   8 -12  -1  286.47   14.10 
   8 -12  -1  300.87   15.20 
  -8  12   1  251.57   21.60 
  -8  12   1  272.17   16.70 
   7 -12  -1    3.20    2.70 
   7 -12  -1    5.10    3.40 
   7 -12  -1    2.70    2.60 
  -7  12   1   -0.90    4.20 
  -7  12   1    9.70    7.60 
   6 -12  -1   77.99    6.30 
   6 -12  -1   71.59    5.70 
   6 -12  -1   69.99    5.60 
  -6  12   1   86.29    8.90 
  -6  12   1   67.69   13.70 
   5 -12  -1   82.39    6.60 
   5 -12  -1   93.99    6.10 
   5 -12  -1   72.39    5.70 
  -5  12   1   76.49    6.90 
  -5  12   1   74.29   15.30 
  -5  12   1   80.29    8.10 
   4 -12  -1   49.30    5.20 
   4 -12  -1   53.39    4.70 
   4 -12  -1   47.40    4.50 
  -4  12   1   44.80   12.80 
  -4  12   1   46.90    5.80 
  -4  12   1   63.39    7.80 
   3 -12  -1    2.70    2.20 
   3 -12  -1   -1.40    2.40 
   3 -12  -1    3.80    2.10 
  -3  12   1    2.70    3.80 
  -3  12   1    3.10    7.30 
  -3  12   1   -0.70    2.30 
   2 -12  -1   50.59    4.60 
   2 -12  -1   47.10    3.40 
   2 -12  -1   43.70    4.30 
   2 -12  -1   38.10    3.90 
  -2  12   1   52.99    7.40 
  -2  12   1   36.10   11.30 
  -2  12   1   36.70    6.60 
  -2  12   1   44.00    5.70 
   1 -12  -1   83.99    5.80 
   1 -12  -1   87.29    4.80 
   1 -12  -1   69.49    5.00 
   1 -12  -1   76.19    6.60 
  -1  12   1   71.89   17.70 
  -1  12   1   88.79    8.50 
  -1  12   1   83.09    7.60 
  -1  12   1   67.79    9.20 
   0 -12  -1    1.00    1.80 
   0 -12  -1    1.30    1.50 
   0 -12  -1   -0.10    2.50 
   0  12   1   -1.50    3.70 
   0  12   1   -5.90    3.30 
   0  12   1   -0.60    3.00 
   0  12   1    0.10    7.40 
  -1 -12  -1  167.68    8.00 
  -1 -12  -1  165.38    8.00 
   1  12   1  167.38   11.70 
   1  12   1  146.49   14.60 
   1  12   1  198.98   25.00 
   1  12   1  167.58   11.80 
  -2 -12  -1   71.79    4.60 
  -2 -12  -1   67.69    4.40 
   2  12   1   81.59    8.10 
   2  12   1   73.99    8.90 
   2  12   1   60.19   18.00 
   2  12   1   88.79   11.10 
  -3 -12  -1  111.49    5.80 
  -3 -12  -1  112.59    6.00 
   3  12   1   88.09   13.40 
   3  12   1  108.89    9.10 
   3  12   1  117.39   11.10 
   3  12   1   78.59   20.30 
  -4 -12  -1   13.30    2.40 
  -4 -12  -1   15.20    2.20 
   4  12   1   14.60    6.50 
   4  12   1    1.80   10.00 
   4  12   1   19.80    5.20 
   4  12   1    7.80    6.40 
  -5 -12  -1   92.59    5.60 
  -5 -12  -1   88.79    6.90 
  -5 -12  -1   87.19    5.10 
   5  12   1   76.49   13.30 
   5  12   1   89.39   13.10 
   5  12   1  100.99    8.90 
   5  12   1   93.49   24.60 
  -6 -12  -1    1.20    1.70 
  -6 -12  -1    5.00    2.70 
  -6 -12  -1    0.20    1.70 
   6  12   1    7.80    3.80 
   6  12   1  -12.40   10.00 
   6  12   1    5.20    7.40 
   6  12   1    3.60    8.00 
  -7 -12  -1   12.00    2.60 
  -7 -12  -1   24.90    3.70 
  -7 -12  -1   20.20    4.00 
  -7 -12  -1   22.50    2.70 
   7  12   1   22.60    4.90 
   7  12   1   -5.10   12.80 
   7  12   1   18.60    8.80 
  -8 -12  -1    2.80    2.10 
  -8 -12  -1   -1.50    3.00 
  -8 -12  -1    0.10    1.60 
  -8 -12  -1    0.20    2.10 
   8  12   1   12.20   14.00 
   8  12   1    9.60    4.00 
   8  12   1    3.60    7.80 
  -9 -12  -1    7.40    2.90 
  -9 -12  -1    8.90    2.90 
  -9 -12  -1   14.20    4.40 
  -9 -12  -1   16.40    3.00 
   9  12   1   15.20    4.70 
   9  12   1   11.40    9.50 
   9  12   1   20.40   16.80 
 -10 -12  -1   58.39    6.40 
 -10 -12  -1   65.99    5.40 
 -10 -12  -1   57.99    4.70 
  10  12   1   69.59   13.90 
 -11 -12  -1    7.90    3.20 
 -11 -12  -1    9.30    2.50 
 -11 -12  -1    9.10    2.80 
 -11 -12  -1    5.50    9.10 
  11  12   1   30.40   15.10 
 -12 -12  -1   11.40    2.60 
 -12 -12  -1   20.80    3.70 
 -12 -12  -1   14.00   18.00 
 -12 -12  -1    3.40    3.10 
  12  12   1    5.40    8.50 
 -13 -12  -1    5.20    2.40 
 -13 -12  -1    8.20    3.20 
 -13 -12  -1    4.80    2.80 
 -13 -12  -1  -16.70   26.40 
  13  12   1    3.50    8.60 
 -14 -12  -1  -11.30   30.60 
  14  12   1   21.90    9.40 
 -15 -12  -1    5.10    3.10 
 -15 -12  -1   18.10    3.00 
  15  12   1   14.20    9.00 
 -16 -12  -1   11.00    3.10 
 -16 -12  -1   14.60    2.70 
  16  12   1   -7.50    7.20 
  20 -13  -1    8.20    4.50 
  20 -13  -1    6.20    3.40 
  19 -13  -1    0.80    4.40 
  19 -13  -1    4.10    3.60 
  18 -13  -1   15.90    5.60 
  18 -13  -1    9.80    4.10 
  17 -13  -1    1.90    4.50 
  17 -13  -1    2.10    3.50 
  16 -13  -1    1.40    4.90 
  16 -13  -1    2.80    3.60 
  16 -13  -1    2.30    2.50 
  15 -13  -1   -0.20    2.40 
  15 -13  -1    0.90    3.60 
 -15  13   1    7.60    8.50 
  14 -13  -1   36.50    4.80 
  14 -13  -1   31.90    5.40 
 -14  13   1   38.20    6.50 
  13 -13  -1    8.70    3.30 
  13 -13  -1    7.80    4.00 
  13 -13  -1    7.40    4.40 
 -13  13   1   11.40    4.90 
  12 -13  -1    0.50    3.30 
  12 -13  -1    1.10    3.50 
  12 -13  -1    1.00    2.70 
  11 -13  -1    5.10    3.00 
 -11  13   1    4.70    5.00 
  10 -13  -1   28.80    5.40 
  10 -13  -1   24.80    4.50 
  10 -13  -1   28.10    4.90 
 -10  13   1   19.60    6.50 
 -10  13   1   33.40    8.40 
   9 -13  -1  111.89    9.20 
   9 -13  -1  114.09    8.10 
   9 -13  -1  113.59    7.90 
  -9  13   1  117.09   10.90 
  -9  13   1  123.49   13.80 
   8 -13  -1   55.29    5.70 
   8 -13  -1   62.19    6.90 
   8 -13  -1   61.09    6.00 
  -8  13   1   49.60   10.60 
  -8  13   1   50.49    7.90 
   7 -13  -1  143.39    8.60 
   7 -13  -1  147.19    9.70 
   7 -13  -1  134.19    8.50 
  -7  13   1  102.39   16.60 
  -7  13   1  132.99   11.60 
   6 -13  -1  223.98   12.40 
   6 -13  -1  239.88   11.70 
   6 -13  -1  216.38   11.40 
  -6  13   1  219.08   14.80 
  -6  13   1  174.48   20.20 
   5 -13  -1   47.80    4.90 
   5 -13  -1   39.00    5.30 
   5 -13  -1   43.50    4.90 
  -5  13   1   46.50    6.30 
  -5  13   1   42.00    7.50 
  -5  13   1   25.10   10.10 
   4 -13  -1  136.79    8.30 
   4 -13  -1  135.09    8.20 
   4 -13  -1  144.49    9.00 
  -4  13   1  137.59   19.00 
  -4  13   1  150.88   10.20 
  -4  13   1  155.78   11.60 
   3 -13  -1  170.68    8.20 
   3 -13  -1  153.38    8.90 
   3 -13  -1  182.98    9.60 
  -3  13   1  168.28   11.10 
  -3  13   1  180.78   12.90 
  -3  13   1  141.99   21.50 
   2 -13  -1   11.40    2.10 
   2 -13  -1    9.40    3.10 
   2 -13  -1   13.30    2.60 
  -2  13   1    8.70    3.70 
  -2  13   1   12.90    4.90 
  -2  13   1    1.00    9.20 
   1 -13  -1  298.47   14.30 
   1 -13  -1  301.17   13.90 
   1 -13  -1  317.37   13.50 
  -1  13   1  322.77   18.10 
  -1  13   1  317.87   16.90 
  -1  13   1  290.07   30.80 
   0 -13  -1   95.19    5.60 
   0 -13  -1   99.99    6.20 
   0  13   1  102.79    9.00 
   0  13   1   74.99   10.50 
   0  13   1   81.99   18.60 
   0  13   1   89.29    9.50 
  -1 -13  -1   11.90    2.30 
  -1 -13  -1   12.30    2.60 
   1  13   1   10.50    4.70 
   1  13   1   19.10    6.50 
   1  13   1  -16.10   14.50 
   1  13   1    8.70    4.40 
  -2 -13  -1  281.67   12.60 
  -2 -13  -1  272.37   12.20 
   2  13   1  271.47   16.20 
   2  13   1  255.17   31.70 
   2  13   1  270.07   16.70 
   2  13   1  241.48   20.00 
  -3 -13  -1  255.37   11.70 
  -3 -13  -1  264.07   12.00 
   3  13   1  253.07   20.80 
   3  13   1  241.68   32.00 
   3  13   1  281.67   16.30 
   3  13   1  265.97   18.90 
  -4 -13  -1   37.60    3.60 
  -4 -13  -1   33.90    3.70 
   4  13   1   25.40    7.70 
   4  13   1   39.10    7.00 
   4  13   1   20.70   13.60 
   4  13   1   36.40    9.10 
  -5 -13  -1  228.58   10.80 
  -5 -13  -1  216.78   10.20 
   5  13   1  205.78   31.80 
   5  13   1  215.98   23.20 
   5  13   1  233.58   17.30 
   5  13   1  229.38   14.40 
  -6 -13  -1  394.36   17.00 
  -6 -13  -1  389.86   16.40 
  -6 -13  -1  372.66   18.50 
   6  13   1  389.36   20.50 
   6  13   1  426.66   46.10 
   6  13   1  365.76   23.90 
  -7 -13  -1    2.90    1.80 
  -7 -13  -1    1.70    2.70 
  -7 -13  -1    5.10    3.50 
   7  13   1    7.50    4.00 
   7  13   1    2.10    7.20 
  -8 -13  -1   27.30    3.70 
  -8 -13  -1   33.20    3.60 
   8  13   1   40.90   10.70 
   8  13   1   44.90    6.50 
   8  13   1    8.50   17.30 
  -9 -13  -1   19.40    3.20 
  -9 -13  -1   31.40    3.60 
  -9 -13  -1   20.50    3.60 
   9  13   1   27.00    9.20 
   9  13   1   23.10    5.50 
 -10 -13  -1   17.50    3.30 
 -10 -13  -1   11.70   20.60 
 -10 -13  -1   21.90    3.00 
 -10 -13  -1   13.40    3.70 
  10  13   1   19.50   13.90 
 -11 -13  -1    2.80    2.70 
 -11 -13  -1    2.80    2.10 
 -11 -13  -1    4.30    3.20 
 -11 -13  -1   11.40   23.60 
  11  13   1   -2.10    7.40 
 -12 -13  -1    9.30    3.80 
 -12 -13  -1    5.10    2.40 
 -12 -13  -1    1.60    2.70 
  12  13   1   -4.30    6.90 
 -13 -13  -1   24.90    4.30 
 -13 -13  -1   28.40    5.00 
  13  13   1   33.30    9.30 
 -14 -13  -1   22.90    3.30 
 -14 -13  -1   14.90    3.50 
  14  13   1    2.40    6.90 
 -15 -13  -1    7.60    2.70 
 -15 -13  -1   13.00    2.70 
  15  13   1   22.40    8.40 
  19 -14  -1   27.30    5.80 
  19 -14  -1   24.90    4.30 
  18 -14  -1    6.80    4.90 
  18 -14  -1    6.70    3.80 
  17 -14  -1   26.00    5.20 
  17 -14  -1   25.50    6.10 
  16 -14  -1   30.10    6.70 
  16 -14  -1   38.70    5.80 
  15 -14  -1    7.50    4.90 
  15 -14  -1   12.40    4.60 
  15 -14  -1   13.80    3.80 
 -15  14   1   14.70    6.10 
  14 -14  -1   31.30    4.80 
  14 -14  -1   29.20    5.30 
 -14  14   1   26.50    6.20 
  13 -14  -1   66.19    6.20 
  13 -14  -1   40.90    6.60 
  13 -14  -1   53.29    6.70 
 -13  14   1   63.49    8.60 
  12 -14  -1    5.30    4.40 
  12 -14  -1    7.20    3.30 
  12 -14  -1   11.10    3.90 
 -12  14   1    5.30    5.00 
  11 -14  -1   31.30    5.20 
  11 -14  -1   12.70    4.80 
  11 -14  -1   25.50    4.40 
 -11  14   1   18.90    6.30 
  10 -14  -1  161.78   11.40 
  10 -14  -1  155.98   10.40 
  10 -14  -1  155.88    9.80 
 -10  14   1  163.68   14.90 
   9 -14  -1   41.20    6.60 
   9 -14  -1   42.30    5.60 
   9 -14  -1   38.60    5.50 
  -9  14   1   48.50    8.20 
  -9  14   1   41.80   11.10 
   8 -14  -1  249.97   13.30 
   8 -14  -1  253.67   13.30 
   8 -14  -1  257.37   14.70 
  -8  14   1  274.77   16.90 
  -8  14   1  226.88   21.30 
   7 -14  -1  185.88   10.30 
   7 -14  -1  168.78   11.20 
   7 -14  -1  174.28   10.10 
  -7  14   1  180.38   13.90 
  -7  14   1  113.79   26.00 
   6 -14  -1  385.26   18.00 
   6 -14  -1  396.36   19.00 
   6 -14  -1  374.06   17.90 
  -6  14   1  392.46   21.60 
   5 -14  -1  578.14   24.30 
   5 -14  -1  546.05   24.80 
   5 -14  -1  547.65   23.90 
  -5  14   1  539.05   27.50 
  -5  14   1  534.95   25.80 
   4 -14  -1  139.99    9.50 
   4 -14  -1  164.88    9.30 
   4 -14  -1  147.79    7.70 
   4 -14  -1  150.48    8.70 
  -4  14   1  153.48   12.70 
  -4  14   1  141.09   11.00 
   3 -14  -1  315.37   15.10 
   3 -14  -1  283.77   14.10 
   3 -14  -1  294.87   13.30 
  -3  14   1  287.97   28.90 
  -3  14   1  323.57   18.30 
   2 -14  -1  730.93   29.80 
   2 -14  -1  661.03   31.10 
   2 -14  -1  744.33   29.20 
  -2  14   1  747.83   34.40 
  -2  14   1  678.63   49.70 
  -2  14   1  777.12   38.30 
   1 -14  -1   12.20    2.40 
  -1  14   1    3.50    5.10 
  -1  14   1   17.20    6.10 
  -1  14   1    7.40   11.30 
   0 -14  -1  236.68   13.70 
   0 -14  -1  241.48   11.00 
   0  14   1  176.08   19.90 
   0  14   1  264.57   16.00 
   0  14   1  241.78   29.10 
   0  14   1  217.78   15.60 
  -1 -14  -1  254.07   12.00 
  -1 -14  -1  252.37   11.70 
   1  14   1  259.47   16.40 
   1  14   1  223.58   30.60 
   1  14   1  245.38   15.60 
  -2 -14  -1    7.50    2.30 
  -2 -14  -1    6.50    2.60 
   2  14   1   12.10    5.50 
   2  14   1  -11.30   11.00 
   2  14   1    6.50    4.90 
   2  14   1   31.80    9.50 
  -3 -14  -1   30.50    3.80 
  -3 -14  -1   47.80    4.30 
   3  14   1   46.90   18.10 
   3  14   1   42.80    7.90 
   3  14   1   36.10    7.40 
  -4 -14  -1   28.40    3.40 
  -4 -14  -1   20.80    3.10 
   4  14   1   38.10    7.20 
   4  14   1   27.30   15.00 
   4  14   1   29.40    7.70 
  -5 -14  -1   58.99    7.00 
  -5 -14  -1   74.39    5.00 
   5  14   1   69.59   33.90 
   5  14   1   56.39    9.70 
   5  14   1   62.69    8.70 
  -6 -14  -1    0.20    1.90 
  -6 -14  -1    0.40    2.00 
   6  14   1   -1.50    6.00 
   6  14   1   -1.70    3.90 
   6  14   1   -3.00   11.90 
  -7 -14  -1    3.60    2.20 
  -7 -14  -1   10.20    2.30 
   7  14   1   10.90    7.00 
   7  14   1   13.70    5.00 
  -8 -14  -1   17.10    3.00 
  -8 -14  -1   13.30    2.80 
   8  14   1    7.40    7.40 
   8  14   1    4.60    4.30 
  -9 -14  -1   79.29    5.40 
  -9 -14  -1   72.89    5.90 
   9  14   1   71.59    8.20 
   9  14   1   54.59   10.80 
 -10 -14  -1   -1.50    1.90 
 -10 -14  -1    3.50    2.30 
  10  14   1   -2.00    7.40 
 -11 -14  -1   39.20    4.40 
 -11 -14  -1   35.50    4.50 
  11  14   1   47.50    9.20 
 -12 -14  -1  116.69    6.90 
 -12 -14  -1  107.99    7.50 
  12  14   1  104.09   13.00 
 -13 -14  -1   42.70    5.20 
 -13 -14  -1   42.60    4.50 
  13  14   1   26.10    6.80 
 -14 -14  -1   19.70    3.60 
 -14 -14  -1   18.10    3.20 
  14  14   1   17.30    9.90 
  18 -15  -1   19.00    5.30 
  18 -15  -1   14.50    4.00 
  17 -15  -1    3.60    5.00 
  17 -15  -1    1.80    3.40 
  16 -15  -1    5.80    3.60 
  16 -15  -1    3.30    4.80 
  15 -15  -1   12.20    4.40 
  15 -15  -1    9.00    5.30 
 -15  15   1   17.20    5.60 
  14 -15  -1    1.80    2.90 
  14 -15  -1   -1.70    3.90 
  14 -15  -1    0.40    3.40 
 -14  15   1   -0.10    5.20 
  13 -15  -1   12.50    4.20 
  13 -15  -1    4.00    3.20 
 -13  15   1   11.80    5.80 
  12 -15  -1    1.90    3.30 
  12 -15  -1   -1.50    2.80 
 -12  15   1   -4.10    4.80 
  11 -15  -1   73.29    8.40 
  11 -15  -1   73.29    7.30 
  11 -15  -1   76.49    7.00 
 -11  15   1   62.09    9.20 
  10 -15  -1   93.39    8.80 
  10 -15  -1   78.59    7.20 
  10 -15  -1   84.49    7.50 
 -10  15   1   90.59   11.10 
   9 -15  -1    2.40    3.30 
   9 -15  -1   -1.30    3.10 
   9 -15  -1    2.20    3.20 
  -9  15   1   -2.00    4.80 
   8 -15  -1    4.50    4.50 
   8 -15  -1    3.70    5.10 
   8 -15  -1    9.30    3.70 
  -8  15   1    7.10   10.30 
  -8  15   1    8.30    6.00 
   7 -15  -1  480.45   22.80 
   7 -15  -1  494.85   21.70 
   7 -15  -1  478.85   22.60 
  -7  15   1  425.06   31.90 
   6 -15  -1    2.90    2.80 
   6 -15  -1    6.50    3.70 
   6 -15  -1    0.40    1.70 
   6 -15  -1    0.20    3.10 
  -6  15   1    9.50   10.40 
  -6  15   1    5.60    5.50 
   5 -15  -1   24.20    4.60 
   5 -15  -1   22.30    4.00 
   5 -15  -1   14.50    2.50 
  -5  15   1   10.10    6.20 
  -5  15   1   12.30    8.70 
   4 -15  -1  423.06   18.30 
   4 -15  -1  428.36   19.30 
   4 -15  -1  421.86   20.10 
  -4  15   1  432.76   21.70 
  -4  15   1  458.85   24.30 
  -4  15   1  403.96   35.10 
   3 -15  -1    4.80    2.40 
   3 -15  -1    8.50    2.30 
  -3  15   1   -9.20    8.90 
  -3  15   1   11.80    6.10 
  -3  15   1    3.80    3.80 
   2 -15  -1    8.70    2.20 
  -2  15   1  -15.40   10.90 
  -2  15   1    5.30    3.60 
  -2  15   1   -5.60    4.90 
   1 -15  -1  388.96   17.00 
  -1  15   1  392.26   20.70 
  -1  15   1  367.16   37.30 
  -1  15   1  405.46   22.40 
   0 -15  -1   19.20    3.10 
   0  15   1   22.50    6.60 
   0  15   1   14.60    5.10 
   0  15   1    6.80   12.80 
  -1 -15  -1   48.20    4.40 
  -1 -15  -1   55.09    7.50 
   1  15   1   15.50   15.60 
   1  15   1   50.79    7.60 
   1  15   1   54.69    8.50 
  -2 -15  -1   71.09    6.00 
   2  15   1   68.49    8.60 
   2  15   1   52.39   17.60 
   2  15   1   71.79    9.80 
  -3 -15  -1   -3.80    2.60 
  -3 -15  -1    2.10    2.10 
   3  15   1    7.40    4.90 
   3  15   1   -5.40   15.40 
  -4 -15  -1    0.40    2.10 
  -4 -15  -1    2.60    2.20 
   4  15   1    4.60    5.30 
   4  15   1  -27.00   13.50 
   4  15   1    1.40    4.70 
  -5 -15  -1    6.10    2.50 
  -5 -15  -1    4.40    2.30 
   5  15   1    4.40    5.70 
   5  15   1   10.90    5.30 
  -6 -15  -1  133.39    8.10 
  -6 -15  -1  130.19    7.70 
   6  15   1  158.58   14.30 
   6  15   1  148.59   11.70 
  -7 -15  -1  118.89    7.40 
  -7 -15  -1  119.49    6.90 
   7  15   1  110.69   10.10 
   7  15   1   94.09   17.90 
  -8 -15  -1   -4.30    1.80 
  -8 -15  -1    0.50    2.10 
   8  15   1   -1.40    6.10 
   8  15   1   -0.20    4.40 
  -9 -15  -1    0.80    2.20 
  -9 -15  -1    1.10    2.10 
   9  15   1    8.80    4.30 
   9  15   1   17.80    7.20 
 -10 -15  -1   56.79    5.40 
 -10 -15  -1   64.29    5.20 
  10  15   1   47.60    9.60 
 -11 -15  -1   17.80    3.60 
 -11 -15  -1   13.10    2.90 
  11  15   1   17.40    9.00 
 -12 -15  -1   -0.60    2.10 
 -12 -15  -1   -0.80    2.40 
  12  15   1    4.70    5.90 
 -13 -15  -1    1.50    2.10 
 -13 -15  -1    5.00    2.20 
  17 -16  -1    2.60    4.30 
  17 -16  -1   -0.60    3.20 
  16 -16  -1   17.80    5.90 
  16 -16  -1   14.50    2.00 
  16 -16  -1   12.60    3.90 
  15 -16  -1    1.50    1.50 
  15 -16  -1    2.40    3.40 
  15 -16  -1   -0.50    4.60 
 -15  16   1    0.30    6.00 
  14 -16  -1    0.70    3.50 
  14 -16  -1    2.40    4.60 
  14 -16  -1   -0.90    1.30 
 -14  16   1    2.20    5.20 
  13 -16  -1    0.30    3.40 
  13 -16  -1   -2.40    4.30 
 -13  16   1    0.80    4.90 
  12 -16  -1    1.60    3.60 
  12 -16  -1    5.50    3.30 
 -12  16   1    3.10    5.30 
  11 -16  -1    7.50    3.60 
  11 -16  -1    8.10    3.70 
 -11  16   1    6.00    5.80 
  10 -16  -1  187.58   11.40 
  10 -16  -1  193.68   11.50 
 -10  16   1  187.18   14.80 
   9 -16  -1    3.90    3.90 
   9 -16  -1    8.40    3.80 
   9 -16  -1    3.20    1.70 
   9 -16  -1    3.80    3.40 
  -9  16   1    6.20    6.00 
   8 -16  -1   -0.10    3.00 
   8 -16  -1   -0.20    3.70 
   8 -16  -1    4.40    3.30 
   8 -16  -1    1.70    1.80 
  -8  16   1    0.50    5.30 
   7 -16  -1  179.28   10.40 
   7 -16  -1  164.58    8.70 
   7 -16  -1  170.38   11.50 
  -7  16   1  127.79   25.00 
  -7  16   1  195.88   14.60 
   6 -16  -1   -0.20    1.60 
   6 -16  -1   -1.10    2.70 
  -6  16   1    0.70    5.60 
  -6  16   1  -14.40    9.60 
   5 -16  -1  150.88   11.40 
   5 -16  -1  146.19    7.80 
  -5  16   1  141.79   13.40 
  -5  16   1   99.89   18.30 
   4 -16  -1  260.27   13.20 
   4 -16  -1  267.47   12.50 
  -4  16   1  267.17   15.70 
  -4  16   1  285.27   28.00 
  -4  16   1  267.87   18.50 
   3 -16  -1   10.50    3.60 
   3 -16  -1    7.00    2.30 
  -3  16   1   10.30    3.90 
  -3  16   1    9.60   12.60 
  -3  16   1   21.90    7.30 
   2 -16  -1    1.30    1.80 
  -2  16   1   -1.70    4.70 
  -2  16   1   -2.70    3.10 
  -2  16   1  -12.50   10.30 
   1 -16  -1    6.90    2.20 
  -1  16   1    5.20    4.20 
  -1  16   1    8.10    6.20 
   0 -16  -1   -1.00    1.80 
   0  16   1    1.80    5.50 
   0  16   1    7.60    4.70 
   0  16   1   -5.40   13.10 
  -1 -16  -1  130.09    7.50 
   1  16   1   93.89   23.70 
   1  16   1  124.79   12.40 
   1  16   1  130.19   11.20 
  -2 -16  -1   14.30    5.40 
  -2 -16  -1   13.50    3.00 
   2  16   1    3.00    5.70 
   2  16   1   11.80    5.60 
  -3 -16  -1   77.69    6.90 
  -3 -16  -1   88.29    6.20 
   3  16   1   92.29   10.40 
   3  16   1   92.49   11.10 
  -4 -16  -1  258.27   13.10 
  -4 -16  -1  280.57   13.30 
   4  16   1  278.47   17.60 
   4  16   1  284.07   18.20 
  -5 -16  -1   16.70    3.30 
  -5 -16  -1   13.50    3.10 
   5  16   1    3.80    8.90 
   5  16   1   17.60    6.00 
  -6 -16  -1   25.20    3.70 
  -6 -16  -1   23.50    3.50 
   6  16   1   23.20    6.90 
   6  16   1   21.50    6.00 
  -7 -16  -1  129.39    8.20 
  -7 -16  -1  145.49    8.20 
   7  16   1  151.28   13.90 
   7  16   1  130.69   11.60 
  -8 -16  -1   11.00    3.00 
  -8 -16  -1    7.20    2.60 
   8  16   1   14.20    7.30 
   8  16   1    9.10    5.20 
  -9 -16  -1    4.40    2.50 
   9  16   1   13.10    4.80 
   9  16   1   18.00    6.30 
 -10 -16  -1   39.50    4.40 
 -10 -16  -1   44.20    5.00 
  10  16   1   49.90    8.10 
 -11 -16  -1    2.40    2.40 
 -11 -16  -1    2.10    2.20 
 -12 -16  -1    9.00    2.40 
 -12 -16  -1   13.60    3.00 
  16 -17  -1   74.29    7.00 
  16 -17  -1   55.69    4.10 
  16 -17  -1   74.29    8.50 
  15 -17  -1   62.79    3.90 
  15 -17  -1   57.79    8.10 
  15 -17  -1   62.09    6.90 
  14 -17  -1   11.10    5.20 
  14 -17  -1   11.90    3.90 
  14 -17  -1   21.70    2.50 
 -14  17   1   18.50    6.00 
  13 -17  -1   17.50    2.50 
  13 -17  -1    6.90    5.90 
  13 -17  -1    9.90    4.00 
 -13  17   1   11.70    5.70 
  12 -17  -1   46.30    6.10 
  12 -17  -1   44.40    7.20 
  12 -17  -1   43.60    4.00 
 -12  17   1   48.90    8.40 
  11 -17  -1   12.00    3.80 
  11 -17  -1   10.80    2.30 
  11 -17  -1    4.30    4.60 
 -11  17   1   16.80    6.50 
  10 -17  -1   19.80    2.80 
  10 -17  -1   21.90    5.60 
  10 -17  -1   27.70    4.90 
 -10  17   1   14.80    6.40 
   9 -17  -1    7.80    2.10 
   9 -17  -1    7.20    3.50 
  -9  17   1    2.70    5.90 
   8 -17  -1    0.90    2.90 
   8 -17  -1   -0.80    1.50 
  -8  17   1    3.20    5.70 
   7 -17  -1    0.60    1.90 
   7 -17  -1    2.00    2.70 
  -7  17   1    5.60    5.90 
   6 -17  -1   -0.40    1.80 
   6 -17  -1    3.80    3.30 
   6 -17  -1    2.60    2.60 
  -6  17   1    5.70    6.00 
   5 -17  -1    0.90    2.40 
   5 -17  -1   -2.60    1.60 
   5 -17  -1   -4.00    2.90 
  -5  17   1    3.10    6.40 
   4 -17  -1    6.70    3.60 
   4 -17  -1    1.50    1.80 
  -4  17   1    5.30    6.10 
   3 -17  -1   18.90    3.10 
  -3  17   1   26.10    5.60 
  -3  17   1   15.30    7.00 
   2 -17  -1   61.89    5.10 
  -2  17   1   75.09    8.40 
  -2  17   1   59.99   10.20 
   1 -17  -1    7.60    2.40 
  -1  17   1    7.50    4.20 
  -1  17   1    2.70    5.50 
   0 -17  -1    2.40    2.10 
   0  17   1    3.60    5.90 
   0  17   1   12.50    4.50 
  -1 -17  -1   23.70    3.40 
   1  17   1   32.80    7.80 
   1  17   1   19.30    5.70 
  -2 -17  -1  186.68   10.20 
   2  17   1  211.88   15.50 
  -3 -17  -1  161.28    9.30 
   3  17   1  175.48   13.10 
   3  17   1  176.98   14.10 
  -4 -17  -1  126.59   13.20 
  -4 -17  -1  146.09    8.50 
   4  17   1  152.78   12.90 
   4  17   1  150.38   12.80 
  -5 -17  -1   67.99    5.70 
  -5 -17  -1   66.49    6.90 
   5  17   1   66.79    9.10 
   5  17   1   77.49    9.90 
  -6 -17  -1   11.40    2.80 
  -6 -17  -1   17.70    6.10 
   6  17   1   22.90    5.50 
   6  17   1   18.50    5.50 
  -7 -17  -1   -0.70    3.10 
  -7 -17  -1    3.30    2.40 
   7  17   1    9.20    5.50 
   7  17   1    5.80    4.70 
  -8 -17  -1  121.59    7.80 
  -8 -17  -1  123.59    8.10 
   8  17   1  128.29   10.90 
   8  17   1  134.49   15.10 
  -9 -17  -1   26.30    3.60 
  -9 -17  -1   43.10    4.80 
 -10 -17  -1    5.30    2.60 
 -10 -17  -1    4.40    2.30 
 -11 -17  -1    2.70    2.50 
 -11 -17  -1    9.10    2.50 
  15 -18  -1    3.70    1.40 
  15 -18  -1    4.90    3.00 
  15 -18  -1    7.70    4.50 
  14 -18  -1    3.40    3.20 
  14 -18  -1    6.90    4.70 
  14 -18  -1    0.40    1.30 
 -14  18   1    5.30    4.20 
  13 -18  -1   19.10    4.40 
  13 -18  -1   19.30    2.50 
  13 -18  -1   16.70    5.50 
 -13  18   1   18.30    6.10 
  12 -18  -1   11.50    2.20 
  12 -18  -1   10.80    3.90 
  12 -18  -1    3.80    4.80 
 -12  18   1    8.70    6.30 
  11 -18  -1   23.00    4.70 
  11 -18  -1   18.90    2.70 
  11 -18  -1   21.00    5.70 
 -11  18   1   15.00    6.80 
  10 -18  -1   21.30    6.10 
  10 -18  -1   26.20    4.50 
  10 -18  -1   21.20    2.90 
 -10  18   1   24.60    7.30 
   9 -18  -1    1.40    2.80 
   9 -18  -1    0.60    1.60 
   9 -18  -1    1.50    4.30 
  -9  18   1   -8.20    5.00 
   8 -18  -1    6.90    2.20 
   8 -18  -1    3.70    3.10 
   8 -18  -1    7.90    4.60 
  -8  18   1   -0.60    5.80 
   7 -18  -1    2.00    1.80 
   7 -18  -1    0.80    2.80 
   7 -18  -1    3.50    4.20 
  -7  18   1    3.50    5.90 
   6 -18  -1    3.60    2.00 
   6 -18  -1    3.10    4.10 
  -6  18   1    3.00    6.50 
   5 -18  -1   18.10    2.80 
   5 -18  -1   22.20    5.30 
  -5  18   1   12.80    7.30 
   4 -18  -1   -0.20    1.70 
  -4  18   1    4.20    6.20 
   3 -18  -1    4.30    2.20 
  -3  18   1   -1.40    5.90 
   2 -18  -1   39.10    4.30 
  -2  18   1   35.60    8.50 
  -2  18   1   44.10    7.00 
   1 -18  -1    2.80    2.10 
  -1  18   1    6.80    4.80 
  -1  18   1   -2.20    5.30 
   0 -18  -1   59.29    5.20 
   0  18   1   78.89    8.70 
   0  18   1   46.30    9.50 
  -1 -18  -1   24.00    3.60 
   1  18   1   20.70    6.20 
   1  18   1   26.40    8.20 
  -2 -18  -1   -1.30    1.90 
   2  18   1   10.70    4.60 
   2  18   1   -2.10    5.20 
  -3 -18  -1   20.50    3.20 
   3  18   1   20.10    4.90 
   3  18   1   24.70    7.40 
  -4 -18  -1    2.80    2.20 
   4  18   1    0.60    5.30 
   4  18   1    1.00    3.90 
  -5 -18  -1    3.60    3.00 
   5  18   1    5.10    5.00 
  -6 -18  -1    1.20    2.10 
   6  18   1    3.80    4.60 
  -7 -18  -1    1.00    2.20 
   7  18   1   -6.30    3.60 
  -8 -18  -1    1.40    2.20 
  -9 -18  -1    0.40    1.80 
  13 -19  -1   -0.10    1.10 
  13 -19  -1    1.80    2.60 
  13 -19  -1   -0.50    4.10 
 -13  19   1   -6.10    4.10 
  12 -19  -1   10.50    3.70 
  12 -19  -1    5.80    4.30 
  12 -19  -1    9.80    1.90 
 -12  19   1   14.40    5.30 
  11 -19  -1   26.20    3.20 
  11 -19  -1   21.50    5.40 
  11 -19  -1   27.20    4.60 
 -11  19   1   18.40    6.70 
  10 -19  -1    4.60    3.20 
  10 -19  -1    7.90    4.70 
  10 -19  -1    7.00    2.20 
 -10  19   1    2.30    5.50 
   9 -19  -1    8.90    2.20 
   9 -19  -1   11.80    3.60 
   9 -19  -1   16.60    5.10 
  -9  19   1   12.70    6.60 
   8 -19  -1    3.50    4.20 
   8 -19  -1    2.10    2.50 
   7 -19  -1    7.80    4.50 
   7 -19  -1    0.30    1.70 
  -7  19   1  -11.00    4.70 
   6 -19  -1   68.89    5.30 
  -6  19   1   69.59   10.70 
   5 -19  -1   52.79    4.70 
  -5  19   1   46.20    9.40 
   4 -19  -1   14.50    3.00 
  -4  19   1   18.40    7.50 
   3 -19  -1    8.20    2.40 
  -3  19   1    2.30    5.90 
   2 -19  -1  135.69    8.00 
  -2  19   1  151.38   14.30 
   1 -19  -1    1.40    2.20 
  -1  19   1   -0.30    5.80 
   0 -19  -1   16.30    3.20 
   0  19   1   18.90    7.50 
  -1 -19  -1   52.89    5.00 
   1  19   1   54.99   12.60 
   2  19   1    4.90    5.80 
  -3 -19  -1    2.90    2.50 
   3  19   1    3.90    5.60 
  -4 -19  -1   20.00    3.40 
   4  19   1   11.10    6.00 
  -5 -19  -1    7.10    2.40 
   5  19   1    6.90    4.80 
  -6 -19  -1    2.70    2.40 
   6  19   1    6.00    4.00 
  -7 -19  -1    2.10    2.10 
   7  19   1    9.50    4.00 
  11 -20  -1   23.60    5.80 
  11 -20  -1   26.90    3.10 
 -11  20   1   29.40    6.70 
  10 -20  -1   95.49    9.80 
  10 -20  -1   93.79    5.60 
 -10  20   1   85.29   10.80 
   9 -20  -1   17.90    2.60 
   9 -20  -1   10.00    4.80 
  -9  20   1   19.40    7.20 
   8 -20  -1   16.50    2.60 
  -8  20   1   26.10    7.70 
   7 -20  -1  114.99    6.80 
  -7  20   1  112.89   12.90 
   6 -20  -1   18.00    3.00 
  -6  20   1   19.30    7.40 
   5 -20  -1    0.80    1.70 
  -5  20   1   -0.40    6.00 
   4 -20  -1   48.00    4.40 
  -4  20   1   36.40    8.40 
   3 -20  -1   47.60    4.50 
  -3  20   1   30.20    8.20 
   2 -20  -1    2.70    1.90 
  -2  20   1    5.20    6.40 
   1 -20  -1  121.99    7.40 
  -1  20   1  118.39   13.50 
   0 -20  -1    5.60    2.30 
   0  20   1    5.10    6.10 
  -1 -20  -1    7.60    2.40 
   1  20   1   -4.50    5.50 
  -2 -20  -1   10.80    2.80 
   2  20   1    2.70    5.50 
  -3 -20  -1   -0.70    2.00 
   3  20   1   -0.20    4.50 
  -4 -20  -1    1.90    2.20 
   4  20   1   -4.60    4.00 
  -5 -20  -1    3.90    2.20 
   5  20   1    5.20    6.10 
   9 -21  -1   75.19    4.90 
   8 -21  -1   40.20    3.70 
  -8  21   1   37.80    7.80 
   7 -21  -1    1.10    1.60 
  -7  21   1   -0.50    5.30 
   6 -21  -1   41.00    3.90 
  -6  21   1   28.40    7.50 
   5 -21  -1   15.70    2.50 
  -5  21   1   16.80    6.80 
   4 -21  -1    3.50    1.90 
  -4  21   1    5.10    6.30 
   3 -21  -1    0.30    1.80 
  -3  21   1    1.10    5.80 
   2 -21  -1   16.90    2.90 
  -2  21   1   18.10    6.80 
   1 -21  -1   33.30    3.90 
  -1  21   1   30.10    7.20 
   0 -21  -1   13.30    2.70 
   0  21   1   14.80    5.90 
  -1 -21  -1    8.30    2.40 
   1  21   1    5.80    5.00 
  -2 -21  -1   74.49    5.30 
   2  21   1   67.39    8.70 
  -1 -22   2    8.50    2.30 
   0  22  -2    8.20    5.90 
   0 -22   2    2.60    1.80 
  -1  22  -2   15.10    6.30 
   1 -22   2   11.00    2.50 
  -2  22  -2   -0.80    5.50 
   2 -22   2    7.90    2.30 
  -3  22  -2   -1.60    5.50 
  -4  22  -2   91.49   11.10 
   4 -22   2   78.99    5.50 
  -5  22  -2   -1.70    5.30 
   5 -22   2    6.10    2.20 
  -6  22  -2    4.80    5.80 
   6 -22   2    0.60    1.70 
  -7  22  -2   48.60    8.00 
   7 -22   2   42.80    3.90 
   4  21  -2   31.50    7.00 
  -4 -21   2   20.20    2.80 
   3  21  -2   18.20    6.50 
   3  21  -2   36.60    8.10 
  -3 -21   2   22.40    3.30 
   2  21  -2    2.20    5.90 
   2  21  -2   -8.10    4.40 
  -2 -21   2    5.10    2.40 
   1  21  -2  110.59   13.00 
  -1 -21   2  104.49    6.80 
   0  21  -2   35.20    8.70 
   0  21  -2   22.20    5.40 
   0 -21   2   37.20    4.10 
  -1  21  -2    4.30    3.80 
  -1  21  -2    2.50    6.40 
   1 -21   2    7.00    2.40 
  -2  21  -2  173.08   16.00 
   2 -21   2  180.48    9.40 
  -3  21  -2   24.20    8.00 
  -4  21  -2   -2.70    6.30 
   4 -21   2    4.10    2.20 
  -5  21  -2   71.39   11.20 
   5 -21   2   84.09    5.70 
  -6  21  -2   61.59   10.10 
   6 -21   2   57.19    4.80 
  -7  21  -2   37.80    8.80 
   7 -21   2   49.10    4.40 
  -8  21  -2   22.50    7.00 
   8 -21   2   11.60    4.50 
   8 -21   2   19.80    2.90 
  -9  21  -2   50.69    8.30 
   9 -21   2   46.80    4.20 
   9 -21   2   44.60    6.00 
 -10  21  -2   -2.20    4.70 
  10 -21   2   -3.40    5.30 
  10 -21   2    0.30    1.50 
  11 -21   2    5.70    2.50 
  11 -21   2   -1.40    5.10 
  11 -21   2   -0.60    1.50 
   7  20  -2   -7.40    5.00 
  -7 -20   2    1.00    1.70 
   6  20  -2   27.20    6.10 
  -6 -20   2   24.00    3.20 
   5  20  -2   88.89   10.10 
   5  20  -2   66.79    8.70 
  -5 -20   2   71.69    5.40 
   4  20  -2   24.30    7.40 
   4  20  -2   27.00    5.70 
  -4 -20   2   35.50    4.10
[truncated: 3,582,070 more chars]
