# Supplementary material for: Supramolecular Crystal Networks Constructed from Cucurbit[8]uril with Two Naphthyl Groups
Source: Molecules. 2022 Dec 21;28(1):63. doi: 10.3390/molecules28010063 (PMC9822147; doi:10.3390/molecules28010063)
Supplement: Supplementary file 1 [file molecules-28-00063-s001.zip › molecules-2104080-supplementary/Supporting information/NapA-platon_sq_file001.cif]

data_platon_sq

_audit_creation_method           SHELXL-2014/7
_shelx_SHELXL_version_number     2014/7
_chemical_name_systematic        ?
_chemical_name_common            ?
_chemical_melting_point          ?
_chemical_formula_moiety         ?
_chemical_formula_sum            'C94 H110 Cl4 N34 O32'
_chemical_formula_weight         2369.95

loop_
_atom_type_symbol
_atom_type_description
_atom_type_scat_dispersion_real
_atom_type_scat_dispersion_imag
_atom_type_scat_source
C C 0.0137 0.0067 'International Tables Vol C Tables 4.2.6.8 and 6.1.1.4'
H H 0.0000 0.0000 'International Tables Vol C Tables 4.2.6.8 and 6.1.1.4'
Cl Cl 0.3281 0.5435 'International Tables Vol C Tables 4.2.6.8 and 6.1.1.4'
N N 0.0241 0.0134 'International Tables Vol C Tables 4.2.6.8 and 6.1.1.4'
O O 0.0389 0.0241 'International Tables Vol C Tables 4.2.6.8 and 6.1.1.4'

_space_group_crystal_system      orthorhombic
_space_group_IT_number           61
_space_group_name_H-M_alt        'P b c a'
_space_group_name_Hall           '-P 2ac 2ab'

_shelx_space_group_comment       
; 
The symmetry employed for this shelxl refinement is uniquely defined 
by the following loop, which should always be used as a source of 
symmetry information in preference to the above space-group names. 
They are only intended as comments. 
;

loop_
_space_group_symop_operation_xyz
'x, y, z'
'-x+1/2, -y, z+1/2'
'-x, y+1/2, -z+1/2'
'x+1/2, -y+1/2, -z'
'-x, -y, -z'
'x-1/2, y, -z-1/2'
'x, -y-1/2, z-1/2'
'-x-1/2, y-1/2, z'

_cell_length_a                   19.2256(6)
_cell_length_b                   21.7208(7)
_cell_length_c                   30.3651(9)
_cell_angle_alpha                90
_cell_angle_beta                 90
_cell_angle_gamma                90
_cell_volume                     12680.3(7)
_cell_formula_units_Z            4
_cell_measurement_temperature    173(2)
_cell_measurement_reflns_used    9187
_cell_measurement_theta_min      3.54
_cell_measurement_theta_max      54.41

_exptl_crystal_description       polyhedral
_exptl_crystal_colour            colourless
_exptl_crystal_density_meas      ?
_exptl_crystal_density_method    ?
_exptl_crystal_density_diffrn    1.241
_exptl_crystal_F_000             4944
_exptl_transmission_factor_min   ?
_exptl_transmission_factor_max   ?
_exptl_crystal_size_max          0.400
_exptl_crystal_size_mid          0.320
_exptl_crystal_size_min          0.320
_exptl_absorpt_coefficient_mu    1.010
_shelx_estimated_absorpt_T_min   0.688
_shelx_estimated_absorpt_T_max   0.738
_exptl_absorpt_correction_type   multi-scan
_exptl_absorpt_correction_T_min  0.465
_exptl_absorpt_correction_T_max  0.751
_exptl_absorpt_process_details   sadabs
_exptl_absorpt_special_details   ?
_diffrn_ambient_temperature      173(2)
_diffrn_radiation_wavelength     1.34138
_diffrn_radiation_type           GaK\a
_diffrn_source                   ?
_diffrn_measurement_device_type  'Bruker APEX-II CCD'
_diffrn_measurement_method       '\f and \w scans'
_diffrn_detector_area_resol_mean ?
_diffrn_reflns_number            93846
_diffrn_reflns_av_unetI/netI     0.0331
_diffrn_reflns_av_R_equivalents  0.0650
_diffrn_reflns_limit_h_min       -19
_diffrn_reflns_limit_h_max       23
_diffrn_reflns_limit_k_min       -26
_diffrn_reflns_limit_k_max       22
_diffrn_reflns_limit_l_min       -36
_diffrn_reflns_limit_l_max       37
_diffrn_reflns_theta_min         2.955
_diffrn_reflns_theta_max         54.856
_diffrn_reflns_theta_full        53.594
_diffrn_measured_fraction_theta_max 0.995
_diffrn_measured_fraction_theta_full 0.997
_diffrn_reflns_Laue_measured_fraction_max 0.995
_diffrn_reflns_Laue_measured_fraction_full 0.997
_diffrn_reflns_point_group_measured_fraction_max 0.995
_diffrn_reflns_point_group_measured_fraction_full 0.997
_reflns_number_total             11990
_reflns_number_gt                9628
_reflns_threshold_expression     'I > 2\s(I)'
_reflns_Friedel_coverage         0.000
_reflns_Friedel_fraction_max     .
_reflns_Friedel_fraction_full    .

_reflns_special_details          
; 
 Reflections were merged by SHELXL according to the crystal 
 class for the calculation of statistics and refinement. 
  
 Structure factors included contributions from the .fab file. 
  
 _reflns_Friedel_fraction is defined as the number of unique 
 Friedel pairs measured divided by the number that would be 
 possible theoretically, ignoring centric projections and 
 systematic absences. 
;

_computing_data_collection       'Bruker APEX2'
_computing_cell_refinement       'Bruker SAINT'
_computing_data_reduction        'Bruker SAINT'
_computing_structure_solution    'SHELXS-97 (Sheldrick 2008)'
_computing_structure_refinement  'SHELXL-2014/7 (Sheldrick, 2014)'
_computing_molecular_graphics    'Bruker SHELXTL'
_computing_publication_material  'Bruker SHELXTL'
_refine_special_details          ?
_refine_ls_structure_factor_coef Fsqd
_refine_ls_matrix_type           full
_refine_ls_weighting_scheme      calc
_refine_ls_weighting_details     
'w=1/[\s^2^(Fo^2^)+(0.2000P)^2^+13.5000P] where P=(Fo^2^+2Fc^2^)/3'
_atom_sites_solution_primary     ?
_atom_sites_solution_secondary   ?
_atom_sites_solution_hydrogens   geom
_refine_ls_hydrogen_treatment    constr
_refine_ls_extinction_method     none
_refine_ls_extinction_coef       .
_refine_ls_number_reflns         11990
_refine_ls_number_parameters     749
_refine_ls_number_restraints     25
_refine_ls_R_factor_all          0.1158
_refine_ls_R_factor_gt           0.1028
_refine_ls_wR_factor_ref         0.3507
_refine_ls_wR_factor_gt          0.3366
_refine_ls_goodness_of_fit_ref   1.210
_refine_ls_restrained_S_all      1.212
_refine_ls_shift/su_max          0.001
_refine_ls_shift/su_mean         0.000

loop_
_atom_site_label
_atom_site_type_symbol
_atom_site_fract_x
_atom_site_fract_y
_atom_site_fract_z
_atom_site_U_iso_or_equiv
_atom_site_adp_type
_atom_site_occupancy
_atom_site_site_symmetry_order
_atom_site_calc_flag
_atom_site_refinement_flags_posn
_atom_site_refinement_flags_adp
_atom_site_refinement_flags_occupancy
_atom_site_disorder_assembly
_atom_site_disorder_group
N1 N -0.06021(18) 0.77319(15) 0.39322(12) 0.0451(8) Uani 1 1 d . . . . .
N2 N 0.05359(17) 0.76262(15) 0.38713(11) 0.0424(7) Uani 1 1 d . . . . .
N3 N 0.0550(2) 0.84877(16) 0.33537(11) 0.0467(8) Uani 1 1 d . . . . .
N4 N -0.0600(2) 0.85496(17) 0.33797(13) 0.0522(9) Uani 1 1 d . . . . .
N5 N 0.17191(18) 0.78987(15) 0.40645(11) 0.0444(8) Uani 1 1 d . . . . .
N6 N 0.25217(18) 0.83946(15) 0.44472(11) 0.0414(7) Uani 1 1 d . . . . .
N7 N 0.2595(2) 0.91919(17) 0.38841(11) 0.0497(9) Uani 1 1 d . . . . .
N8 N 0.1749(2) 0.87192(17) 0.35246(12) 0.0504(9) Uani 1 1 d . . . . .
N9 N 0.29196(16) 0.91549(13) 0.49702(10) 0.0361(7) Uani 1 1 d . . . . .
N10 N 0.29812(17) 0.98688(14) 0.54948(11) 0.0394(7) Uani 1 1 d . . . . .
N11 N 0.29732(17) 1.06431(14) 0.49164(11) 0.0397(7) Uani 1 1 d . . . . .
N12 N 0.30678(18) 0.99263(15) 0.43944(11) 0.0415(7) Uani 1 1 d . . . . .
N13 N 0.25663(18) 1.05968(15) 0.60293(11) 0.0434(7) Uani 1 1 d . . . . .
N14 N 0.1736(2) 1.11036(17) 0.63813(12) 0.0508(9) Uani 1 1 d . . . . .
N15 N 0.17308(19) 1.19076(15) 0.58238(12) 0.0469(8) Uani 1 1 d . . . . .
N16 N 0.24978(18) 1.13620(15) 0.54391(12) 0.0439(8) Uani 1 1 d . . . . .
O1 O 0.00096(15) 0.73317(13) 0.45151(10) 0.0492(7) Uani 1 1 d . . . . .
O2 O 0.00171(19) 0.94017(16) 0.31589(12) 0.0638(9) Uani 1 1 d . . . . .
O3 O 0.17788(15) 0.77359(12) 0.48127(9) 0.0452(6) Uani 1 1 d . . . . .
O4 O 0.1923(2) 0.97583(16) 0.34153(11) 0.0634(9) Uani 1 1 d . . . . .
O5 O 0.25156(17) 0.89169(13) 0.56680(10) 0.0500(7) Uani 1 1 d . . . . .
O6 O 0.26584(17) 1.08843(14) 0.41999(10) 0.0544(8) Uani 1 1 d . . . . .
O7 O 0.18786(18) 1.00687(15) 0.65197(10) 0.0570(8) Uani 1 1 d . . . . .
O8 O 0.17773(16) 1.20407(13) 0.50715(11) 0.0532(8) Uani 1 1 d . . . . .
C1 C -0.0013(2) 0.75481(16) 0.41441(14) 0.0401(8) Uani 1 1 d . . . . .
C2 C 0.0337(2) 0.78610(18) 0.34435(13) 0.0428(9) Uani 1 1 d . . . . .
H2 H 0.0480 0.7575 0.3202 0.051 Uiso 1 1 calc R U . . .
C3 C -0.0007(3) 0.8865(2) 0.32863(14) 0.0504(10) Uani 1 1 d . . . . .
C4 C -0.0465(2) 0.79087(19) 0.34788(14) 0.0458(9) Uani 1 1 d . . . . .
H4 H -0.0703 0.7628 0.3266 0.055 Uiso 1 1 calc R U . . .
C5 C 0.1226(2) 0.74093(18) 0.39711(15) 0.0465(9) Uani 1 1 d . . . . .
H5A H 0.1399 0.7166 0.3718 0.056 Uiso 1 1 calc R U . . .
H5B H 0.1201 0.7132 0.4229 0.056 Uiso 1 1 calc R U . . .
C6 C 0.1230(2) 0.8627(2) 0.31835(13) 0.0491(10) Uani 1 1 d . . . . .
H6A H 0.1201 0.9004 0.3001 0.059 Uiso 1 1 calc R U . . .
H6B H 0.1382 0.8286 0.2990 0.059 Uiso 1 1 calc R U . . .
C7 C 0.1984(2) 0.79869(16) 0.44807(13) 0.0397(8) Uani 1 1 d . . . . .
C8 C 0.2691(2) 0.85499(19) 0.39986(13) 0.0450(9) Uani 1 1 d . . . . .
H8 H 0.3164 0.8400 0.3915 0.054 Uiso 1 1 calc R U . . .
C9 C 0.2067(2) 0.9273(2) 0.35927(13) 0.0481(10) Uani 1 1 d . . . . .
C10 C 0.2113(2) 0.82177(19) 0.37330(14) 0.0452(9) Uani 1 1 d . . . . .
H10 H 0.2312 0.7927 0.3511 0.054 Uiso 1 1 calc R U . . .
C11 C 0.2979(2) 0.85271(16) 0.48138(14) 0.0415(9) Uani 1 1 d . . . . .
H11A H 0.3465 0.8450 0.4723 0.050 Uiso 1 1 calc R U . . .
H11B H 0.2870 0.8242 0.5059 0.050 Uiso 1 1 calc R U . . .
C12 C 0.3116(3) 0.9659(2) 0.39643(13) 0.0497(10) Uani 1 1 d . . . . .
H12A H 0.3583 0.9474 0.3928 0.060 Uiso 1 1 calc R U . . .
H12B H 0.3066 0.9989 0.3741 0.060 Uiso 1 1 calc R U . . .
C13 C 0.2781(2) 0.92772(16) 0.54021(12) 0.0370(8) Uani 1 1 d . . . . .
C14 C 0.3346(2) 1.01438(16) 0.51302(12) 0.0356(8) Uani 1 1 d . . . . .
H14 H 0.3827 1.0271 0.5215 0.043 Uiso 1 1 calc R U . . .
C15 C 0.2869(2) 1.05239(18) 0.44729(13) 0.0411(8) Uani 1 1 d . . . . .
C16 C 0.33557(19) 0.96332(16) 0.47792(12) 0.0357(8) Uani 1 1 d . . . . .
H16 H 0.3839 0.9481 0.4724 0.043 Uiso 1 1 calc R U . . .
C17 C 0.3045(2) 1.01059(19) 0.59360(13) 0.0443(9) Uani 1 1 d . . . . .
H17A H 0.2965 0.9767 0.6148 0.053 Uiso 1 1 calc R U . . .
H17B H 0.3526 1.0258 0.5980 0.053 Uiso 1 1 calc R U . . .
C18 C 0.2990(2) 1.12660(17) 0.50842(14) 0.0439(9) Uani 1 1 d . . . . .
H18A H 0.2883 1.1555 0.4842 0.053 Uiso 1 1 calc R U . . .
H18B H 0.3465 1.1359 0.5192 0.053 Uiso 1 1 calc R U . . .
C19 C 0.2038(2) 1.05429(19) 0.63291(13) 0.0450(9) Uani 1 1 d . . . . .
C20 C 0.2122(2) 1.1586(2) 0.61564(15) 0.0494(10) Uani 1 1 d . . . . .
H20 H 0.2340 1.1878 0.6370 0.059 Uiso 1 1 calc R U . . .
C21 C 0.1981(2) 1.17951(17) 0.54100(15) 0.0442(9) Uani 1 1 d . . . . .
C22 C 0.2673(2) 1.12306(18) 0.58946(14) 0.0447(9) Uani 1 1 d . . . . .
H22 H 0.3153 1.1375 0.5968 0.054 Uiso 1 1 calc R U . . .
C23 C 0.1280(3) 1.1234(2) 0.67510(14) 0.0586(12) Uani 1 1 d . . . . .
H23A H 0.1225 1.0855 0.6929 0.070 Uiso 1 1 calc R U . . .
H23B H 0.1502 1.1549 0.6940 0.070 Uiso 1 1 calc R U . . .
C24 C 0.1292(2) 1.24342(19) 0.59179(16) 0.0503(10) Uani 1 1 d . . . . .
H24A H 0.1519 1.2690 0.6146 0.060 Uiso 1 1 calc R U . . .
H24B H 0.1250 1.2688 0.5648 0.060 Uiso 1 1 calc R U . . .
N17 N 0.9633(4) 0.3761(2) 0.83135(16) 0.0912(18) Uani 1 1 d . . . . .
O9 O 0.96326(17) 0.41336(15) 0.53098(10) 0.0533(7) Uani 1 1 d . . . . .
H9 H 0.9720 0.4060 0.5044 0.080 Uiso 1 1 calc DR U . . .
O10 O 1.07671(17) 0.39667(16) 0.53893(11) 0.0570(8) Uani 1 1 d . . . . .
C25 C 0.9262(4) 0.4190(3) 0.8086(2) 0.0797(17) Uani 1 1 d . . . . .
H25 H 0.8958 0.4463 0.8237 0.096 Uiso 1 1 calc R U . . .
C26 C 0.9330(3) 0.4225(3) 0.76362(19) 0.0704(14) Uani 1 1 d . . . . .
H26 H 0.9069 0.4520 0.7475 0.084 Uiso 1 1 calc R U . . .
C27 C 0.9781(3) 0.3829(2) 0.74158(16) 0.0577(11) Uani 1 1 d . . . . .
C28 C 1.0103(4) 0.3381(3) 0.7659(2) 0.090(2) Uani 1 1 d . . . . .
H28 H 1.0388 0.3084 0.7517 0.108 Uiso 1 1 calc R U . . .
C29 C 1.0015(5) 0.3362(3) 0.8107(2) 0.105(3) Uani 1 1 d . . . . .
H29 H 1.0240 0.3047 0.8271 0.126 Uiso 1 1 calc R U . . .
C30 C 0.9875(2) 0.38717(19) 0.69337(15) 0.0497(10) Uani 1 1 d . . . . .
C31 C 0.9318(2) 0.4010(2) 0.66605(15) 0.0502(10) Uani 1 1 d . . . . .
H31 H 0.8871 0.4077 0.6785 0.060 Uiso 1 1 calc R U . . .
C32 C 0.9406(2) 0.40498(19) 0.62142(14) 0.0447(9) Uani 1 1 d . . . . .
H32 H 0.9015 0.4128 0.6031 0.054 Uiso 1 1 calc R U . . .
C33 C 1.0063(2) 0.39776(17) 0.60252(14) 0.0402(8) Uani 1 1 d . . . . .
C34 C 1.0626(2) 0.38414(19) 0.63003(15) 0.0470(9) Uani 1 1 d . . . . .
H34 H 1.1077 0.3788 0.6178 0.056 Uiso 1 1 calc R U . . .
C35 C 1.0529(3) 0.3784(2) 0.67474(15) 0.0527(11) Uani 1 1 d . . . . .
H35 H 1.0912 0.3683 0.6931 0.063 Uiso 1 1 calc R U . . .
C36 C 0.9518(6) 0.3743(3) 0.8806(2) 0.111(3) Uani 1 1 d . . . . .
H36A H 0.9013 0.3740 0.8869 0.133 Uiso 1 1 calc R U . . .
H36B H 0.9722 0.3361 0.8928 0.133 Uiso 1 1 calc R U . . .
C37 C 0.9844(3) 0.4286(3) 0.90208(16) 0.0660(14) Uani 1 1 d . . . . .
C38 C 0.9466(4) 0.4732(3) 0.92040(18) 0.0764(16) Uani 1 1 d . . . . .
H38 H 0.8972 0.4718 0.9193 0.092 Uiso 1 1 calc R U . . .
C39 C 0.9825(3) 0.5252(3) 0.94254(18) 0.0686(14) Uani 1 1 d . . . . .
C40 C 0.9440(5) 0.5710(3) 0.9620(2) 0.0891(19) Uani 1 1 d . . . . .
H40 H 0.8946 0.5700 0.9613 0.107 Uiso 1 1 calc R U . . .
C41 C 0.9782(4) 0.6176(3) 0.9824(2) 0.0800(17) Uani 1 1 d . . . . .
H41 H 0.9511 0.6496 0.9950 0.096 Uiso 1 1 calc R U . . .
C42 C 1.0462(5) 0.6216(3) 0.9858(2) 0.088(2) Uani 1 1 d . . . . .
H42 H 1.0668 0.6544 1.0019 0.106 Uiso 1 1 calc R U . . .
C43 C 1.0879(4) 0.5767(4) 0.9654(3) 0.107(3) Uani 1 1 d . . . . .
H43 H 1.1372 0.5795 0.9659 0.129 Uiso 1 1 calc R U . . .
C44 C 1.0519(3) 0.5246(3) 0.94302(19) 0.0714(14) Uani 1 1 d . . . . .
C45 C 1.0907(5) 0.4759(4) 0.9216(2) 0.098(2) Uani 1 1 d . . . . .
H45 H 1.1401 0.4765 0.9212 0.117 Uiso 1 1 calc R U . . .
C46 C 1.0555(5) 0.4302(4) 0.9023(3) 0.101(2) Uani 1 1 d . . . . .
H46 H 1.0806 0.3979 0.8884 0.122 Uiso 1 1 calc R U . . .
C47 C 1.0195(2) 0.40282(17) 0.55500(14) 0.0427(9) Uani 1 1 d . . . . .
Cl1 Cl 0.99043(7) 0.42385(7) 0.43095(4) 0.0684(4) Uani 1 1 d D . . . .
Cl2 Cl 0.1999(2) 0.70044(15) 0.28558(10) 0.1269(10) Uani 0.8 1 d . U P . .
Cl2' Cl 0.1505(9) 0.7212(9) 0.2752(8) 0.190(8) Uani 0.2 1 d . U P . .
O11 O 0.4074(3) 0.5269(2) 0.2850(2) 0.1017(16) Uani 1 1 d . . . . .
O12 O 0.5018(4) 0.1785(3) 0.7352(2) 0.138(3) Uani 1 1 d . . . . .
O13 O 0.3803(3) 0.4878(3) 0.2091(2) 0.1200(19) Uani 1 1 d . . . . .
O14 O 0.3025(3) 0.1138(3) 0.7061(2) 0.128(2) Uani 1 1 d . . . . .
O15 O 0.4933(4) 0.4494(3) 0.1713(2) 0.133(2) Uani 1 1 d . . . . .
O16 O 0.2629(5) 0.5796(5) 0.2070(4) 0.208(5) Uani 1 1 d . U . . .

loop_
_atom_site_aniso_label
_atom_site_aniso_U_11
_atom_site_aniso_U_22
_atom_site_aniso_U_33
_atom_site_aniso_U_23
_atom_site_aniso_U_13
_atom_site_aniso_U_12
N1 0.0489(19) 0.0369(17) 0.0495(18) -0.0032(14) 0.0043(15) 0.0029(14)
N2 0.0449(18) 0.0345(16) 0.0479(18) -0.0034(13) -0.0040(14) -0.0012(13)
N3 0.056(2) 0.0415(18) 0.0423(18) -0.0028(14) -0.0016(15) -0.0009(15)
N4 0.058(2) 0.047(2) 0.052(2) 0.0017(16) 0.0042(16) 0.0149(17)
N5 0.0470(18) 0.0374(17) 0.0488(18) 0.0006(14) -0.0048(15) -0.0108(14)
N6 0.0512(19) 0.0334(16) 0.0395(16) 0.0010(13) -0.0031(14) -0.0065(14)
N7 0.064(2) 0.0458(19) 0.0388(17) 0.0058(14) -0.0072(16) -0.0199(17)
N8 0.063(2) 0.0456(19) 0.0423(18) 0.0001(14) -0.0096(16) -0.0105(17)
N9 0.0416(16) 0.0253(14) 0.0413(16) 0.0021(12) -0.0012(13) -0.0013(12)
N10 0.0502(18) 0.0283(15) 0.0398(16) 0.0030(12) 0.0034(14) 0.0010(13)
N11 0.0461(17) 0.0270(14) 0.0459(18) 0.0061(12) -0.0015(14) 0.0019(13)
N12 0.0525(19) 0.0337(16) 0.0382(16) 0.0058(13) -0.0037(14) -0.0078(14)
N13 0.0521(19) 0.0354(16) 0.0425(17) -0.0014(13) 0.0004(14) 0.0067(14)
N14 0.059(2) 0.051(2) 0.0426(18) 0.0038(15) 0.0049(16) 0.0185(17)
N15 0.0507(19) 0.0321(16) 0.058(2) 0.0025(14) 0.0085(16) 0.0052(14)
N16 0.0470(18) 0.0298(15) 0.055(2) 0.0034(13) 0.0053(15) 0.0032(13)
O1 0.0615(19) 0.0358(14) 0.0503(17) -0.0012(12) 0.0018(13) 0.0003(12)
O2 0.090(3) 0.0451(17) 0.0567(19) 0.0040(14) 0.0081(17) 0.0099(16)
O3 0.0492(15) 0.0341(13) 0.0522(16) 0.0076(12) -0.0017(12) -0.0032(12)
O4 0.088(2) 0.0528(18) 0.0496(17) 0.0132(14) -0.0174(16) -0.0199(17)
O5 0.0605(18) 0.0406(15) 0.0488(16) 0.0098(12) 0.0052(13) -0.0071(13)
O6 0.0575(18) 0.0488(16) 0.0570(18) 0.0221(14) -0.0085(14) -0.0046(14)
O7 0.066(2) 0.0562(18) 0.0489(16) 0.0157(14) 0.0081(14) 0.0162(15)
O8 0.0556(17) 0.0386(15) 0.0653(19) 0.0195(14) 0.0105(15) 0.0050(13)
C1 0.047(2) 0.0256(16) 0.048(2) -0.0083(15) -0.0012(16) -0.0013(14)
C2 0.048(2) 0.0386(19) 0.0417(19) -0.0104(16) -0.0001(17) -0.0005(16)
C3 0.070(3) 0.044(2) 0.037(2) -0.0049(17) 0.0037(19) 0.006(2)
C4 0.050(2) 0.040(2) 0.047(2) -0.0104(17) -0.0039(17) 0.0070(17)
C5 0.046(2) 0.0326(19) 0.061(2) -0.0032(17) -0.0060(18) -0.0053(16)
C6 0.056(2) 0.052(2) 0.039(2) -0.0005(17) -0.0031(18) -0.009(2)
C7 0.044(2) 0.0274(17) 0.047(2) -0.0014(15) -0.0051(16) 0.0020(15)
C8 0.048(2) 0.044(2) 0.043(2) -0.0026(16) 0.0010(17) -0.0043(17)
C9 0.064(3) 0.045(2) 0.0352(19) 0.0050(16) 0.0002(18) -0.0122(19)
C10 0.052(2) 0.042(2) 0.042(2) -0.0062(16) 0.0012(17) -0.0054(17)
C11 0.048(2) 0.0272(17) 0.049(2) -0.0003(15) -0.0120(17) 0.0027(15)
C12 0.063(3) 0.049(2) 0.0368(19) 0.0060(17) -0.0010(18) -0.019(2)
C13 0.0396(19) 0.0318(18) 0.0396(19) 0.0058(14) -0.0011(15) 0.0021(14)
C14 0.0371(18) 0.0289(17) 0.0407(18) 0.0028(14) -0.0022(15) 0.0006(14)
C15 0.0372(19) 0.039(2) 0.047(2) 0.0124(16) -0.0030(16) -0.0056(15)
C16 0.0377(18) 0.0302(17) 0.0392(18) 0.0031(14) -0.0012(15) -0.0035(14)
C17 0.054(2) 0.041(2) 0.0376(19) 0.0007(15) -0.0009(17) 0.0096(17)
C18 0.049(2) 0.0265(17) 0.056(2) 0.0039(16) 0.0074(18) 0.0002(15)
C19 0.053(2) 0.046(2) 0.0355(19) 0.0033(16) -0.0038(17) 0.0086(18)
C20 0.049(2) 0.039(2) 0.060(3) -0.0106(18) -0.0031(19) 0.0057(17)
C21 0.041(2) 0.0285(17) 0.063(3) 0.0057(17) 0.0064(18) -0.0032(15)
C22 0.048(2) 0.0331(19) 0.053(2) -0.0037(16) -0.0012(18) 0.0006(16)
C23 0.065(3) 0.072(3) 0.039(2) 0.003(2) 0.005(2) 0.025(2)
C24 0.048(2) 0.0333(19) 0.069(3) -0.0013(18) 0.008(2) 0.0040(17)
N17 0.164(6) 0.057(3) 0.053(3) -0.001(2) 0.019(3) -0.005(3)
O9 0.0525(17) 0.0599(19) 0.0474(16) 0.0015(14) 0.0020(13) 0.0060(14)
O10 0.0482(17) 0.064(2) 0.0589(18) 0.0105(15) 0.0093(14) -0.0022(14)
C25 0.096(4) 0.076(4) 0.068(3) -0.017(3) 0.014(3) -0.010(3)
C26 0.075(3) 0.073(3) 0.063(3) -0.012(3) 0.001(3) -0.003(3)
C27 0.083(3) 0.043(2) 0.047(2) -0.0060(18) 0.000(2) 0.002(2)
C28 0.149(7) 0.061(3) 0.060(3) -0.012(3) -0.003(4) 0.009(4)
C29 0.205(10) 0.054(3) 0.056(3) 0.000(3) -0.001(4) 0.004(4)
C30 0.063(3) 0.037(2) 0.049(2) -0.0040(17) 0.0007(19) 0.0018(18)
C31 0.047(2) 0.051(2) 0.052(2) -0.0065(19) 0.0063(18) 0.0000(19)
C32 0.039(2) 0.044(2) 0.050(2) -0.0034(17) 0.0003(17) 0.0021(16)
C33 0.044(2) 0.0274(17) 0.050(2) -0.0025(15) 0.0016(16) 0.0000(14)
C34 0.043(2) 0.040(2) 0.059(2) -0.0048(18) -0.0003(18) 0.0062(16)
C35 0.059(3) 0.048(2) 0.051(2) -0.0075(18) -0.011(2) 0.015(2)
C36 0.211(10) 0.072(4) 0.050(3) -0.004(3) 0.021(4) -0.036(5)
C37 0.094(4) 0.061(3) 0.042(2) 0.009(2) 0.004(2) -0.001(3)
C38 0.095(4) 0.079(4) 0.056(3) 0.000(3) -0.005(3) 0.002(3)
C39 0.084(4) 0.069(3) 0.052(3) 0.023(2) -0.008(3) 0.007(3)
C40 0.111(5) 0.074(4) 0.082(4) 0.004(3) -0.008(4) 0.005(4)
C41 0.107(5) 0.050(3) 0.083(4) 0.010(3) -0.007(4) -0.011(3)
C42 0.114(6) 0.059(3) 0.092(5) 0.018(3) -0.008(4) -0.023(4)
C43 0.089(5) 0.107(6) 0.126(7) 0.040(5) 0.003(5) -0.029(4)
C44 0.077(4) 0.075(4) 0.062(3) 0.015(3) 0.002(3) 0.004(3)
C45 0.105(5) 0.116(6) 0.072(4) 0.000(4) 0.009(4) 0.017(5)
C46 0.128(7) 0.097(5) 0.080(5) 0.000(4) 0.016(4) 0.007(5)
C47 0.044(2) 0.0314(18) 0.052(2) 0.0028(16) 0.0010(18) 0.0004(15)
Cl1 0.0594(7) 0.0972(10) 0.0484(6) 0.0050(6) 0.0015(5) 0.0146(6)
Cl2 0.169(3) 0.115(2) 0.0961(17) -0.0088(15) 0.0251(18) 0.000(2)
Cl2' 0.125(10) 0.161(13) 0.28(2) -0.023(12) -0.001(12) 0.076(10)
O11 0.080(3) 0.075(3) 0.150(5) 0.007(3) 0.030(3) -0.004(2)
O12 0.249(9) 0.077(3) 0.087(4) 0.029(3) 0.007(4) 0.013(4)
O13 0.134(5) 0.112(4) 0.114(4) 0.038(3) -0.019(4) 0.002(4)
O14 0.125(5) 0.130(5) 0.130(5) -0.012(4) -0.079(4) 0.018(4)
O15 0.196(7) 0.116(5) 0.086(4) -0.032(3) 0.030(4) -0.002(4)
O16 0.147(7) 0.227(10) 0.249(11) 0.098(9) -0.056(7) -0.048(7)

_geom_special_details            
; 
 All esds (except the esd in the dihedral angle between two l.s. planes) 
 are estimated using the full covariance matrix.  The cell esds are taken 
 into account individually in the estimation of esds in distances, angles 
 and torsion angles; correlations between esds in cell parameters are only 
 used when they are defined by crystal symmetry.  An approximate (isotropic) 
 treatment of cell esds is used for estimating esds involving l.s. planes. 
;

loop_
_geom_bond_atom_site_label_1
_geom_bond_atom_site_label_2
_geom_bond_distance
_geom_bond_site_symmetry_2
_geom_bond_publ_flag
N1 C1 1.362(5) . ?
N1 C24 1.448(6) 5_576 ?
N1 C4 1.453(6) . ?
N2 C1 1.352(5) . ?
N2 C5 1.439(5) . ?
N2 C2 1.447(5) . ?
N3 C3 1.363(6) . ?
N3 C6 1.439(6) . ?
N3 C2 1.447(5) . ?
N4 C3 1.360(6) . ?
N4 C23 1.445(6) 5_576 ?
N4 C4 1.448(5) . ?
N5 C7 1.376(5) . ?
N5 C10 1.437(5) . ?
N5 C5 1.453(5) . ?
N6 C7 1.365(5) . ?
N6 C8 1.441(5) . ?
N6 C11 1.447(5) . ?
N7 C9 1.359(6) . ?
N7 C12 1.446(5) . ?
N7 C8 1.449(6) . ?
N8 C9 1.365(5) . ?
N8 C10 1.441(6) . ?
N8 C6 1.452(5) . ?
N9 C13 1.364(5) . ?
N9 C11 1.448(5) . ?
N9 C16 1.456(5) . ?
N10 C13 1.371(5) . ?
N10 C14 1.440(5) . ?
N10 C17 1.441(5) . ?
N11 C15 1.386(5) . ?
N11 C18 1.446(5) . ?
N11 C14 1.453(5) . ?
N12 C15 1.374(5) . ?
N12 C12 1.432(5) . ?
N12 C16 1.441(5) . ?
N13 C19 1.369(6) . ?
N13 C17 1.437(5) . ?
N13 C22 1.451(5) . ?
N14 C19 1.359(5) . ?
N14 C23 1.452(6) . ?
N14 C20 1.454(6) . ?
N15 C21 1.368(6) . ?
N15 C20 1.440(6) . ?
N15 C24 1.450(5) . ?
N16 C21 1.371(5) . ?
N16 C18 1.449(5) . ?
N16 C22 1.452(6) . ?
O1 C1 1.221(5) . ?
O2 C3 1.230(6) . ?
O3 C7 1.212(5) . ?
O4 C9 1.216(5) . ?
O5 C13 1.235(5) . ?
O6 C15 1.210(5) . ?
O7 C19 1.221(5) . ?
O8 C21 1.223(5) . ?
C2 C4 1.548(6) . ?
C2 H2 1.0000 . ?
C4 H4 1.0000 . ?
C5 H5A 0.9900 . ?
C5 H5B 0.9900 . ?
C6 H6A 0.9900 . ?
C6 H6B 0.9900 . ?
C8 C10 1.551(6) . ?
C8 H8 1.0000 . ?
C10 H10 1.0000 . ?
C11 H11A 0.9900 . ?
C11 H11B 0.9900 . ?
C12 H12A 0.9900 . ?
C12 H12B 0.9900 . ?
C14 C16 1.538(5) . ?
C14 H14 1.0000 . ?
C16 H16 1.0000 . ?
C17 H17A 0.9900 . ?
C17 H17B 0.9900 . ?
C18 H18A 0.9900 . ?
C18 H18B 0.9900 . ?
C20 C22 1.533(6) . ?
C20 H20 1.0000 . ?
C22 H22 1.0000 . ?
C23 N4 1.445(6) 5_576 ?
C23 H23A 0.9900 . ?
C23 H23B 0.9900 . ?
C24 N1 1.448(6) 5_576 ?
C24 H24A 0.9900 . ?
C24 H24B 0.9900 . ?
N17 C29 1.298(9) . ?
N17 C25 1.361(9) . ?
N17 C36 1.513(7) . ?
O9 C47 1.325(5) . ?
O9 H9 0.8400 . ?
O10 C47 1.210(5) . ?
C25 C26 1.374(8) . ?
C25 H25 0.9500 . ?
C26 C27 1.392(8) . ?
C26 H26 0.9500 . ?
C27 C28 1.370(9) . ?
C27 C30 1.478(7) . ?
C28 C29 1.374(9) . ?
C28 H28 0.9500 . ?
C29 H29 0.9500 . ?
C30 C31 1.388(7) . ?
C30 C35 1.390(7) . ?
C31 C32 1.368(6) . ?
C31 H31 0.9500 . ?
C32 C33 1.397(6) . ?
C32 H32 0.9500 . ?
C33 C34 1.399(6) . ?
C33 C47 1.469(6) . ?
C34 C35 1.376(7) . ?
C34 H34 0.9500 . ?
C35 H35 0.9500 . ?
C36 C37 1.486(9) . ?
C36 H36A 0.9900 . ?
C36 H36B 0.9900 . ?
C37 C38 1.333(9) . ?
C37 C46 1.367(11) . ?
C38 C39 1.484(9) . ?
C38 H38 0.9500 . ?
C39 C44 1.335(8) . ?
C39 C40 1.373(9) . ?
C40 C41 1.356(10) . ?
C40 H40 0.9500 . ?
C41 C42 1.313(11) . ?
C41 H41 0.9500 . ?
C42 C43 1.407(12) . ?
C42 H42 0.9500 . ?
C43 C44 1.490(11) . ?
C43 H43 0.9500 . ?
C44 C45 1.450(10) . ?
C45 C46 1.336(12) . ?
C45 H45 0.9500 . ?
C46 H46 0.9500 . ?
Cl2 Cl2' 1.097(15) . ?

loop_
_geom_angle_atom_site_label_1
_geom_angle_atom_site_label_2
_geom_angle_atom_site_label_3
_geom_angle
_geom_angle_site_symmetry_1
_geom_angle_site_symmetry_3
_geom_angle_publ_flag
C1 N1 C24 122.7(4) . 5_576 ?
C1 N1 C4 111.9(3) . . ?
C24 N1 C4 122.0(4) 5_576 . ?
C1 N2 C5 123.3(4) . . ?
C1 N2 C2 112.8(3) . . ?
C5 N2 C2 123.3(3) . . ?
C3 N3 C6 122.2(4) . . ?
C3 N3 C2 111.8(4) . . ?
C6 N3 C2 121.5(4) . . ?
C3 N4 C23 122.5(4) . 5_576 ?
C3 N4 C4 112.1(4) . . ?
C23 N4 C4 122.2(4) 5_576 . ?
C7 N5 C10 112.4(3) . . ?
C7 N5 C5 121.5(3) . . ?
C10 N5 C5 124.0(3) . . ?
C7 N6 C8 113.2(3) . . ?
C7 N6 C11 122.1(3) . . ?
C8 N6 C11 122.9(3) . . ?
C9 N7 C12 122.4(4) . . ?
C9 N7 C8 112.1(3) . . ?
C12 N7 C8 123.2(4) . . ?
C9 N8 C10 112.5(4) . . ?
C9 N8 C6 122.5(4) . . ?
C10 N8 C6 122.9(3) . . ?
C13 N9 C11 120.9(3) . . ?
C13 N9 C16 110.9(3) . . ?
C11 N9 C16 119.7(3) . . ?
C13 N10 C14 111.6(3) . . ?
C13 N10 C17 123.4(3) . . ?
C14 N10 C17 121.7(3) . . ?
C15 N11 C18 121.4(3) . . ?
C15 N11 C14 111.5(3) . . ?
C18 N11 C14 122.0(3) . . ?
C15 N12 C12 124.0(3) . . ?
C15 N12 C16 112.6(3) . . ?
C12 N12 C16 122.4(3) . . ?
C19 N13 C17 122.9(3) . . ?
C19 N13 C22 111.9(3) . . ?
C17 N13 C22 123.9(4) . . ?
C19 N14 C23 121.5(4) . . ?
C19 N14 C20 111.9(4) . . ?
C23 N14 C20 122.1(4) . . ?
C21 N15 C20 112.0(3) . . ?
C21 N15 C24 121.8(4) . . ?
C20 N15 C24 123.2(4) . . ?
C21 N16 C18 121.6(3) . . ?
C21 N16 C22 111.4(3) . . ?
C18 N16 C22 121.9(3) . . ?
O1 C1 N2 125.9(4) . . ?
O1 C1 N1 125.3(4) . . ?
N2 C1 N1 108.8(4) . . ?
N2 C2 N3 115.2(3) . . ?
N2 C2 C4 103.0(3) . . ?
N3 C2 C4 103.4(3) . . ?
N2 C2 H2 111.5 . . ?
N3 C2 H2 111.5 . . ?
C4 C2 H2 111.5 . . ?
O2 C3 N4 125.1(4) . . ?
O2 C3 N3 126.0(5) . . ?
N4 C3 N3 108.9(4) . . ?
N4 C4 N1 114.7(3) . . ?
N4 C4 C2 103.2(3) . . ?
N1 C4 C2 103.2(3) . . ?
N4 C4 H4 111.7 . . ?
N1 C4 H4 111.7 . . ?
C2 C4 H4 111.7 . . ?
N2 C5 N5 113.8(3) . . ?
N2 C5 H5A 108.8 . . ?
N5 C5 H5A 108.8 . . ?
N2 C5 H5B 108.8 . . ?
N5 C5 H5B 108.8 . . ?
H5A C5 H5B 107.7 . . ?
N3 C6 N8 113.4(3) . . ?
N3 C6 H6A 108.9 . . ?
N8 C6 H6A 108.9 . . ?
N3 C6 H6B 108.9 . . ?
N8 C6 H6B 108.9 . . ?
H6A C6 H6B 107.7 . . ?
O3 C7 N6 126.9(4) . . ?
O3 C7 N5 125.5(4) . . ?
N6 C7 N5 107.6(3) . . ?
N6 C8 N7 115.1(3) . . ?
N6 C8 C10 102.8(3) . . ?
N7 C8 C10 103.4(3) . . ?
N6 C8 H8 111.6 . . ?
N7 C8 H8 111.6 . . ?
C10 C8 H8 111.6 . . ?
O4 C9 N7 124.9(4) . . ?
O4 C9 N8 126.5(4) . . ?
N7 C9 N8 108.6(4) . . ?
N5 C10 N8 114.6(4) . . ?
N5 C10 C8 103.7(3) . . ?
N8 C10 C8 103.0(3) . . ?
N5 C10 H10 111.6 . . ?
N8 C10 H10 111.6 . . ?
C8 C10 H10 111.6 . . ?
N6 C11 N9 113.1(3) . . ?
N6 C11 H11A 109.0 . . ?
N9 C11 H11A 109.0 . . ?
N6 C11 H11B 109.0 . . ?
N9 C11 H11B 109.0 . . ?
H11A C11 H11B 107.8 . . ?
N12 C12 N7 113.2(3) . . ?
N12 C12 H12A 108.9 . . ?
N7 C12 H12A 108.9 . . ?
N12 C12 H12B 108.9 . . ?
N7 C12 H12B 108.9 . . ?
H12A C12 H12B 107.8 . . ?
O5 C13 N9 125.9(3) . . ?
O5 C13 N10 125.2(4) . . ?
N9 C13 N10 109.0(3) . . ?
N10 C14 N11 114.4(3) . . ?
N10 C14 C16 103.9(3) . . ?
N11 C14 C16 103.6(3) . . ?
N10 C14 H14 111.5 . . ?
N11 C14 H14 111.5 . . ?
C16 C14 H14 111.5 . . ?
O6 C15 N12 125.8(4) . . ?
O6 C15 N11 126.4(4) . . ?
N12 C15 N11 107.7(3) . . ?
N12 C16 N9 114.7(3) . . ?
N12 C16 C14 103.8(3) . . ?
N9 C16 C14 103.4(3) . . ?
N12 C16 H16 111.5 . . ?
N9 C16 H16 111.5 . . ?
C14 C16 H16 111.5 . . ?
N13 C17 N10 113.2(3) . . ?
N13 C17 H17A 108.9 . . ?
N10 C17 H17A 108.9 . . ?
N13 C17 H17B 108.9 . . ?
N10 C17 H17B 108.9 . . ?
H17A C17 H17B 107.8 . . ?
N11 C18 N16 112.5(3) . . ?
N11 C18 H18A 109.1 . . ?
N16 C18 H18A 109.1 . . ?
N11 C18 H18B 109.1 . . ?
N16 C18 H18B 109.1 . . ?
H18A C18 H18B 107.8 . . ?
O7 C19 N14 126.4(4) . . ?
O7 C19 N13 125.0(4) . . ?
N14 C19 N13 108.6(4) . . ?
N15 C20 N14 114.4(4) . . ?
N15 C20 C22 104.0(4) . . ?
N14 C20 C22 103.5(3) . . ?
N15 C20 H20 111.5 . . ?
N14 C20 H20 111.5 . . ?
C22 C20 H20 111.5 . . ?
O8 C21 N15 125.6(4) . . ?
O8 C21 N16 125.9(4) . . ?
N15 C21 N16 108.6(4) . . ?
N13 C22 N16 115.0(3) . . ?
N13 C22 C20 103.5(3) . . ?
N16 C22 C20 103.6(3) . . ?
N13 C22 H22 111.4 . . ?
N16 C22 H22 111.4 . . ?
C20 C22 H22 111.4 . . ?
N4 C23 N14 113.4(4) 5_576 . ?
N4 C23 H23A 108.9 5_576 . ?
N14 C23 H23A 108.9 . . ?
N4 C23 H23B 108.9 5_576 . ?
N14 C23 H23B 108.9 . . ?
H23A C23 H23B 107.7 . . ?
N1 C24 N15 113.5(3) 5_576 . ?
N1 C24 H24A 108.9 5_576 . ?
N15 C24 H24A 108.9 . . ?
N1 C24 H24B 108.9 5_576 . ?
N15 C24 H24B 108.9 . . ?
H24A C24 H24B 107.7 . . ?
C29 N17 C25 120.6(5) . . ?
C29 N17 C36 122.8(6) . . ?
C25 N17 C36 116.4(6) . . ?
C47 O9 H9 109.5 . . ?
N17 C25 C26 119.5(6) . . ?
N17 C25 H25 120.2 . . ?
C26 C25 H25 120.2 . . ?
C25 C26 C27 120.2(6) . . ?
C25 C26 H26 119.9 . . ?
C27 C26 H26 119.9 . . ?
C28 C27 C26 117.5(5) . . ?
C28 C27 C30 121.4(5) . . ?
C26 C27 C30 121.0(5) . . ?
C27 C28 C29 119.9(6) . . ?
C27 C28 H28 120.0 . . ?
C29 C28 H28 120.0 . . ?
N17 C29 C28 121.9(7) . . ?
N17 C29 H29 119.1 . . ?
C28 C29 H29 119.1 . . ?
C31 C30 C35 118.9(4) . . ?
C31 C30 C27 120.7(4) . . ?
C35 C30 C27 120.4(4) . . ?
C32 C31 C30 120.7(4) . . ?
C32 C31 H31 119.7 . . ?
C30 C31 H31 119.7 . . ?
C31 C32 C33 120.7(4) . . ?
C31 C32 H32 119.6 . . ?
C33 C32 H32 119.6 . . ?
C32 C33 C34 118.6(4) . . ?
C32 C33 C47 123.4(4) . . ?
C34 C33 C47 118.0(4) . . ?
C35 C34 C33 120.2(4) . . ?
C35 C34 H34 119.9 . . ?
C33 C34 H34 119.9 . . ?
C34 C35 C30 120.8(4) . . ?
C34 C35 H35 119.6 . . ?
C30 C35 H35 119.6 . . ?
C37 C36 N17 110.6(5) . . ?
C37 C36 H36A 109.5 . . ?
N17 C36 H36A 109.5 . . ?
C37 C36 H36B 109.5 . . ?
N17 C36 H36B 109.5 . . ?
H36A C36 H36B 108.1 . . ?
C38 C37 C46 121.7(6) . . ?
C38 C37 C36 122.0(7) . . ?
C46 C37 C36 116.3(7) . . ?
C37 C38 C39 119.2(6) . . ?
C37 C38 H38 120.4 . . ?
C39 C38 H38 120.4 . . ?
C44 C39 C40 122.7(7) . . ?
C44 C39 C38 117.5(6) . . ?
C40 C39 C38 119.7(6) . . ?
C41 C40 C39 118.4(8) . . ?
C41 C40 H40 120.8 . . ?
C39 C40 H40 120.8 . . ?
C42 C41 C40 124.6(7) . . ?
C42 C41 H41 117.7 . . ?
C40 C41 H41 117.7 . . ?
C41 C42 C43 119.1(7) . . ?
C41 C42 H42 120.4 . . ?
C43 C42 H42 120.4 . . ?
C42 C43 C44 117.5(7) . . ?
C42 C43 H43 121.3 . . ?
C44 C43 H43 121.3 . . ?
C39 C44 C45 121.1(7) . . ?
C39 C44 C43 117.6(6) . . ?
C45 C44 C43 121.3(7) . . ?
C46 C45 C44 118.6(8) . . ?
C46 C45 H45 120.7 . . ?
C44 C45 H45 120.7 . . ?
C45 C46 C37 121.8(8) . . ?
C45 C46 H46 119.1 . . ?
C37 C46 H46 119.1 . . ?
O10 C47 O9 122.6(4) . . ?
O10 C47 C33 123.0(4) . . ?
O9 C47 C33 114.4(4) . . ?

loop_
_geom_torsion_atom_site_label_1
_geom_torsion_atom_site_label_2
_geom_torsion_atom_site_label_3
_geom_torsion_atom_site_label_4
_geom_torsion
_geom_torsion_site_symmetry_1
_geom_torsion_site_symmetry_2
_geom_torsion_site_symmetry_3
_geom_torsion_site_symmetry_4
_geom_torsion_publ_flag
C5 N2 C1 O1 5.8(6) . . . . ?
C2 N2 C1 O1 176.6(4) . . . . ?
C5 N2 C1 N1 -172.3(3) . . . . ?
C2 N2 C1 N1 -1.4(4) . . . . ?
C24 N1 C1 O1 -14.4(6) 5_576 . . . ?
C4 N1 C1 O1 -174.0(4) . . . . ?
C24 N1 C1 N2 163.7(3) 5_576 . . . ?
C4 N1 C1 N2 4.0(4) . . . . ?
C1 N2 C2 N3 110.3(4) . . . . ?
C5 N2 C2 N3 -78.8(5) . . . . ?
C1 N2 C2 C4 -1.5(4) . . . . ?
C5 N2 C2 C4 169.4(3) . . . . ?
C3 N3 C2 N2 -118.2(4) . . . . ?
C6 N3 C2 N2 85.0(5) . . . . ?
C3 N3 C2 C4 -6.6(4) . . . . ?
C6 N3 C2 C4 -163.4(3) . . . . ?
C23 N4 C3 O2 13.9(7) 5_576 . . . ?
C4 N4 C3 O2 174.1(4) . . . . ?
C23 N4 C3 N3 -165.7(4) 5_576 . . . ?
C4 N4 C3 N3 -5.4(5) . . . . ?
C6 N3 C3 O2 -15.3(7) . . . . ?
C2 N3 C3 O2 -171.9(4) . . . . ?
C6 N3 C3 N4 164.3(4) . . . . ?
C2 N3 C3 N4 7.7(5) . . . . ?
C3 N4 C4 N1 112.7(4) . . . . ?
C23 N4 C4 N1 -87.0(5) 5_576 . . . ?
C3 N4 C4 C2 1.2(4) . . . . ?
C23 N4 C4 C2 161.5(4) 5_576 . . . ?
C1 N1 C4 N4 -116.3(4) . . . . ?
C24 N1 C4 N4 83.9(5) 5_576 . . . ?
C1 N1 C4 C2 -4.7(4) . . . . ?
C24 N1 C4 C2 -164.5(3) 5_576 . . . ?
N2 C2 C4 N4 123.4(3) . . . . ?
N3 C2 C4 N4 3.1(4) . . . . ?
N2 C2 C4 N1 3.6(4) . . . . ?
N3 C2 C4 N1 -116.7(3) . . . . ?
C1 N2 C5 N5 -109.9(4) . . . . ?
C2 N2 C5 N5 80.2(5) . . . . ?
C7 N5 C5 N2 110.9(4) . . . . ?
C10 N5 C5 N2 -86.5(5) . . . . ?
C3 N3 C6 N8 117.0(4) . . . . ?
C2 N3 C6 N8 -88.7(5) . . . . ?
C9 N8 C6 N3 -114.8(5) . . . . ?
C10 N8 C6 N3 83.2(5) . . . . ?
C8 N6 C7 O3 172.6(4) . . . . ?
C11 N6 C7 O3 7.4(6) . . . . ?
C8 N6 C7 N5 -6.2(5) . . . . ?
C11 N6 C7 N5 -171.4(3) . . . . ?
C10 N5 C7 O3 -174.6(4) . . . . ?
C5 N5 C7 O3 -10.1(6) . . . . ?
C10 N5 C7 N6 4.2(5) . . . . ?
C5 N5 C7 N6 168.7(3) . . . . ?
C7 N6 C8 N7 117.1(4) . . . . ?
C11 N6 C8 N7 -77.8(5) . . . . ?
C7 N6 C8 C10 5.5(4) . . . . ?
C11 N6 C8 C10 170.5(3) . . . . ?
C9 N7 C8 N6 -112.3(4) . . . . ?
C12 N7 C8 N6 84.6(5) . . . . ?
C9 N7 C8 C10 -1.0(5) . . . . ?
C12 N7 C8 C10 -164.1(4) . . . . ?
C12 N7 C9 O4 -9.8(7) . . . . ?
C8 N7 C9 O4 -173.1(4) . . . . ?
C12 N7 C9 N8 168.1(4) . . . . ?
C8 N7 C9 N8 4.9(5) . . . . ?
C10 N8 C9 O4 170.8(5) . . . . ?
C6 N8 C9 O4 7.2(8) . . . . ?
C10 N8 C9 N7 -7.1(5) . . . . ?
C6 N8 C9 N7 -170.7(4) . . . . ?
C7 N5 C10 N8 -112.3(4) . . . . ?
C5 N5 C10 N8 83.7(5) . . . . ?
C7 N5 C10 C8 -0.8(4) . . . . ?
C5 N5 C10 C8 -164.8(4) . . . . ?
C9 N8 C10 N5 118.1(4) . . . . ?
C6 N8 C10 N5 -78.3(5) . . . . ?
C9 N8 C10 C8 6.1(5) . . . . ?
C6 N8 C10 C8 169.7(4) . . . . ?
N6 C8 C10 N5 -2.6(4) . . . . ?
N7 C8 C10 N5 -122.7(3) . . . . ?
N6 C8 C10 N8 117.1(3) . . . . ?
N7 C8 C10 N8 -2.9(4) . . . . ?
C7 N6 C11 N9 -114.1(4) . . . . ?
C8 N6 C11 N9 82.1(5) . . . . ?
C13 N9 C11 N6 125.5(4) . . . . ?
C16 N9 C11 N6 -89.4(4) . . . . ?
C15 N12 C12 N7 -111.5(4) . . . . ?
C16 N12 C12 N7 81.2(5) . . . . ?
C9 N7 C12 N12 111.3(5) . . . . ?
C8 N7 C12 N12 -87.3(5) . . . . ?
C11 N9 C13 O5 -20.5(6) . . . . ?
C16 N9 C13 O5 -168.5(4) . . . . ?
C11 N9 C13 N10 159.7(3) . . . . ?
C16 N9 C13 N10 11.7(4) . . . . ?
C14 N10 C13 O5 173.2(4) . . . . ?
C17 N10 C13 O5 13.7(6) . . . . ?
C14 N10 C13 N9 -7.0(4) . . . . ?
C17 N10 C13 N9 -166.5(3) . . . . ?
C13 N10 C14 N11 112.0(4) . . . . ?
C17 N10 C14 N11 -88.1(4) . . . . ?
C13 N10 C14 C16 -0.2(4) . . . . ?
C17 N10 C14 C16 159.7(3) . . . . ?
C15 N11 C14 N10 -121.9(3) . . . . ?
C18 N11 C14 N10 83.2(4) . . . . ?
C15 N11 C14 C16 -9.5(4) . . . . ?
C18 N11 C14 C16 -164.4(3) . . . . ?
C12 N12 C15 O6 6.1(6) . . . . ?
C16 N12 C15 O6 174.5(4) . . . . ?
C12 N12 C15 N11 -172.0(4) . . . . ?
C16 N12 C15 N11 -3.7(4) . . . . ?
C18 N11 C15 O6 -14.6(6) . . . . ?
C14 N11 C15 O6 -169.6(4) . . . . ?
C18 N11 C15 N12 163.6(3) . . . . ?
C14 N11 C15 N12 8.5(4) . . . . ?
C15 N12 C16 N9 109.8(4) . . . . ?
C12 N12 C16 N9 -81.6(4) . . . . ?
C15 N12 C16 C14 -2.2(4) . . . . ?
C12 N12 C16 C14 166.4(3) . . . . ?
C13 N9 C16 N12 -123.5(3) . . . . ?
C11 N9 C16 N12 88.1(4) . . . . ?
C13 N9 C16 C14 -11.3(4) . . . . ?
C11 N9 C16 C14 -159.7(3) . . . . ?
N10 C14 C16 N12 126.6(3) . . . . ?
N11 C14 C16 N12 6.8(4) . . . . ?
N10 C14 C16 N9 6.6(4) . . . . ?
N11 C14 C16 N9 -113.2(3) . . . . ?
C19 N13 C17 N10 113.7(4) . . . . ?
C22 N13 C17 N10 -80.1(5) . . . . ?
C13 N10 C17 N13 -116.2(4) . . . . ?
C14 N10 C17 N13 86.3(5) . . . . ?
C15 N11 C18 N16 125.3(4) . . . . ?
C14 N11 C18 N16 -82.2(5) . . . . ?
C21 N16 C18 N11 -120.8(4) . . . . ?
C22 N16 C18 N11 86.7(5) . . . . ?
C23 N14 C19 O7 14.5(7) . . . . ?
C20 N14 C19 O7 171.0(4) . . . . ?
C23 N14 C19 N13 -164.5(4) . . . . ?
C20 N14 C19 N13 -8.0(5) . . . . ?
C17 N13 C19 O7 -6.5(7) . . . . ?
C22 N13 C19 O7 -174.1(4) . . . . ?
C17 N13 C19 N14 172.6(4) . . . . ?
C22 N13 C19 N14 5.0(5) . . . . ?
C21 N15 C20 N14 -112.9(4) . . . . ?
C24 N15 C20 N14 86.4(5) . . . . ?
C21 N15 C20 C22 -0.7(5) . . . . ?
C24 N15 C20 C22 -161.4(4) . . . . ?
C19 N14 C20 N15 120.0(4) . . . . ?
C23 N14 C20 N15 -83.6(5) . . . . ?
C19 N14 C20 C22 7.6(5) . . . . ?
C23 N14 C20 C22 164.0(4) . . . . ?
C20 N15 C21 O8 -174.8(4) . . . . ?
C24 N15 C21 O8 -13.8(6) . . . . ?
C20 N15 C21 N16 5.2(5) . . . . ?
C24 N15 C21 N16 166.2(4) . . . . ?
C18 N16 C21 O8 17.0(6) . . . . ?
C22 N16 C21 O8 172.2(4) . . . . ?
C18 N16 C21 N15 -163.0(3) . . . . ?
C22 N16 C21 N15 -7.8(4) . . . . ?
C19 N13 C22 N16 -112.4(4) . . . . ?
C17 N13 C22 N16 80.1(5) . . . . ?
C19 N13 C22 C20 -0.2(4) . . . . ?
C17 N13 C22 C20 -167.7(4) . . . . ?
C21 N16 C22 N13 119.3(4) . . . . ?
C18 N16 C22 N13 -85.7(5) . . . . ?
C21 N16 C22 C20 7.1(4) . . . . ?
C18 N16 C22 C20 162.1(3) . . . . ?
N15 C20 C22 N13 -124.0(3) . . . . ?
N14 C20 C22 N13 -4.2(4) . . . . ?
N15 C20 C22 N16 -3.7(4) . . . . ?
N14 C20 C22 N16 116.1(4) . . . . ?
C19 N14 C23 N4 -124.2(5) . . . 5_576 ?
C20 N14 C23 N4 81.7(6) . . . 5_576 ?
C21 N15 C24 N1 117.3(4) . . . 5_576 ?
C20 N15 C24 N1 -83.9(5) . . . 5_576 ?
C29 N17 C25 C26 -4.3(11) . . . . ?
C36 N17 C25 C26 -178.8(6) . . . . ?
N17 C25 C26 C27 -0.7(9) . . . . ?
C25 C26 C27 C28 5.0(9) . . . . ?
C25 C26 C27 C30 -178.3(5) . . . . ?
C26 C27 C28 C29 -4.6(10) . . . . ?
C30 C27 C28 C29 178.8(6) . . . . ?
C25 N17 C29 C28 4.9(13) . . . . ?
C36 N17 C29 C28 179.0(8) . . . . ?
C27 C28 C29 N17 -0.3(13) . . . . ?
C28 C27 C30 C31 139.6(6) . . . . ?
C26 C27 C30 C31 -37.0(7) . . . . ?
C28 C27 C30 C35 -41.5(8) . . . . ?
C26 C27 C30 C35 142.0(5) . . . . ?
C35 C30 C31 C32 1.0(7) . . . . ?
C27 C30 C31 C32 179.9(4) . . . . ?
C30 C31 C32 C33 -2.6(7) . . . . ?
C31 C32 C33 C34 2.3(6) . . . . ?
C31 C32 C33 C47 -178.7(4) . . . . ?
C32 C33 C34 C35 -0.3(6) . . . . ?
C47 C33 C34 C35 -179.4(4) . . . . ?
C33 C34 C35 C30 -1.3(6) . . . . ?
C31 C30 C35 C34 1.0(7) . . . . ?
C27 C30 C35 C34 -177.9(4) . . . . ?
C29 N17 C36 C37 113.4(9) . . . . ?
C25 N17 C36 C37 -72.3(10) . . . . ?
N17 C36 C37 C38 111.2(8) . . . . ?
N17 C36 C37 C46 -69.3(9) . . . . ?
C46 C37 C38 C39 -1.4(9) . . . . ?
C36 C37 C38 C39 178.1(5) . . . . ?
C37 C38 C39 C44 0.0(8) . . . . ?
C37 C38 C39 C40 -179.1(5) . . . . ?
C44 C39 C40 C41 0.4(9) . . . . ?
C38 C39 C40 C41 179.4(6) . . . . ?
C39 C40 C41 C42 -1.7(10) . . . . ?
C40 C41 C42 C43 3.4(10) . . . . ?
C41 C42 C43 C44 -3.5(10) . . . . ?
C40 C39 C44 C45 -179.2(6) . . . . ?
C38 C39 C44 C45 1.8(8) . . . . ?
C40 C39 C44 C43 -0.7(8) . . . . ?
C38 C39 C44 C43 -179.8(5) . . . . ?
C42 C43 C44 C39 2.3(9) . . . . ?
C42 C43 C44 C45 -179.3(6) . . . . ?
C39 C44 C45 C46 -2.1(10) . . . . ?
C43 C44 C45 C46 179.5(7) . . . . ?
C44 C45 C46 C37 0.6(11) . . . . ?
C38 C37 C46 C45 1.1(11) . . . . ?
C36 C37 C46 C45 -178.4(7) . . . . ?
C32 C33 C47 O10 179.8(4) . . . . ?
C34 C33 C47 O10 -1.2(6) . . . . ?
C32 C33 C47 O9 -1.6(5) . . . . ?
C34 C33 C47 O9 177.4(3) . . . . ?

_refine_diff_density_max         0.671
_refine_diff_density_min         -0.926
_refine_diff_density_rms         0.094

_shelx_res_file                  
; 
  
    platon_sq.res created by SHELXL-2014/7 
  
  
TITL ga_80921b_a.res in Pbca 
CELL  1.34138  19.2256  21.7208  30.3651   90.000   90.000   90.000 
ZERR   4.000   0.0006   0.0007   0.0009    0.000    0.000    0.000 
LATT 1 
SYMM 1/2-X, -Y, 1/2+Z 
SYMM -X, 1/2+Y, 1/2-Z 
SYMM 1/2+X, 1/2-Y, -Z 
SFAC C  H  Cl N  O 
UNIT 376 440 16 136 128 
L.S. 5 0 109 
ABIN 
ACTA 
BOND $H 
FMAP 2 
PLAN 1 
SIMU 0.02 0.05 2.0 Cl2 Cl2' 
ISOR 0.02 Cl2 Cl2' O16 
DFIX 2.20 0.05 H9 Cl1 
SIZE 0.32 0.32 0.40 
CONF 
TEMP -100.15 
WGHT    0.200000   13.500000 
FVAR       0.21826 
N1    4   -0.060211    0.773186    0.393221    11.00000    0.04893    0.03690 = 
         0.04953   -0.00324    0.00427    0.00286 
N2    4    0.053591    0.762622    0.387126    11.00000    0.04488    0.03454 = 
         0.04788   -0.00335   -0.00396   -0.00116 
N3    4    0.054970    0.848766    0.335370    11.00000    0.05639    0.04150 = 
         0.04232   -0.00283   -0.00160   -0.00090 
N4    4   -0.060018    0.854965    0.337973    11.00000    0.05790    0.04722 = 
         0.05157    0.00172    0.00415    0.01492 
N5    4    0.171909    0.789872    0.406448    11.00000    0.04696    0.03737 = 
         0.04883    0.00059   -0.00483   -0.01082 
N6    4    0.252165    0.839461    0.444724    11.00000    0.05123    0.03345 = 
         0.03948    0.00098   -0.00314   -0.00647 
N7    4    0.259535    0.919186    0.388405    11.00000    0.06434    0.04581 = 
         0.03883    0.00579   -0.00722   -0.01989 
N8    4    0.174893    0.871922    0.352464    11.00000    0.06325    0.04555 = 
         0.04225    0.00013   -0.00956   -0.01051 
N9    4    0.291957    0.915492    0.497024    11.00000    0.04159    0.02535 = 
         0.04134    0.00209   -0.00121   -0.00130 
N10   4    0.298119    0.986879    0.549480    11.00000    0.05017    0.02825 = 
         0.03976    0.00301    0.00336    0.00104 
N11   4    0.297320    1.064312    0.491635    11.00000    0.04609    0.02703 = 
         0.04592    0.00607   -0.00152    0.00187 
N12   4    0.306780    0.992633    0.439442    11.00000    0.05253    0.03369 = 
         0.03816    0.00579   -0.00372   -0.00781 
N13   4    0.256634    1.059679    0.602933    11.00000    0.05211    0.03545 = 
         0.04251   -0.00140    0.00038    0.00667 
N14   4    0.173561    1.110355    0.638129    11.00000    0.05860    0.05129 = 
         0.04259    0.00379    0.00490    0.01854 
N15   4    0.173076    1.190762    0.582381    11.00000    0.05072    0.03214 = 
         0.05771    0.00250    0.00848    0.00515 
N16   4    0.249782    1.136202    0.543913    11.00000    0.04704    0.02983 = 
         0.05484    0.00342    0.00529    0.00322 
O1    5    0.000961    0.733172    0.451509    11.00000    0.06150    0.03582 = 
         0.05034   -0.00125    0.00181    0.00026 
O2    5    0.001710    0.940168    0.315888    11.00000    0.08963    0.04508 = 
         0.05668    0.00398    0.00810    0.00987 
O3    5    0.177877    0.773593    0.481269    11.00000    0.04916    0.03411 = 
         0.05221    0.00764   -0.00175   -0.00321 
O4    5    0.192259    0.975826    0.341532    11.00000    0.08792    0.05276 = 
         0.04958    0.01317   -0.01737   -0.01993 
O5    5    0.251562    0.891691    0.566802    11.00000    0.06048    0.04064 = 
         0.04877    0.00981    0.00515   -0.00711 
O6    5    0.265838    1.088431    0.419993    11.00000    0.05753    0.04878 = 
         0.05697    0.02214   -0.00847   -0.00461 
O7    5    0.187864    1.006869    0.651965    11.00000    0.06587    0.05617 = 
         0.04885    0.01569    0.00809    0.01620 
O8    5    0.177734    1.204065    0.507150    11.00000    0.05562    0.03860 = 
         0.06528    0.01945    0.01047    0.00504 
C1    1   -0.001293    0.754808    0.414409    11.00000    0.04682    0.02560 = 
         0.04793   -0.00826   -0.00120   -0.00130 
C2    1    0.033658    0.786102    0.344347    11.00000    0.04813    0.03861 = 
         0.04168   -0.01041   -0.00012   -0.00045 
AFIX  13 
H2    2    0.048013    0.757536    0.320172    11.00000   -1.20000 
AFIX   0 
C3    1   -0.000707    0.886475    0.328626    11.00000    0.07045    0.04376 = 
         0.03695   -0.00495    0.00372    0.00638 
C4    1   -0.046485    0.790868    0.347885    11.00000    0.05018    0.04038 = 
         0.04695   -0.01045   -0.00392    0.00701 
AFIX  13 
H4    2   -0.070264    0.762804    0.326557    11.00000   -1.20000 
AFIX   0 
C5    1    0.122551    0.740927    0.397107    11.00000    0.04612    0.03259 = 
         0.06071   -0.00324   -0.00598   -0.00526 
AFIX  23 
H5A   2    0.139907    0.716558    0.371841    11.00000   -1.20000 
H5B   2    0.120102    0.713157    0.422913    11.00000   -1.20000 
AFIX   0 
C6    1    0.123024    0.862712    0.318348    11.00000    0.05638    0.05219 = 
         0.03871   -0.00049   -0.00310   -0.00920 
AFIX  23 
H6A   2    0.120124    0.900410    0.300116    11.00000   -1.20000 
H6B   2    0.138223    0.828573    0.299009    11.00000   -1.20000 
AFIX   0 
C7    1    0.198393    0.798691    0.448070    11.00000    0.04436    0.02736 = 
         0.04723   -0.00139   -0.00515    0.00203 
C8    1    0.269066    0.854993    0.399863    11.00000    0.04809    0.04394 = 
         0.04305   -0.00260    0.00101   -0.00426 
AFIX  13 
H8    2    0.316427    0.839957    0.391514    11.00000   -1.20000 
AFIX   0 
C9    1    0.206675    0.927308    0.359269    11.00000    0.06355    0.04541 = 
         0.03523    0.00496    0.00020   -0.01222 
C10   1    0.211254    0.821766    0.373302    11.00000    0.05159    0.04201 = 
         0.04212   -0.00618    0.00123   -0.00540 
AFIX  13 
H10   2    0.231231    0.792663    0.351140    11.00000   -1.20000 
AFIX   0 
C11   1    0.297879    0.852711    0.481384    11.00000    0.04811    0.02717 = 
         0.04920   -0.00034   -0.01196    0.00275 
AFIX  23 
H11A  2    0.346544    0.845012    0.472259    11.00000   -1.20000 
H11B  2    0.286961    0.824237    0.505886    11.00000   -1.20000 
AFIX   0 
C12   1    0.311580    0.965912    0.396427    11.00000    0.06317    0.04913 = 
         0.03677    0.00598   -0.00103   -0.01870 
AFIX  23 
H12A  2    0.358303    0.947442    0.392782    11.00000   -1.20000 
H12B  2    0.306557    0.998858    0.374124    11.00000   -1.20000 
AFIX   0 
C13   1    0.278061    0.927721    0.540208    11.00000    0.03957    0.03183 = 
         0.03961    0.00583   -0.00109    0.00214 
C14   1    0.334571    1.014385    0.513019    11.00000    0.03708    0.02894 = 
         0.04072    0.00279   -0.00222    0.00065 
AFIX  13 
H14   2    0.382729    1.027074    0.521530    11.00000   -1.20000 
AFIX   0 
C15   1    0.286882    1.052392    0.447291    11.00000    0.03720    0.03886 = 
         0.04736    0.01238   -0.00298   -0.00559 
C16   1    0.335572    0.963320    0.477925    11.00000    0.03770    0.03020 = 
         0.03923    0.00307   -0.00119   -0.00346 
AFIX  13 
H16   2    0.383881    0.948112    0.472387    11.00000   -1.20000 
AFIX   0 
C17   1    0.304537    1.010591    0.593600    11.00000    0.05438    0.04083 = 
         0.03764    0.00069   -0.00088    0.00963 
AFIX  23 
H17A  2    0.296536    0.976666    0.614776    11.00000   -1.20000 
H17B  2    0.352595    1.025757    0.598006    11.00000   -1.20000 
AFIX   0 
C18   1    0.298981    1.126598    0.508419    11.00000    0.04910    0.02652 = 
         0.05606    0.00385    0.00743    0.00025 
AFIX  23 
H18A  2    0.288336    1.155542    0.484152    11.00000   -1.20000 
H18B  2    0.346450    1.135891    0.519164    11.00000   -1.20000 
AFIX   0 
C19   1    0.203826    1.054293    0.632908    11.00000    0.05310    0.04637 = 
         0.03548    0.00334   -0.00379    0.00863 
C20   1    0.212160    1.158590    0.615643    11.00000    0.04901    0.03929 = 
         0.05989   -0.01062   -0.00307    0.00568 
AFIX  13 
H20   2    0.233963    1.187806    0.637026    11.00000   -1.20000 
AFIX   0 
C21   1    0.198133    1.179511    0.540998    11.00000    0.04140    0.02848 = 
         0.06285    0.00571    0.00639   -0.00319 
C22   1    0.267299    1.123059    0.589460    11.00000    0.04755    0.03308 = 
         0.05345   -0.00373   -0.00122    0.00064 
AFIX  13 
H22   2    0.315315    1.137482    0.596801    11.00000   -1.20000 
AFIX   0 
C23   1    0.127991    1.123367    0.675102    11.00000    0.06472    0.07185 = 
         0.03911    0.00344    0.00492    0.02538 
AFIX  23 
H23A  2    0.122479    1.085456    0.692861    11.00000   -1.20000 
H23B  2    0.150155    1.154861    0.694037    11.00000   -1.20000 
AFIX   0 
C24   1    0.129214    1.243422    0.591793    11.00000    0.04833    0.03329 = 
         0.06933   -0.00129    0.00775    0.00399 
AFIX  23 
H24A  2    0.151940    1.268952    0.614649    11.00000   -1.20000 
H24B  2    0.125001    1.268774    0.564831    11.00000   -1.20000 
AFIX   0 
N17   4    0.963258    0.376139    0.831352    11.00000    0.16364    0.05713 = 
         0.05282   -0.00064    0.01866   -0.00459 
O9    5    0.963257    0.413359    0.530976    11.00000    0.05251    0.05991 = 
         0.04735    0.00148    0.00204    0.00598 
AFIX 147 
H9    2    0.971975    0.405968    0.504390    11.00000   -1.50000 
AFIX   0 
O10   5    1.076714    0.396672    0.538930    11.00000    0.04823    0.06400 = 
         0.05890    0.01051    0.00934   -0.00218 
C25   1    0.926186    0.419007    0.808581    11.00000    0.09558    0.07578 = 
         0.06771   -0.01707    0.01396   -0.01035 
AFIX  43 
H25   2    0.895824    0.446309    0.823675    11.00000   -1.20000 
AFIX   0 
C26   1    0.932997    0.422500    0.763623    11.00000    0.07511    0.07336 = 
         0.06276   -0.01213    0.00109   -0.00335 
AFIX  43 
H26   2    0.906855    0.452009    0.747521    11.00000   -1.20000 
AFIX   0 
C27   1    0.978079    0.382943    0.741578    11.00000    0.08340    0.04316 = 
         0.04657   -0.00603    0.00004    0.00241 
C28   1    1.010350    0.338097    0.765866    11.00000    0.14912    0.06136 = 
         0.05958   -0.01184   -0.00325    0.00927 
AFIX  43 
H28   2    1.038830    0.308355    0.751688    11.00000   -1.20000 
AFIX   0 
C29   1    1.001482    0.336182    0.810735    11.00000    0.20530    0.05429 = 
         0.05610   -0.00022   -0.00066    0.00445 
AFIX  43 
H29   2    1.023967    0.304713    0.827148    11.00000   -1.20000 
AFIX   0 
C30   1    0.987547    0.387174    0.693374    11.00000    0.06321    0.03718 = 
         0.04874   -0.00395    0.00071    0.00184 
C31   1    0.931802    0.400961    0.666047    11.00000    0.04744    0.05137 = 
         0.05170   -0.00651    0.00629    0.00003 
AFIX  43 
H31   2    0.887084    0.407681    0.678460    11.00000   -1.20000 
AFIX   0 
C32   1    0.940579    0.404976    0.621417    11.00000    0.03904    0.04446 = 
         0.05046   -0.00343    0.00026    0.00213 
AFIX  43 
H32   2    0.901521    0.412756    0.603078    11.00000   -1.20000 
AFIX   0 
C33   1    1.006334    0.397761    0.602516    11.00000    0.04360    0.02737 = 
         0.04957   -0.00251    0.00164    0.00004 
C34   1    1.062610    0.384140    0.630025    11.00000    0.04251    0.03969 = 
         0.05878   -0.00483   -0.00031    0.00624 
AFIX  43 
H34   2    1.107708    0.378846    0.617812    11.00000   -1.20000 
AFIX   0 
C35   1    1.052852    0.378382    0.674735    11.00000    0.05922    0.04751 = 
         0.05133   -0.00749   -0.01106    0.01455 
AFIX  43 
H35   2    1.091207    0.368276    0.693088    11.00000   -1.20000 
AFIX   0 
C36   1    0.951838    0.374343    0.880623    11.00000    0.21051    0.07215 = 
         0.04957   -0.00443    0.02130   -0.03599 
AFIX  23 
H36A  2    0.901321    0.374036    0.886941    11.00000   -1.20000 
H36B  2    0.972238    0.336127    0.892824    11.00000   -1.20000 
AFIX   0 
C37   1    0.984448    0.428643    0.902077    11.00000    0.09423    0.06127 = 
         0.04240    0.00908    0.00419   -0.00121 
C38   1    0.946587    0.473247    0.920398    11.00000    0.09460    0.07908 = 
         0.05555    0.00004   -0.00459    0.00186 
AFIX  43 
H38   2    0.897233    0.471771    0.919288    11.00000   -1.20000 
AFIX   0 
C39   1    0.982454    0.525217    0.942541    11.00000    0.08412    0.06942 = 
         0.05225    0.02309   -0.00844    0.00748 
C40   1    0.943981    0.570971    0.962030    11.00000    0.11140    0.07402 = 
         0.08191    0.00351   -0.00822    0.00509 
AFIX  43 
H40   2    0.894594    0.570010    0.961286    11.00000   -1.20000 
AFIX   0 
C41   1    0.978222    0.617581    0.982372    11.00000    0.10731    0.05021 = 
         0.08262    0.01011   -0.00735   -0.01084 
AFIX  43 
H41   2    0.951132    0.649591    0.995035    11.00000   -1.20000 
AFIX   0 
C42   1    1.046156    0.621598    0.985804    11.00000    0.11417    0.05874 = 
         0.09167    0.01802   -0.00833   -0.02329 
AFIX  43 
H42   2    1.066832    0.654379    1.001854    11.00000   -1.20000 
AFIX   0 
C43   1    1.087920    0.576700    0.965390    11.00000    0.08871    0.10701 = 
         0.12631    0.04006    0.00264   -0.02937 
AFIX  43 
H43   2    1.137228    0.579477    0.965851    11.00000   -1.20000 
AFIX   0 
C44   1    1.051880    0.524626    0.943019    11.00000    0.07710    0.07471 = 
         0.06247    0.01519    0.00161    0.00355 
C45   1    1.090731    0.475894    0.921562    11.00000    0.10545    0.11564 = 
         0.07246   -0.00020    0.00854    0.01716 
AFIX  43 
H45   2    1.140137    0.476458    0.921195    11.00000   -1.20000 
AFIX   0 
C46   1    1.055526    0.430178    0.902319    11.00000    0.12751    0.09662 = 
         0.08002    0.00025    0.01619    0.00673 
AFIX  43 
H46   2    1.080577    0.397864    0.888428    11.00000   -1.20000 
AFIX   0 
C47   1    1.019522    0.402821    0.555001    11.00000    0.04431    0.03137 = 
         0.05245    0.00277    0.00104    0.00039 
CL1   3    0.990425    0.423848    0.430949    11.00000    0.05944    0.09720 = 
         0.04842    0.00500    0.00155    0.01457 
CL2   3    0.199884    0.700436    0.285580    10.80000    0.16909    0.11545 = 
         0.09614   -0.00878    0.02514    0.00025 
CL2'  3    0.150504    0.721160    0.275182    10.20000    0.12512    0.16069 = 
         0.28371   -0.02253   -0.00062    0.07610 
O11   5    0.407354    0.526862    0.284955    11.00000    0.08003    0.07524 = 
         0.14971    0.00670    0.03017   -0.00389 
O12   5    0.501781    0.178497    0.735201    11.00000    0.24948    0.07706 = 
         0.08734    0.02863    0.00745    0.01349 
O13   5    0.380293    0.487771    0.209149    11.00000    0.13412    0.11224 = 
         0.11371    0.03847   -0.01934    0.00177 
O14   5    0.302495    0.113768    0.706065    11.00000    0.12465    0.12986 = 
         0.12955   -0.01222   -0.07864    0.01755 
O15   5    0.493288    0.449431    0.171324    11.00000    0.19605    0.11564 = 
         0.08620   -0.03205    0.02965   -0.00192 
O16   5    0.262910    0.579582    0.206965    11.00000    0.14652    0.22721 = 
         0.24920    0.09804   -0.05622   -0.04827 
HKLF 4 
  
REM  ga_80921b_a.res in Pbca 
REM R1 =  0.1028 for    9628 Fo > 4sig(Fo)  and  0.1158 for all   11990 data 
REM    749 parameters refined using     25 restraints 
  
END 
  
WGHT      0.1884     27.5461 
  
REM Highest difference peak  0.671,  deepest hole -0.926,  1-sigma level  0.094 
Q1    1   0.4580  0.5748  0.2704  11.00000  0.05    0.67 
;
_shelx_res_checksum              80793

_shelx_hkl_file                  
; 
  -2   0   0  667.33   43.20 
   2   0   0  574.84   42.90 
   3   0   0   -0.50    1.80 
   3   0   0    1.40    0.70 
   3   0   0    0.40    1.20 
   5   0   0    0.20    0.90 
   5   0   0    0.10    0.80 
   5   0   0   -0.30    1.70 
   5   0   0    0.70    2.10 
   6   0   0 4507.15  305.57 
   6   0   0 4364.56  304.57 
   6   0   0 4243.98  304.07 
   6   0   0 4556.84  305.27 
   7   0   0    0.70    1.40 
   7   0   0    0.30    2.30 
   7   0   0    1.80    1.00 
   8   0   0 2333.27  153.78 
   8   0   0 2100.39  154.08 
   8   0   0 2347.36  152.88 
   8   0   0 2047.90  152.08 
   9   0   0    1.60    1.00 
   9   0   0    0.40    1.50 
   9   0   0    0.30    2.60 
   9   0   0   -1.00    2.50 
  10   0   0 1390.76  101.89 
  10   0   0 1495.95  101.99 
  10   0   0 1608.24  103.19 
  10   0   0 1547.25  104.09 
  10   0   0 1339.07  104.39 
  11   0   0    1.20    1.40 
  11   0   0   -0.40    2.40 
  11   0   0   -0.20    2.60 
  11   0   0    1.40    1.60 
  11   0   0    0.50    0.90 
  12   0   0   13.50    3.50 
  12   0   0   14.70    4.30 
  12   0   0   24.80    2.60 
  12   0   0   21.40    2.20 
  13   0   0    1.00    1.10 
  13   0   0   -4.00    2.50 
  13   0   0    3.60    1.80 
  13   0   0    4.10    3.00 
  14   0   0   52.69    5.60 
  14   0   0   73.79    8.60 
  14   0   0   74.49    5.40 
  15   0   0    1.10    1.30 
  15   0   0   -0.90    2.00 
  16   0   0 1941.61  134.19 
  17   0   0    0.70    2.20 
  17   0   0   -1.40    1.40 
  18   0   0   33.40    3.50 
  18   0   0   29.50    3.80 
  19   0   0    2.00    2.30 
  19   0   0   -1.30    1.40 
  20   0   0  133.29   10.50 
  20   0   0  150.78   11.10 
  21   0   0    0.70    1.30 
  22   0   0   23.40    2.80 
  -2   1   0   11.40    1.80 
   2  -1   0   11.40    1.60 
   2   1   0   12.00    1.50 
   2  -1   0   10.20    1.00 
  -2  -1   0   12.60    1.50 
  -2  -1   0   11.40    1.20 
   2  -1   0   10.90    1.70 
   2   1   0   11.20    1.20 
   3  -1   0    3.20    0.70 
   3  -1   0    2.80    1.70 
  -3   1   0    3.90    1.60 
   3   1   0    1.20    1.40 
  -3  -1   0    3.00    0.90 
   3   1   0    4.50    1.00 
   3  -1   0    3.50    1.40 
   4   1   0   70.29    5.70 
   4  -1   0   72.99    5.40 
   4  -1   0   67.69    6.60 
   4  -1   0   71.79    6.50 
  -4   1   0   88.19    7.20 
   4   1   0   75.39    6.50 
   5   1   0    0.80    2.60 
   5  -1   0   -1.20    1.80 
   5  -1   0    0.60    0.80 
   5  -1   0    1.10    1.70 
   5   1   0   -0.50    1.00 
   5   1   0   -0.40    1.90 
   6   1   0  181.48   13.80 
   6   1   0  178.18   14.30 
   6  -1   0  185.68   13.90 
   6  -1   0  191.18   12.40 
   6  -1   0  173.28   12.90 
   6  -1   0  162.68   14.00 
   6   1   0  159.08   12.90 
   7   1   0    7.20    3.50 
   7  -1   0    7.30    3.00 
   7   1   0    5.80    4.80 
   7  -1   0    2.70    2.50 
   7   1   0    3.60    1.40 
   7  -1   0    4.30    1.50 
   8  -1   0  314.87   25.30 
   8  -1   0  363.96   27.60 
   8  -1   0  400.96   26.30 
   8   1   0  383.76   27.30 
   8  -1   0  373.36   27.20 
   8   1   0  395.86   26.30 
   8   1   0  389.36   27.90 
   8   1   0  309.87   25.40 
   9  -1   0   -0.70    2.40 
   9   1   0   -0.90    2.40 
   9   1   0   -0.40    3.10 
   9   1   0    1.90    2.70 
   9   1   0    0.10    1.10 
   9  -1   0    1.30    3.00 
   9  -1   0    1.20    1.50 
  10  -1   0   50.89    6.90 
  10   1   0   58.49    4.40 
  10  -1   0   51.59    7.30 
  10  -1   0   53.99    5.60 
  10   1   0   50.39    7.30 
  10  -1   0   56.69    4.30 
  10   1   0   57.99    5.70 
  10  -1   0   48.80    4.70 
  10   1   0   62.59    7.30 
  10   1   0   55.19    4.50 
  11  -1   0    0.00    1.70 
  11   1   0   -0.10    2.70 
  11  -1   0    0.20    0.90 
  11   1   0    3.60    1.50 
  11  -1   0   -3.30    2.10 
  11  -1   0    2.40    2.60 
  11   1   0    0.90    1.80 
  11   1   0    0.20    0.90 
  11  -1   0    0.60    1.30 
  12   1   0   87.29    7.50 
  12   1   0   97.69   10.10 
  12  -1   0   82.09    7.50 
  12  -1   0  106.99   10.20 
  12   1   0  106.99    7.40 
  12   1   0   99.99    9.00 
  12  -1   0  105.49    7.40 
  12  -1   0  100.99    8.80 
  13  -1   0   -0.10    1.10 
  13   1   0   -0.10    3.00 
  13   1   0   -0.70    1.60 
  13   1   0   -0.30    1.00 
  13   1   0    1.80    2.40 
  13  -1   0    1.10    1.70 
  14   1   0    9.10    3.60 
  14   1   0    9.90    2.10 
  14  -1   0   12.40    2.40 
  14   1   0    7.70    1.60 
  14  -1   0   10.00    1.80 
  15  -1   0   -0.80    1.30 
  15   1   0   -4.00    2.70 
  15   1   0   -1.00    1.80 
  15  -1   0    1.50    2.10 
  15   1   0   -0.10    1.40 
  16   1   0    0.60    1.40 
  16  -1   0    4.40    2.60 
  16  -1   0    1.00    1.60 
  16   1   0    1.70    2.30 
  17  -1   0   -1.10    2.20 
  17   1   0   -2.40    2.20 
  17  -1   0   -1.20    1.50 
  17   1   0    1.50    1.60 
  18   1   0    2.50    2.30 
  18  -1   0   -0.40    1.40 
  18   1   0    0.90    1.40 
  18  -1   0    4.30    2.50 
  19  -1   0   -0.40    2.30 
  19   1   0   -1.00    2.30 
  19   1   0   -0.10    1.50 
  19  -1   0   -0.30    1.20 
  20  -1   0    0.50    1.40 
  20  -1   0   -0.60    2.20 
  20   1   0    0.40    1.40 
  20   1   0   -1.40    2.20 
  21  -1   0   -0.30    1.30 
  21   1   0    0.90    1.40 
  22  -1   0   -2.00    1.10 
  22   1   0    0.70    1.20 
   0   2   0  625.74   42.00 
   0  -2   0  585.94   42.00 
  -1  -2   0    0.40    0.40 
  -1  -2   0   -0.60    0.40 
   1  -2   0   -0.10    0.20 
   1  -2   0    0.30    0.60 
  -1   2   0    0.00    0.40 
   1   2   0    0.20    0.30 
  -1   2   0    0.70    0.70 
   1   2   0    0.40    0.50 
   1   2   0   -0.40    0.30 
  -1  -2   0    0.20    0.30 
  -2   2   0  444.16   30.00 
   2   2   0  458.05   30.20 
  -2   2   0  387.66   30.40 
   2  -2   0  428.96   30.00 
  -2  -2   0  443.36   30.10 
  -3  -2   0    1.00    0.90 
  -3   2   0    3.60    0.90 
   3   2   0    0.60    0.90 
   3  -2   0    1.90    1.60 
   3  -2   0    2.00    0.80 
  -3   2   0    1.20    1.50 
   3   2   0    1.60    1.40 
  -4   2   0 3618.04  236.38 
  -4   2   0 3332.67  235.28 
  -4  -2   0 3477.75  235.58 
   4  -2   0 3105.89  236.08 
   4  -2   0 3544.25  236.08 
   4   2   0 3596.44  235.98 
   4   2   0 3457.15  235.58 
   4  -2   0 3209.98  235.28 
   5   2   0    0.90    1.90 
  -5  -2   0    0.60    1.30 
   5  -2   0    1.20    2.00 
  -5   2   0    0.10    2.20 
   5   2   0    0.40    1.20 
   5  -2   0    2.60    1.90 
   5  -2   0    2.40    0.90 
   6  -2   0 2031.10  155.08 
   6  -2   0 2334.77  155.08 
   6   2   0 2358.66  154.98 
   6   2   0 2235.18  154.38 
   6  -2   0 2201.28  153.78 
   7  -2   0    3.10    0.90 
   7  -2   0    1.10    2.30 
   7   2   0    2.00    1.80 
   7  -2   0    2.50    2.20 
   7   2   0    4.20    2.80 
   8  -2   0    0.00    2.20 
   8   2   0    1.40    2.60 
   8  -2   0    0.70    2.40 
   8   2   0    1.30    1.40 
   8  -2   0    2.90    0.80 
   8   2   0    1.20    4.50 
   9   2   0    0.30    1.50 
   9   2   0    0.00    2.40 
   9  -2   0    2.40    1.30 
   9  -2   0    0.20    1.40 
   9  -2   0    0.60    2.50 
   9  -2   0    0.30    2.30 
  10  -2   0 1043.30   68.29 
  10   2   0 1000.50   67.19 
  10   2   0  896.51   69.69 
  10  -2   0 1025.70   69.39 
  10   2   0  985.00   68.29 
  10   2   0 1019.80   69.39 
  10   2   0  894.91   67.09 
  10   2   0  859.61   67.19 
  10  -2   0 1012.80   67.09 
  11  -2   0    0.10    1.60 
  11  -2   0   -0.20    1.50 
  11   2   0    2.30    1.10 
  11  -2   0    1.60    1.10 
  11   2   0    1.60    1.90 
  11  -2   0   -0.40    3.00 
  11   2   0    1.30    2.90 
  11   2   0    0.00    1.00 
  11   2   0   -3.10    2.20 
  12   2   0   30.70    5.60 
  12   2   0   33.70    4.90 
  12  -2   0   31.90    2.90 
  12   2   0   22.60    7.30 
  12   2   0   24.30    3.20 
  12  -2   0   28.50    3.50 
  12  -2   0   35.20    4.40 
  12   2   0   31.40    2.90 
  13  -2   0    0.60    1.70 
  13  -2   0    0.30    1.20 
  13   2   0    0.90    2.90 
  13   2   0    1.30    1.10 
  13   2   0    1.20    1.60 
  13   2   0    1.60    4.10 
  14   2   0   17.80    4.70 
  14  -2   0   17.00    2.70 
  14   2   0   23.40    2.50 
  14  -2   0   20.70    2.40 
  15   2   0    0.90    1.40 
  15   2   0    5.60    3.50 
  15   2   0   -0.40    1.80 
  15  -2   0    0.00    1.20 
  15  -2   0    1.00    2.10 
  16  -2   0   57.79    4.70 
  16   2   0   45.30    5.10 
  16   2   0   58.09    4.70 
  16   2   0   54.99    8.20 
  16  -2   0   50.09    5.50 
  17   2   0    2.00    2.30 
  17  -2   0   -0.40    1.50 
  18  -2   0   20.50    3.40 
  18   2   0   22.30    3.30 
  18   2   0   27.50    3.10 
  18  -2   0   28.00    3.10 
  19   2   0    0.00    1.50 
  19  -2   0    3.10    2.50 
  19   2   0    3.40    2.30 
  19  -2   0   -0.90    1.30 
  20   2   0   21.20    3.30 
  20   2   0   24.80    3.00 
  20  -2   0   25.20    3.00 
  20  -2   0   17.90    3.30 
  21  -2   0    2.80    1.40 
  21   2   0    2.60    1.50 
  22  -2   0   29.30    3.10 
  22   2   0   27.50    3.20 
  23  -2   0    1.70    1.70 
   0   3   0    0.20    1.50 
   0  -3   0    0.40    0.50 
   0  -3   0    0.00    0.70 
   1   3   0    1.70    0.80 
   1  -3   0    2.10    0.80 
  -1  -3   0    2.70    0.70 
   1  -3   0    1.60    1.30 
  -1  -3   0    1.70    0.80 
   1   3   0    1.70    1.00 
  -1   3   0    1.70    1.20 
  -2  -3   0   22.50    2.10 
   2  -3   0   23.60    3.20 
  -2   3   0   22.80    3.10 
  -2  -3   0   24.30    2.50 
   2   3   0   21.90    2.50 
   2   3   0   26.60    2.70 
   3   3   0   30.30    3.40 
  -3  -3   0   25.10    2.80 
   3  -3   0   28.00    3.80 
   4   3   0 1728.93  123.49 
   4  -3   0 1626.54  123.59 
   4   3   0 1851.51  123.39 
  -4   3   0 1782.82  123.79 
  -4  -3   0 1911.31  123.09 
   5   3   0    2.90    1.60 
   5  -3   0    2.50    1.50 
  -5  -3   0    1.60    2.20 
   5  -3   0    1.00    2.00 
   5   3   0    3.00    2.10 
  -5   3   0    2.90    2.70 
   6   3   0  939.01   64.69 
  -6  -3   0 1006.00   64.09 
   6  -3   0  820.32   63.79 
   6  -3   0  858.11   64.89 
   6   3   0  968.50   64.19 
   7   3   0    4.10    1.90 
  -7   3   0    4.30    3.40 
   7   3   0    5.50    2.80 
   7  -3   0    2.40    2.30 
   8   3   0   38.70    4.50 
   8   3   0   41.80    5.80 
   8  -3   0   38.70    5.70 
   8  -3   0   37.40    3.20 
   9  -3   0   -2.80    2.60 
   9   3   0    2.30    2.70 
   9   3   0   -3.80    2.30 
   9   3   0   -0.20    1.70 
  10   3   0  178.68   15.70 
  10  -3   0  160.28   15.20 
  10  -3   0  180.48   12.50 
  10  -3   0  160.78   12.70 
  10   3   0  186.88   14.00 
  10   3   0  184.28   15.00 
  11  -3   0   -1.50    2.40 
  11  -3   0   -0.10    0.90 
  11  -3   0    0.00    1.50 
  11   3   0    1.40    1.20 
  11   3   0    0.80    3.30 
  11   3   0   -0.50    1.30 
  11   3   0    1.30    1.80 
  11   3   0    1.20    2.80 
  12   3   0    3.30    3.10 
  12   3   0    5.90    1.60 
  12   3   0    4.00    1.20 
  12   3   0    4.10    2.60 
  12   3   0   -2.90    3.90 
  12   3   0    7.70    1.40 
  12  -3   0    5.40    1.30 
  12  -3   0    5.00    1.70 
  13   3   0    1.40    1.50 
  13  -3   0    1.10    1.20 
  13   3   0    0.50    1.40 
  13   3   0   -0.10    2.90 
  14   3   0    9.60    4.10 
  14   3   0    9.40    3.40 
  14  -3   0   11.00    2.40 
  14   3   0   11.80    1.90 
  14  -3   0   12.90    1.90 
  15   3   0    0.30    1.80 
  15   3   0    0.10    3.10 
  15  -3   0    2.90    1.30 
  15   3   0    1.00    1.40 
  15  -3   0   -0.30    2.00 
  16  -3   0   37.90    4.70 
  16   3   0   31.10    4.10 
  16   3   0   35.60    3.80 
  16   3   0   32.70    6.40 
  16  -3   0   47.20    3.90 
  17  -3   0   -0.30    2.50 
  17   3   0    1.50    3.40 
  17   3   0    2.30    2.20 
  18   3   0    6.10    1.70 
  18  -3   0    6.40    1.70 
  18   3   0    4.80    2.30 
  18  -3   0    5.80    2.60 
  19  -3   0   -0.30    1.30 
  19   3   0    1.00    1.50 
  19   3   0    0.90    2.20 
  19  -3   0    1.20    2.50 
  20   3   0    3.20    1.60 
  20  -3   0    3.30    2.50 
  20  -3   0    2.90    1.50 
  21   3   0    0.10    1.40 
  21  -3   0    0.50    1.30 
  22   3   0   18.10    2.40 
  22  -3   0   21.40    2.50 
  23  -3   0   -1.10    1.10 
  -1   4   0    1.20    1.70 
   1   4   0    1.70    1.30 
   1  -4   0    0.80    0.90 
   1  -4   0    1.20    1.60 
  -1  -4   0    1.30    0.90 
   1   4   0   -0.20    1.00 
  -1  -4   0    1.90    1.30 
  -2  -4   0  644.84   45.60 
  -2   4   0  573.74   46.20 
  -2  -4   0  710.83   45.90 
   2  -4   0  664.43   45.70 
   2  -4   0  694.93   46.30 
   2   4   0  632.24   45.90 
   2   4   0  685.63   46.00 
   3  -4   0    1.80    2.00 
  -3  -4   0    0.50    1.10 
   3  -4   0    0.50    0.90 
   3   4   0    1.00    1.30 
  -3   4   0    0.30    1.80 
   3   4   0    1.80    1.50 
   5   4   0    0.40    1.70 
   5   4   0   -0.20    2.00 
   5  -4   0    1.80    1.10 
  -5   4   0    1.20    2.00 
   5  -4   0   -1.00    2.20 
  -5  -4   0    1.40    1.70 
  -6  -4   0 6974.10  462.55 
   6  -4   0 5944.91  463.25 
   6   4   0 6945.01  463.05 
  -6   4   0 6985.50  463.95 
   6   4   0 6969.10  462.65 
   6  -4   0 6454.25  461.95 
   7  -4   0    3.80    1.00 
   7  -4   0    2.40    2.50 
   7   4   0    1.00    1.70 
   7   4   0    2.70    2.50 
  -7  -4   0    0.90    1.80 
  -7   4   0    4.20    3.20 
   8   4   0 1514.35  101.79 
   8  -4   0 1353.06   99.99 
   8   4   0 1486.45  101.09 
   9  -4   0    3.10    3.00 
   9   4   0    1.20    2.70 
   9  -4   0    2.70    1.70 
   9  -4   0    0.60    0.90 
   9   4   0    1.10    2.00 
   9   4   0    5.10    3.10 
  10   4   0 1455.05   99.29 
  10  -4   0 1349.16   97.09 
  10   4   0 1516.05   98.59 
  10  -4   0 1252.57   99.59 
  10   4   0 1452.95  100.09 
  11  -4   0    0.50    1.50 
  11  -4   0    0.60    1.00 
  11   4   0    1.50    2.00 
  11   4   0    0.30    2.80 
  11   4   0   -2.80    1.10 
  11   4   0    2.80    4.90 
  12   4   0  115.09   11.40 
  12  -4   0  112.29    8.70 
  12   4   0  121.49   10.50 
  12   4   0  101.49    8.30 
  12  -4   0  116.89    8.40 
  13   4   0   -1.20    3.10 
  13  -4   0    0.30    1.20 
  13   4   0   -0.10    1.50 
  13  -4   0    0.00    0.50 
  13   4   0   -0.80    1.30 
  13  -4   0   -2.50    1.80 
  14  -4   0   31.70    2.90 
  14   4   0   25.90    5.40 
  14  -4   0   23.50    3.20 
  14   4   0   31.60    3.00 
  14   4   0   23.10    3.00 
  15   4   0   -1.50    1.20 
  15  -4   0    0.10    1.10 
  15  -4   0   -0.50    2.20 
  15   4   0    0.30    3.30 
  15   4   0    1.60    1.80 
  16  -4   0    6.50    2.50 
  16  -4   0    5.90    1.60 
  16   4   0   -0.80    2.90 
  16   4   0    0.90    1.40 
  16   4   0    4.40    2.10 
  17  -4   0    1.30    2.30 
  17   4   0   -0.60    1.40 
  17  -4   0    1.50    2.40 
  17   4   0   -0.30    2.00 
  17   4   0    4.20    3.70 
  18  -4   0    0.00    2.40 
  18  -4   0    3.90    1.60 
  18   4   0    0.40    1.40 
  18   4   0   -4.20    1.90 
  19  -4   0    1.40    1.40 
  19   4   0    3.90    2.20 
  19  -4   0    1.00    2.50 
  19   4   0    0.30    1.50 
  20  -4   0    2.30    1.40 
  20   4   0    5.90    1.80 
  21  -4   0   -1.80    1.20 
  21   4   0    1.00    1.40 
  22   4   0   36.80    3.60 
  22  -4   0   37.60    3.60 
  23   4   0   -0.70    1.50 
  23  -4   0    0.20    1.10 
   0   5   0   -1.10    1.60 
   0  -5   0    0.10    0.90 
   0  -5   0   -0.40    1.20 
   1   5   0    2.70    1.40 
   1  -5   0    3.70    1.80 
   1  -5   0    1.60    1.10 
   1   5   0    2.60    1.70 
  -1  -5   0    4.50    1.50 
  -1   5   0    2.60    2.00 
  -1  -5   0    2.10    1.00 
   2   5   0  307.07   22.30 
   2  -5   0  332.27   22.70 
   2   5   0  329.07   22.20 
  -2  -5   0  332.07   22.30 
  -2   5   0  261.07   22.50 
   2  -5   0  312.57   21.90 
  -2  -5   0  305.47   21.90 
   4  -5   0   53.89    6.10 
   4   5   0   65.29    5.50 
   4   5   0   47.50    5.40 
  -4  -5   0   66.99    5.30 
  -4   5   0   53.49    6.10 
   4  -5   0   56.09    4.70 
   5  -5   0   39.00    5.40 
  -6  -5   0  600.04   41.00 
   6  -5   0  519.05   41.80 
  -6   5   0  579.84   42.20 
   6  -5   0  588.34   40.40 
   6   5   0  574.04   42.10 
   6   5   0  616.54   41.20 
   7   5   0    2.30    2.60 
  -7  -5   0   -1.00    1.80 
   7  -5   0    3.50    2.80 
   7  -5   0    2.60    1.10 
   7   5   0    1.10    2.10 
  -7   5   0    0.60    2.80 
  -8   5   0    6.00    3.60 
   8  -5   0    5.90    1.80 
   8  -5   0    3.90    2.90 
   8   5   0    6.50    2.60 
   8   5   0    8.00    3.10 
   8  -5   0    5.60    1.20 
  -8  -5   0    6.60    2.30 
   9  -5   0    1.20    2.60 
   9   5   0    0.40    1.90 
   9  -5   0    1.60    0.90 
   9   5   0   -0.30    2.60 
   9  -5   0    1.00    0.70 
  -9   5   0    0.70    4.00 
  10   5   0   59.59    7.90 
  10  -5   0   56.39    4.30 
  10  -5   0   49.70    4.70 
  10   5   0   56.39    7.30 
  10   5   0   55.69    6.10 
  10  -5   0   53.79    7.30 
  11   5   0    2.40    1.20 
  11  -5   0   -2.30    1.60 
  11  -5   0    0.20    1.70 
  11   5   0    0.10    2.60 
  11  -5   0   -0.80    0.80 
  11   5   0   -1.00    1.90 
  12  -5   0    3.50    2.30 
  12  -5   0    2.10    0.60 
  12   5   0    2.00    2.80 
  12   5   0    0.90    2.80 
  12  -5   0    0.60    1.80 
  12   5   0    1.50    1.30 
  12  -5   0    1.80    1.20 
  13  -5   0    1.70    2.00 
  13   5   0    0.90    1.20 
  13  -5   0   -1.50    0.50 
  13   5   0    0.70    1.50 
  13   5   0    5.20    3.70 
  14  -5   0    0.90    1.20 
  14   5   0    1.90    1.30 
  14  -5   0    0.20    2.10 
  14   5   0   -0.50    1.50 
  14  -5   0   -0.60    0.50 
  14   5   0    0.70    2.90 
  15   5   0    0.10    1.80 
  15  -5   0   -2.00    2.20 
  15   5   0   -3.70    3.40 
  15   5   0    1.80    1.50 
  15  -5   0    0.50    1.20 
  16  -5   0    2.00    1.40 
  16   5   0   -2.10    1.80 
  16  -5   0    0.60    2.30 
  16   5   0    2.30    1.40 
  16   5   0    6.10    3.70 
  17  -5   0   -0.50    1.40 
  17   5   0    0.20    1.40 
  17   5   0   -0.60    1.80 
  17  -5   0    1.30    2.50 
  17   5   0    1.90    4.20 
  18  -5   0   30.30    3.90 
  18   5   0   22.30    6.00 
  18   5   0   28.50    3.50 
  18  -5   0   32.00    3.40 
  18   5   0   25.50    3.30 
  19   5   0    0.10    1.50 
  19  -5   0    0.60    1.40 
  19   5   0   -0.10    2.10 
  19  -5   0    0.60    2.50 
  20  -5   0    6.40    2.30 
  20   5   0    6.60    1.70 
  21   5   0    0.70    1.40 
  21  -5   0    2.60    1.40 
  22  -5   0    4.80    1.50 
  22   5   0    4.70    1.60 
  23   5   0    0.00    1.10 
  23  -5   0   -0.60    1.00 
  -1  -6   0   -0.60    1.40 
   1  -6   0    0.80    1.70 
  -1  -6   0    0.50    1.10 
   1  -6   0    0.50    1.10 
  -1   6   0    1.40    1.90 
   1   6   0    0.10    1.40 
   1   6   0    1.20    1.80 
  -3  -6   0    4.20    1.40 
  -3   6   0    1.70    2.10 
   3   6   0    2.10    1.90 
   3   6   0    0.60    1.90 
   3  -6   0    2.00    1.30 
  -3  -6   0    2.90    1.70 
   3  -6   0    1.40    2.20 
   4  -6   0 1450.25   98.19 
  -4   6   0 1202.48   99.19 
  -4  -6   0 1549.84   98.69 
   4   6   0 1371.46   98.69 
   4  -6   0 1454.15   99.29 
   4   6   0 1486.25   98.79 
   5   6   0    1.00    1.80 
   5  -6   0    2.00    2.60 
   5   6   0    2.00    2.20 
   5  -6   0    1.80    1.20 
  -5   6   0   -0.80    2.00 
  -5  -6   0    1.10    1.70 
   6  -6   0   88.39    9.10 
  -6  -6   0  111.89    8.40 
   6  -6   0   96.39    7.40 
   6   6   0  103.49    8.50 
  -6   6   0   94.39    9.40 
   6   6   0   93.39    8.80 
   7   6   0   -0.30    2.10 
   7   6   0   -0.70    2.30 
   7  -6   0    0.60    1.00 
  -7  -6   0    2.20    2.00 
  -7   6   0   -0.10    2.70 
   7  -6   0    1.40    2.40 
  -8   6   0 2546.75  163.18 
   8   6   0 2370.96  161.98 
   8  -6   0 2181.48  160.28 
   8  -6   0 2046.30  162.18 
   8  -6   0 2280.87  160.28 
  -8  -6   0 2440.16  161.38 
   8   6   0 2410.16  161.58 
   9  -6   0    1.00    1.40 
  -9  -6   0    0.10    1.80 
   9  -6   0    0.40    0.80 
   9  -6   0    0.20    0.90 
  -9   6   0    5.30    3.60 
   9  -6   0    1.90    2.70 
   9   6   0    2.70    2.30 
   9   6   0    4.00    3.00 
  10  -6   0   95.69    7.20 
  10   6   0  100.99    9.30 
  10  -6   0   99.19    7.60 
  10  -6   0  108.19    7.40 
  10   6   0  111.69   10.20 
  10  -6   0   80.19   10.60 
  11  -6   0    2.20    1.00 
  11   6   0   -2.70    3.20 
  11   6   0    0.10    1.20 
  11  -6   0    0.60    1.70 
  11   6   0   -3.00    2.50 
  11   6   0    1.90    2.40 
  12  -6   0  398.66   24.80 
  12  -6   0  362.66   24.40 
  12   6   0  352.26   27.60 
  12   6   0  301.17   24.60 
  12   6   0  345.27   28.40 
  13   6   0   -0.20    1.40 
  13  -6   0    1.30    2.00 
  13  -6   0    1.50    0.60 
  13  -6   0   -0.50    1.00 
  13   6   0    0.50    2.90 
  14   6   0  352.96   28.40 
  14   6   0  305.77   24.90 
  14  -6   0  369.16   24.60 
  14  -6   0  336.87   25.20 
  14  -6   0  386.76   25.10 
  14   6   0  374.96   25.10 
  15  -6   0   -0.90    1.30 
  15   6   0   -2.70    1.70 
  15  -6   0    0.30    2.40 
  15   6   0    4.40    3.90 
  15   6   0    0.90    1.50 
  16   6   0   54.39    5.80 
  16   6   0   68.19    9.60 
  16   6   0   67.39    5.70 
  16  -6   0   72.49    8.00 
  16  -6   0   82.19    5.70 
  17   6   0    4.30    4.00 
  17  -6   0    0.30    1.30 
  17  -6   0    0.70    2.50 
  17   6   0    1.40    1.60 
  17   6   0   -1.30    1.70 
  18   6   0   92.29    7.80 
  18   6   0  109.09    7.90 
  18   6   0   89.79   11.50 
  18  -6   0   97.39    8.50 
  19  -6   0    1.70    1.50 
  19   6   0   -1.80    1.40 
  20  -6   0   23.50    3.50 
  21   6   0   -0.90    1.40 
  21  -6   0   -0.80    1.30 
  22   6   0    5.90    1.60 
  22  -6   0    4.30    1.50 
   0  -7   0    1.60    1.60 
   0  -7   0    1.10    1.30 
   0   7   0    2.90    2.30 
  -1  -7   0    8.50    1.80 
   1  -7   0   13.30    2.20 
   1   7   0   10.80    2.20 
   1  -7   0   13.10    2.80 
  -1  -7   0   10.50    2.50 
   1   7   0   13.80    2.90 
  -1   7   0    9.60    2.90 
   2   7   0 1058.49   73.99 
   2  -7   0 1140.89   74.49 
   2  -7   0 1069.39   73.69 
  -2  -7   0 1152.28   74.19 
  -2  -7   0 1084.99   73.69 
   2   7   0 1020.80   74.19 
  -2   7   0  897.71   74.39 
  -3   7   0   44.30    5.70 
   4  -7   0  166.28   13.20 
   4  -7   0  160.08   11.90 
  -4   7   0  137.49   13.10 
  -4  -7   0  175.78   12.50 
   4   7   0  163.78   12.70 
   5   7   0    8.10    2.50 
   5   7   0    8.00    2.30 
   5  -7   0    6.80    2.90 
  -5   7   0    8.20    3.00 
   6   7   0  699.33   48.50 
  -6   7   0  639.74   49.20 
   6  -7   0  643.74   49.00 
  -6  -7   0  706.53   48.20 
   6  -7   0  689.83   47.50 
   6   7   0  701.53   48.60 
   7   7   0   -1.40    2.40 
  -7   7   0    1.80    2.50 
  -7  -7   0    0.80    1.80 
   7  -7   0    3.20    1.20 
   7  -7   0    2.70    2.90 
   7   7   0    1.50    2.10 
   8  -7   0   61.19    8.00 
   8  -7   0   75.19    5.80 
   8   7   0   92.09    8.30 
  -8   7   0   73.49    8.70 
  -8  -7   0   75.29    7.00 
   8  -7   0   72.69    5.90 
   8  -7   0   76.09    5.60 
   8   7   0   73.69    7.50 
   9  -7   0    0.40    2.60 
   9   7   0    3.00    2.90 
   9   7   0    1.00    2.40 
   9  -7   0    0.90    0.90 
   9  -7   0    0.10    1.60 
  -9  -7   0    0.50    2.10 
   9  -7   0    0.80    1.00 
  -9   7   0    2.30    3.50 
  10  -7   0    4.90    1.00 
  10  -7   0    5.90    1.20 
  10   7   0    2.60    5.00 
  10   7   0   12.90    3.80 
  10  -7   0    8.30    2.00 
  11   7   0   -3.50    2.90 
  11   7   0   -6.30    3.80 
  11  -7   0    6.40    2.10 
  11   7   0    1.60    1.10 
  11  -7   0    1.30    0.70 
  11  -7   0    0.90    1.10 
  11   7   0   -1.00    3.00 
  12   7   0   88.39    7.60 
  12  -7   0  107.29    7.80 
  12  -7   0  107.09    7.30 
  12   7   0  112.19   11.10 
  12   7   0  101.89   11.70 
  12  -7   0  106.19    8.30 
  13   7   0    0.80    3.20 
  13  -7   0    0.80    0.60 
  13  -7   0    0.30    1.20 
  13  -7   0    0.30    2.20 
  13   7   0    2.40    1.40 
  14  -7   0   14.90    2.90 
  14   7   0   16.00    4.80 
  14  -7   0   14.40    1.40 
  14  -7   0   17.00    2.20 
  14   7   0    9.20    2.00 
  15  -7   0   -1.30    1.30 
  15  -7   0   -2.20    2.30 
  15   7   0    0.30    1.40 
  15   7   0    3.60    1.70 
  15   7   0    3.00    4.00 
  15  -7   0   -1.70    0.60 
  16   7   0   13.50    2.30 
  16  -7   0   15.10    2.30 
  16  -7   0   17.70    3.20 
  16   7   0   17.10    2.80 
  16   7   0   17.10    4.90 
  17   7   0    0.00    1.50 
  17   7   0   -5.40    1.60 
  17  -7   0    0.60    1.60 
  17   7   0    0.40    3.80 
  17  -7   0   -0.80    2.50 
  18  -7   0    5.60    2.70 
  18   7   0    6.30    1.90 
  18  -7   0    6.80    1.80 
  19   7   0   -0.10    1.40 
  19  -7   0   -1.30    1.30 
  20   7   0   13.10    2.30 
  20  -7   0   10.40    2.00 
  21  -7   0    0.10    1.30 
  21   7   0    0.80    1.40 
  22  -7   0    1.70    1.90 
  22   7   0    2.80    1.40 
   0   8   0 3580.44  270.17 
   0  -8   0 4234.78  270.17 
   1   8   0    4.70    2.40 
  -1  -8   0    3.70    2.10 
   1   8   0    3.80    2.40 
  -1   8   0    2.80    2.40 
   1  -8   0    3.40    1.70 
  -1  -8   0    4.10    1.50 
   1  -8   0    5.10    2.40 
  -2  -8   0  400.56   25.80 
   2   8   0  352.46   25.90 
  -2  -8   0  367.16   25.20 
  -2   8   0  308.47   26.10 
   2  -8   0  334.67   28.20 
  -3  -8   0    0.40    1.60 
  -3   8   0    2.10    2.30 
   3  -8   0    0.60    2.10 
   3   8   0    1.10    1.90 
   3   8   0    0.60    2.00 
   4   8   0 2507.05  175.28 
   4   8   0 2546.85  175.48 
  -4  -8   0 2744.23  175.38 
   4  -8   0 2579.24  175.08 
   4  -8   0 2654.63  175.88 
  -4   8   0 2141.09  175.78 
   5   8   0    0.10    2.20 
  -5   8   0    1.60    2.50 
   5  -8   0    1.00    1.40 
   5   8   0    0.70    2.30 
   5  -8   0    1.00    2.30 
  -5  -8   0   -0.50    1.60 
   6  -8   0   14.70    3.80 
   6  -8   0   11.90    2.20 
  -6   8   0   14.10    3.90 
   6   8   0   12.90    3.30 
  -6  -8   0   12.90    2.90 
   6   8   0   14.10    3.40 
   7  -8   0    0.20    1.10 
  -7  -8   0   -0.30    1.90 
  -7   8   0    2.70    2.60 
   7  -8   0   -0.20    0.80 
   7   8   0    0.30    2.30 
   7  -8   0    0.20    2.20 
   7   8   0   -0.10    2.30 
   8  -8   0   46.80    4.20 
   8   8   0   42.90    6.40 
  -8   8   0   42.90    7.20 
   8  -8   0   44.90    6.40 
  -8  -8   0   46.10    7.90 
   8  -8   0   55.79    4.00 
   8   8   0   47.00    5.90 
   8  -8   0   49.00    4.10 
   9   8   0   -4.00    2.30 
   9  -8   0    1.50    1.50 
   9  -8   0    0.50    0.90 
   9  -8   0    0.20    0.90 
   9   8   0   -2.10    2.30 
  -9  -8   0    0.50    2.10 
  10  -8   0  507.55   35.00 
 -10  -8   0  531.95   36.80 
  10   8   0  438.56   40.40 
  10  -8   0  483.85   35.10 
  10   8   0  524.25   37.20 
  10  -8   0  506.05   34.70 
  11   8   0    3.10    3.10 
  11  -8   0   -0.40    1.00 
  11  -8   0    0.10    0.60 
  11   8   0    1.00    3.10 
  11  -8   0   -2.10    1.80 
  12  -8   0    1.80    0.70 
  12  -8   0    3.00    1.30 
  12   8   0    6.40    3.80 
  12  -8   0    0.50    2.10 
  13  -8   0   -3.00    1.10 
  13  -8   0    0.10    0.70 
  13   8   0   -0.10    3.00 
  13  -8   0   -2.10    2.10 
  14  -8   0  127.69   10.40 
  14   8   0  128.39   13.90 
  14  -8   0  138.49   10.00 
  14  -8   0  138.39    9.50 
  15   8   0    0.10    1.70 
  15   8   0   -4.10    3.70 
  15  -8   0   -2.10    2.30 
  15  -8   0    1.20    0.70 
  15  -8   0    0.30    1.50 
  16  -8   0  378.36   24.70 
  16   8   0  290.77   27.70 
  16  -8   0  344.27   23.70 
  16   8   0  336.97   24.30 
  16  -8   0  348.67   24.30 
  17   8   0   -1.70    1.50 
  17  -8   0    2.70    2.70 
  17   8   0    6.90    6.70 
  17  -8   0    0.00    1.60 
  18  -8   0    0.00    1.50 
  18   8   0    1.70    1.80 
  19   8   0    1.40    1.60 
  19  -8   0    0.40    1.40 
  20   8   0    3.10    1.70 
  20  -8   0    2.70    1.50 
  21   8   0   -0.90    1.40 
  21  -8   0   -1.40    1.10 
  22   8   0   12.40    2.00 
  22  -8   0    7.50    1.60 
   0  -9   0    1.10    1.60 
   0   9   0    1.30    1.90 
   0   9   0    0.00    2.30 
   0  -9   0    0.50    1.40 
   1   9   0   11.60    3.30 
   1  -9   0   14.80    2.60 
  -1  -9   0   14.20    2.70 
   1  -9   0   17.40    3.40 
   1   9   0   11.60    2.70 
  -1   9   0   14.10    3.60 
  -1  -9   0   15.50    3.10 
   2  -9   0   25.20    3.10 
   2   9   0   28.00    4.00 
   2  -9   0   25.60    4.30 
  -2  -9   0   19.20    4.20 
  -2   9   0   20.80    4.20 
   2   9   0   21.40    4.20 
  -2  -9   0   24.70    3.20 
   3  -9   0    3.30    1.50 
  -3  -9   0    4.60    3.20 
   3   9   0    5.70    2.40 
   3  -9   0    3.30    2.20 
   3   9   0    1.90    2.40 
  -3   9   0    3.20    2.30 
   4   9   0  212.18   15.90 
   4  -9   0  214.38   16.30 
  -4  -9   0  203.28   16.20 
   4   9   0  187.48   15.90 
   4  -9   0  201.98   15.00 
   5  -9   0    4.30    3.00 
   5   9   0    3.50    2.50 
  -5   9   0    6.50    2.90 
   6  -9   0    9.50    1.00 
  -6  -9   0    5.40    2.40 
   6   9   0    4.10    2.80 
   6   9   0    8.10    3.00 
   6  -9   0    6.70    1.20 
  -6   9   0    5.00    3.20 
   6  -9   0    4.10    3.10 
   6  -9   0    6.30    1.60 
   7  -9   0    4.00    1.40 
   7  -9   0    0.20    1.40 
  -7   9   0   -2.00    2.70 
   7   9   0    3.90    3.00 
   7   9   0    2.70    2.70 
   7  -9   0    1.10    2.50 
  -7  -9   0    3.60    2.00 
   7  -9   0    0.10    0.90 
   7  -9   0    0.50    0.70 
   8  -9   0  257.37   18.10 
   8   9   0  255.97   20.10 
  -8  -9   0  272.37   19.70 
   8   9   0  265.77   20.40 
   8  -9   0  253.47   18.20 
  -8   9   0  232.98   22.00 
   8  -9   0  264.87   25.00 
   8  -9   0  246.88   18.40 
   8  -9   0  255.97   17.80 
   9  -9   0    4.00    1.70 
   9  -9   0   -1.00    0.60 
  -9  -9   0    0.50    2.00 
   9   9   0    3.90    3.30 
   9  -9   0    0.40    1.10 
   9  -9   0    0.60    0.70 
   9   9   0    0.10    2.60 
   9  -9   0    0.60    0.90 
  10  -9   0   15.40    1.60 
 -10  -9   0   12.40    3.10 
  10   9   0   19.10    4.70 
  10   9   0   14.70    3.60 
  10  -9   0   21.60    2.30 
  10  -9   0   15.80    2.60 
  10  -9   0   18.50    1.60 
  11   9   0   -2.80    3.10 
  11  -9   0   -0.80    0.60 
  11   9   0    2.70    3.30 
  11  -9   0    1.40    1.20 
  11  -9   0    1.60    1.90 
  12   9   0    0.10    3.20 
  12  -9   0    2.70    2.10 
  12  -9   0    2.10    1.20 
  12  -9   0    1.60    1.20 
  13  -9   0   -1.80    2.20 
  13  -9   0    1.40    0.70 
  13  -9   0    1.90    1.30 
  13   9   0   -5.30    2.60 
  14  -9   0  110.59    7.60 
  14   9   0   97.39   11.80 
  14  -9   0   92.79    8.70 
  14  -9   0  113.59    8.20 
  15   9   0    4.90    4.10 
  15  -9   0    0.80    0.80 
  15  -9   0    0.80    1.40 
  16  -9   0  247.38   16.50 
  16   9   0  186.78   19.80 
  16  -9   0  205.98   16.80 
  16  -9   0  242.78   15.80 
  16   9   0  231.98   16.60 
  17   9   0    5.60    4.30 
  17   9   0   -2.40    1.50 
  17  -9   0   -1.50    1.50 
  18  -9   0    0.00    1.50 
  18   9   0    0.90    1.80 
  20  -9   0    0.60    1.40 
  20   9   0   -0.70    1.50 
  21   9   0    0.20    1.40 
  21  -9   0    0.80    1.20 
  22  -9   0    6.20    1.50 
  22   9   0    6.60    1.80 
   0 -10   0 1581.64  112.19 
   0  10   0 1710.93  112.79 
   0 -10   0 1754.12  112.99 
   0  10   0 1418.06  112.99 
  -1  10   0    0.30    2.40 
  -1 -10   0    0.60    1.60 
   1  10   0    1.30    2.10 
   1 -10   0   -0.90    1.90 
   1 -10   0   -1.20    1.40 
   1  10   0    1.00    2.40 
  -1 -10   0   -0.40    1.70 
   2  10   0  239.58   18.70 
   2 -10   0  257.97   19.10 
  -2 -10   0  261.67   18.90 
  -2 -10   0  255.37   18.20 
   2  10   0  220.38   19.00 
   2 -10   0  244.58   18.10 
   3 -10   0   -1.30    2.00 
  -3 -10   0    0.60    1.00 
   3 -10   0    0.30    0.60 
  -3 -10   0    1.40    2.00 
   3 -10   0    1.70    1.60 
   3  10   0    2.00    2.40 
   3  10   0    1.00    2.40 
  -3  10   0    2.60    2.30 
  -4  10   0   64.09    8.10 
  -4 -10   0   79.49    7.50 
   4 -10   0   77.59    6.60 
   4 -10   0   80.59    5.70 
   4 -10   0   86.69    8.20 
   4  10   0   68.89    7.80 
   4 -10   0   80.79    5.90 
   4 -10   0   77.29    5.60 
  -4 -10   0   81.99    5.80 
   4  10   0   81.29    7.90 
   5  10   0    2.00    2.50 
   5 -10   0    0.60    0.70 
   5 -10   0    2.00    1.50 
   5  10   0    0.40    2.30 
   5 -10   0    0.90    0.90 
  -5  10   0    1.90    2.50 
  -5 -10   0    0.00    1.90 
   5 -10   0    1.30    2.60 
   6  10   0  386.56   29.80 
   6 -10   0  407.06   28.40 
   6 -10   0  399.56   27.70 
   6  10   0  399.86   29.70 
   6 -10   0  427.16   27.70 
   6 -10   0  369.36   27.90 
  -6 -10   0  441.86   29.60 
  -6  10   0  338.87   30.30 
   6 -10   0  416.66   30.30 
   7 -10   0    3.00    0.80 
   7 -10   0    4.30    3.90 
   7 -10   0    2.10    1.50 
   7  10   0    3.50    2.90 
  -7  10   0    2.30    3.90 
   7 -10   0   -0.80    1.00 
   7 -10   0    2.10    0.80 
  -7 -10   0   -0.20    2.10 
   7 -10   0    1.90    1.60 
   7  10   0    1.80    3.10 
   8 -10   0 1815.12  120.09 
   8 -10   0 1695.03  120.39 
   8  10   0 1695.13  122.39 
   8 -10   0 1724.73  120.09 
   8 -10   0 1724.53  120.69 
   8 -10   0 1785.72  120.39 
  -8 -10   0 1793.22  122.09 
   8  10   0 1706.73  122.49 
   9 -10   0    0.70    1.10 
   9 -10   0    2.40    1.30 
   9 -10   0    3.40    1.80 
   9 -10   0    0.90    0.70 
   9  10   0    5.60    3.10 
   9  10   0    3.30    3.40 
  10  10   0  147.99   14.20 
  10 -10   0  172.38   11.50 
  10 -10   0  136.19   11.60 
  10 -10   0  172.88   11.00 
  10  10   0  150.88   14.00 
 -10 -10   0  149.88   13.30 
  11 -10   0    0.40    1.10 
  11  10   0   -2.10    2.80 
  11 -10   0    0.90    2.00 
  12 -10   0   18.80    3.00 
  12 -10   0   18.70    1.80 
  12  10   0   14.60    4.80 
  12 -10   0   21.70    2.50 
  13 -10   0    1.10    0.80 
  13  10   0    1.20    3.50 
  13 -10   0    5.50    2.50 
  13 -10   0    0.80    1.40 
  14 -10   0  131.79    9.70 
  14 -10   0  128.99    9.10 
  14 -10   0  133.89   10.30 
  14  10   0  109.69   12.90 
  15 -10   0    4.40    2.70 
  15  10   0   -1.50    4.10 
  15 -10   0   -0.70    0.70 
  16 -10   0    5.00    1.70 
  16 -10   0    1.70    0.80 
  16  10   0    4.10    2.00 
  16  10   0    4.70    7.00 
  17  10   0   -0.80    1.60 
  17 -10   0   -0.60    1.50 
  18  10   0   30.00    3.40 
  18 -10   0   27.10    3.40 
  19 -10   0   -1.70    1.30 
  19  10   0    0.00    1.60 
  20 -10   0   17.50    2.40 
  20  10   0   19.70    2.70 
  21  10   0    1.40    1.40 
  21 -10   0    0.00    1.80 
   0 -11   0    2.60    1.00 
   0 -11   0    0.10    2.00 
   0 -11   0    0.90    1.70 
   0 -11   0    0.60    0.60 
   0  11   0    1.80    2.50 
   0  11   0    2.20    2.40 
  -1 -11   0    5.10    2.10 
  -1 -11   0    1.00    1.00 
  -1  11   0    1.30    2.70 
  -1 -11   0    5.60    2.90 
   1 -11   0    2.00    0.70 
   1 -11   0    4.40    2.00 
   1 -11   0    3.60    2.30 
   1 -11   0    2.10    1.10 
   1  11   0    1.00    2.70 
   1  11   0    6.10    2.80 
   2 -11   0   25.50    3.50 
   2 -11   0   25.20    2.40 
   2 -11   0   24.70    2.00 
   2  11   0   25.00    4.70 
  -2  11   0   17.60    4.10 
  -2 -11   0   25.40    4.30 
   2  11   0   33.70    5.00 
   2 -11   0   20.70    3.90 
  -2 -11   0   28.90    2.40 
   3 -11   0    4.20    2.30 
   3 -11   0    1.60    0.80 
   3  11   0   14.10    3.20 
  -3  11   0    7.10    2.90 
   3 -11   0    4.40    1.90 
  -3 -11   0    7.60    2.50 
   3  11   0    5.80    3.00 
   4 -11   0  277.37   19.60 
   4 -11   0  251.17   18.60 
  -4 -11   0  271.37   20.50 
   4 -11   0  281.97   21.20 
  -4 -11   0  273.37   18.80 
   4  11   0  229.68   20.60 
   4 -11   0  272.87   18.70 
   4 -11   0  262.67   19.00 
   4  11   0  286.37   20.70 
  -5  11   0    1.10    2.70 
   5  11   0    0.70    2.40 
   5 -11   0    2.10    1.60 
  -5 -11   0    3.10    2.40 
   5  11   0    5.50    2.70 
   5 -11   0    0.20    0.70 
   5 -11   0    1.60    1.10 
   6  11   0    3.60    3.20 
   6  11   0    4.10    3.20 
  -6 -11   0    4.90    2.70 
   6 -11   0    5.50    1.80 
   6 -11   0    3.30    0.90 
   6 -11   0    2.40    1.10 
   6 -11   0    4.10    0.90 
   7 -11   0    0.20    0.80 
   7 -11   0    1.30    1.50 
   7  11   0   -0.70    2.60 
   7 -11   0    1.90    0.90 
  -7 -11   0   -0.40    2.40 
   7  11   0   -0.30    2.80 
   7 -11   0    2.60    1.30 
   8 -11   0   11.60    2.10 
   8 -11   0   10.20    1.20 
   8  11   0    6.60    3.70 
   8 -11   0   14.80    1.90 
   8 -11   0    6.00    1.90 
   8  11   0   10.90    3.90 
   9 -11   0   -0.50    1.80 
   9 -11   0    0.60    1.10 
   9  11   0    3.80    3.60 
  -9 -11   0   -0.60    4.70 
   9 -11   0    0.70    0.80 
  10  11   0   67.09    9.00 
  10 -11   0   75.59    5.90 
  10 -11   0   65.89    6.10 
  10  11   0   60.59    9.30 
  10 -11   0   76.29    5.30 
 -10 -11   0   80.49    9.60 
  11  11   0    6.50    3.60 
  11 -11   0    0.20    0.70 
  11 -11   0    0.40    1.30 
  11 -11   0    0.30    2.00 
  12 -11   0  118.89    8.50 
  12  11   0  108.89   12.10 
  12 -11   0  118.89    8.00 
  12 -11   0   93.89    8.90 
  13 -11   0    2.70    2.50 
  13 -11   0   -0.20    1.50 
  13  11   0   -2.70    3.50 
  13 -11   0   -0.50    0.80 
  14  11   0   -2.20    3.90 
  14 -11   0    1.90    0.90 
  14 -11   0    2.80    1.80 
  15  11   0    2.10    4.20 
  15 -11   0    1.10    1.60 
  16 -11   0   17.50    2.60 
  16  11   0   11.20    5.70 
  16 -11   0   17.50    1.70 
  16  11   0   16.80    2.70 
  17  11   0    0.10    1.80 
  17 -11   0    0.90    0.80 
  17 -11   0   -0.40    1.50 
  18 -11   0   31.90    4.20 
  18  11   0   31.90    3.90 
  19  11   0   -1.20    1.70 
  19 -11   0    2.00    1.50 
  20  11   0   -1.30    1.60 
  20 -11   0    0.90    1.30 
  21 -11   0   -1.90    1.10 
  21  11   0   -1.50    1.40 
   0 -12   0   51.99    6.00 
   0  12   0   44.00    6.40 
   0 -12   0   48.20    5.30 
  -1  12   0    1.70    2.40 
  -1 -12   0   -0.10    1.00 
  -1 -12   0   -0.70    0.60 
   1  12   0    2.20    2.70 
   1 -12   0   -0.50    1.80 
   1 -12   0    0.40    1.00 
   1 -12   0    1.60    0.60 
  -1 -12   0    0.90    1.90 
   1  12   0    1.00    2.50 
   1 -12   0   -5.50    2.90 
  -2 -12   0   43.50    3.30 
  -2 -12   0   43.00    3.70 
   2 -12   0   45.20    3.30 
   2 -12   0   45.10    3.70 
   3 -12   0    1.30    1.00 
   3 -12   0    1.10    0.70 
  -3  12   0    0.60    2.50 
   3  12   0   -1.10    2.20 
  -3 -12   0   -0.60    2.20 
   3 -12   0   -0.20    2.40 
  -3 -12   0    0.20    0.50 
   3 -12   0   -0.40    1.60 
  -3 -12   0    0.30    1.00 
   3  12   0    3.60    2.70 
   4 -12   0  183.38   12.40 
  -4 -12   0  175.78   12.00 
   4 -12   0  167.48   13.20 
   4  12   0  140.29   14.40 
   4  12   0  160.68   14.40 
   4 -12   0  178.08   15.00 
  -4 -12   0  177.78   12.30 
   4 -12   0  184.68   12.10 
  -4 -12   0  172.58   14.30 
  -5 -12   0    4.10    2.90 
   5  12   0    2.00    3.00 
  -5 -12   0    0.60    0.80 
   5 -12   0   -0.70    1.60 
   5  12   0   -2.00    2.70 
   5 -12   0    0.60    1.10 
   5 -12   0    0.60    0.80 
  -6 -12   0  342.77   32.50 
   6 -12   0  396.86   29.60 
   6 -12   0  447.16   28.70 
   6 -12   0  452.65   29.00 
   7 -12   0    0.40    1.50 
   7  12   0    1.70    3.30 
  -7 -12   0    0.20    2.80 
   7 -12   0    0.90    0.90 
   7  12   0    1.70    2.90 
   7 -12   0    0.60    1.10 
   8  12   0  470.75   40.10 
   8 -12   0  558.34   37.70 
  -8 -12   0  562.04   39.90 
   8  12   0  507.45   40.20 
   8 -12   0  587.04   37.40 
   9  12   0   -1.40    4.50 
   9 -12   0    0.70    0.90 
  -9 -12   0    1.80    5.00 
   9  12   0   -0.10    3.20 
  10  12   0   69.59    9.40 
  10 -12   0   81.19    6.20 
  10 -12   0   76.49    5.60 
  11 -12   0    0.20    1.30 
  11 -12   0    0.10    0.90 
  11  12   0   -4.90    3.20 
  12 -12   0    1.60    1.60 
  12 -12   0    1.20    0.90 
  12  12   0    9.70    6.60 
  13 -12   0   -0.20    1.60 
  13 -12   0    0.30    0.90 
  13  12   0   -1.60    3.90 
  14  12   0  222.88   20.50 
  15 -12   0   -1.70    1.50 
  15 -12   0    0.90    0.90 
  16 -12   0    7.80    1.10 
  16 -12   0    5.80    2.00 
  17 -12   0    1.00    0.80 
  17  12   0   -0.10    1.90 
  17 -12   0    0.30    1.50 
  18  12   0   -0.20    1.80 
  18 -12   0   -0.40    1.50 
  19  12   0    3.00    1.90 
  19 -12   0    1.80    1.50 
  20  12   0    3.80    1.80 
  20 -12   0    0.70    1.70 
   0  13   0   -2.10    2.40 
   0  13   0   -3.20    2.10 
   0 -13   0   -1.50    1.00 
   0 -13   0    1.90    2.30 
   0 -13   0    0.20    0.60 
  -1  13   0   12.40    3.40 
   1 -13   0    8.70    2.70 
   1 -13   0    8.90    3.00 
   1  13   0    8.00    3.00 
   1  13   0   11.70    3.40 
  -1 -13   0   10.20    2.90 
  -1  13   0   10.20    3.50 
   2 -13   0   42.80    5.00 
   2 -13   0   42.40    3.60 
   2  13   0   34.00    6.00 
  -2 -13   0   45.60    3.10 
  -2 -13   0   34.40    5.50 
  -2 -13   0   47.50    3.60 
   2 -13   0   39.20    3.20 
   2  13   0   41.80    6.20 
  -3 -13   0    7.10    3.00 
   3  13   0   -0.10    2.70 
   3 -13   0    1.20    1.20 
  -3 -13   0    0.60    1.10 
  -3 -13   0    0.20    0.60 
   3  13   0    0.20    2.80 
   3 -13   0    2.20    2.00 
   3 -13   0    0.00    0.70 
  -4 -13   0  703.03   46.10 
   4  13   0  574.74   48.30 
  -4 -13   0  601.84   45.90 
   4  13   0  676.93   51.69 
   4 -13   0  678.63   45.80 
  -4 -13   0  681.43   48.20 
   4 -13   0  684.83   47.10 
   4 -13   0  700.93   46.20 
  -5 -13   0    2.90    2.80 
   5 -13   0    4.10    2.20 
  -5 -13   0    2.50    0.70 
   5  13   0    3.00    3.70 
   5 -13   0    2.70    1.00 
   5 -13   0    1.20    1.30 
   6 -13   0   83.19    6.30 
   6 -13   0   84.69    6.00 
   6  13   0   72.09    9.10 
  -6 -13   0   80.89    5.80 
   6 -13   0   71.39    7.90 
  -6 -13   0   92.89    9.30 
   7  13   0    3.30    3.20 
   7 -13   0   -0.10    1.20 
   7 -13   0    1.50    0.90 
   8  13   0   58.29    8.90 
   8 -13   0   77.69    5.50 
   8 -13   0   81.99    6.00 
   9  13   0   -1.50    3.20 
   9 -13   0    2.30    1.00 
   9 -13   0    2.20    1.60 
  10 -13   0    6.10    1.70 
  10 -13   0    7.70    1.20 
  10  13   0   10.60    4.40 
  11  13   0    6.50    6.20 
  11 -13   0    0.50    1.50 
  12 -13   0  312.07   20.90 
  12 -13   0  316.17   21.50 
  12  13   0  258.27   24.70 
  13  13   0    9.40    4.60 
  13 -13   0    0.50    1.40 
  14 -13   0  101.49    7.70 
  14  13   0   79.19   11.90 
  14 -13   0   98.09    7.00 
  15 -13   0    0.30    1.60 
  15  13   0   -9.60    4.60 
  15 -13   0    0.10    0.80 
  16 -13   0   80.49    6.10 
  16 -13   0   88.09    6.90 
  17  13   0    1.60    2.00 
  18 -13   0   -2.20    1.40 
  18  13   0   -0.40    1.70 
  19 -13   0    0.90    1.40 
  19  13   0    0.40    1.70 
  20 -13   0    5.30    1.50 
  20  13   0    4.10    1.80 
   0 -14   0  657.63   45.50 
   0 -14   0  659.23   45.80 
  -1  14   0    3.50    3.30 
  -1 -14   0    0.80    0.80 
  -1 -14   0    1.50    1.30 
   1  14   0    0.00    3.00 
   1 -14   0    2.10    0.90 
   1 -14   0   -0.60    1.30 
   2  14   0 1072.39   73.49 
  -2 -14   0 1049.40   71.19 
   2 -14   0 1002.80   71.29 
   2 -14   0  976.20   70.89 
  -2 -14   0  982.60   70.89 
  -2  14   0 1095.79   73.59 
  -3 -14   0    0.70    1.30 
  -3 -14   0    1.00    0.70 
   3 -14   0    3.10    1.40 
   3 -14   0    1.50    0.80 
   3  14   0   -1.60    2.90 
   4  14   0  275.57   20.10 
  -4 -14   0  231.48   17.10 
   4 -14   0  236.38   16.80 
  -4 -14   0  230.08   16.70 
   4 -14   0  239.58   17.20 
  -5 -14   0    0.20    0.50 
   5  14   0   -2.20    2.90 
   5 -14   0    0.30    0.80 
   5 -14   0    0.70    1.40 
   6  14   0   17.90    4.70 
  -6 -14   0    6.30    0.80 
   6 -14   0    9.00    1.30 
   7 -14   0   -1.00    1.40 
   7 -14   0   -0.60    0.90 
   7  14   0    0.50    3.20 
   8  14   0  150.28   14.20 
   8 -14   0  146.99   10.80 
   8 -14   0  142.29   10.40 
   9  14   0   -3.00    3.10 
   9 -14   0   -0.50    1.00 
   9 -14   0   -1.00    1.50 
  10 -14   0    1.60    1.50 
  10 -14   0   -0.60    1.00 
  11 -14   0   -0.60    1.00 
  11  14   0   -0.30    4.40 
  11 -14   0   -0.20    1.60 
  12  14   0  100.79   12.30 
  12 -14   0  106.19    8.50 
  13  14   0    4.60    4.70 
  13 -14   0   -1.00    0.90 
  13 -14   0   -0.30    1.50 
  14 -14   0   19.70    2.60 
  14  14   0   10.90    6.10 
  14 -14   0   15.30    1.90 
  15 -14   0    1.30    1.70 
  15 -14   0    1.30    0.90 
  16 -14   0   -0.40    1.50 
  16 -14   0    0.30    0.80 
  17  14   0   -0.80    1.90 
  17 -14   0   -1.60    1.50 
  17 -14   0   -1.00    0.70 
  18  14   0    0.60    1.90 
  18 -14   0    2.60    1.50 
  19  14   0    1.50    1.80 
   0 -15   0   -0.40    0.70 
   0  15   0    0.40    3.20 
   0 -15   0    0.10    1.30 
   2  15   0   63.99    8.40 
  -2  15   0   75.59    8.90 
  -2 -15   0   74.59    5.40 
   2 -15   0   76.89    5.90 
  -3  15   0    2.60    3.00 
  -3 -15   0    1.90    0.70 
   3  15   0    5.30    3.70 
  -3 -15   0    3.60    1.50 
   3 -15   0    1.20    0.90 
   4 -15   0  130.99    9.60 
  -4 -15   0  137.69    9.50 
   4  15   0  122.29   12.50 
   4 -15   0  124.89    9.10 
  -4 -15   0  124.59    9.00 
   5 -15   0    0.70    0.90 
  -5 -15   0    1.10    0.60 
   5  15   0    0.60    3.30 
   5 -15   0   -0.40    1.40 
   6  15   0  183.38   16.90 
   6 -15   0  196.98   13.40 
   6 -15   0  197.58   13.90 
  -6 -15   0  181.68   13.30 
   7 -15   0    0.70    1.10 
   7 -15   0    0.70    1.50 
   7  15   0    1.20    3.40 
   8 -15   0  511.65   34.20 
   8  15   0  442.96   37.70 
   8 -15   0  515.95   34.70 
   9 -15   0    0.60    1.00 
   9  15   0   -4.70    4.00 
   9 -15   0    1.90    1.70 
  10 -15   0  234.78   15.50 
  10  15   0  179.48   19.40 
  10 -15   0  233.08   16.10 
  11  15   0   13.60    5.30 
  11 -15   0    1.80    1.80 
  11 -15   0    1.70    1.80 
  12  15   0   -6.10    4.40 
  12 -15   0    7.20    1.20 
  12 -15   0    8.00    2.10 
  13 -15   0    1.60    1.70 
  13  15   0    7.00    5.40 
  13 -15   0   -1.30    0.90 
  14 -15   0   10.20    1.40 
  14 -15   0    8.80    2.20 
  15 -15   0    0.30    0.90 
  15 -15   0   -0.40    1.50 
  16 -15   0   26.70    3.40 
  16 -15   0   29.80    2.50 
  17 -15   0   -2.20    1.40 
  17 -15   0    0.30    0.70 
  17  15   0   -0.90    1.70 
  18  15   0   35.30    4.00 
  18 -15   0   32.80    3.50 
  19  15   0    1.90    1.70 
  19 -15   0   -1.80    1.20 
   0 -16   0   77.69    6.00 
   0 -16   0   92.09    6.70 
  -1 -16   0    0.00    0.80 
   1 -16   0    0.80    1.40 
  -1 -16   0    0.00    1.50 
   1  16   0    0.40    3.50 
   1 -16   0    1.60    0.90 
  -1  16   0   -0.40    2.70 
  -2 -16   0  113.59    8.60 
   2 -16   0  111.89    8.60 
  -2  16   0  131.69   12.30 
  -2 -16   0  119.89    9.00 
   2  16   0  134.79   12.40 
   2 -16   0  121.29    9.10 
   3 -16   0    0.10    1.30 
  -3  16   0   -3.80    3.00 
  -3 -16   0    0.00    1.30 
   3 -16   0    0.30    1.00 
   3  16   0   -0.20    3.40 
  -4 -16   0   10.40    1.20 
   4 -16   0   12.40    2.10 
   4 -16   0   10.00    1.40 
   4  16   0    8.80    4.30 
  -5 -16   0   -0.40    0.60 
   5 -16   0    0.80    1.40 
   5 -16   0    0.70    0.90 
   5  16   0    0.00    3.00 
   6 -16   0  141.39    9.60 
   6 -16   0  127.39   10.10 
  -6 -16   0  132.99    9.40 
   6  16   0  125.19   13.20 
   7 -16   0    1.40    1.10 
   7 -16   0    0.70    1.40 
   7  16   0    1.70    3.70 
   8 -16   0   62.29    5.50 
   8 -16   0   67.39    4.80 
   8  16   0   46.90    8.70 
   9  16   0   10.20    4.60 
   9 -16   0    3.10    1.80 
   9 -16   0    2.30    1.00 
  10  16   0  118.09   13.80 
  10 -16   0  124.29    8.80 
  11  16   0   -1.90    5.20 
  11 -16   0    1.40    1.10 
  11 -16   0    3.40    2.00 
  12 -16   0   60.49    4.50 
  12  16   0   44.90    9.60 
  12 -16   0   55.69    5.30 
  13 -16   0   -1.30    1.70 
  13 -16   0    1.30    1.10 
  14 -16   0   15.80    1.80 
  14 -16   0   16.30    2.60 
  16 -16   0   19.90    2.00 
  16 -16   0   20.10    2.70 
  17  16   0   -2.40    1.60 
  17 -16   0   -1.40    0.70 
  17 -16   0    1.60    1.40 
  18 -16   0    2.70    1.50 
  18  16   0   -1.40    1.70 
  18 -16   0    0.70    0.70 
   0 -17   0   -0.10    0.90 
   0 -17   0   -1.60    1.40 
   0  17   0    0.00    3.60 
   1 -17   0    0.80    0.90 
   1 -17   0    1.60    1.50 
   1  17   0   -5.10    3.10 
  -1  17   0    2.70    3.90 
  -1 -17   0    0.10    0.80 
  -1 -17   0    1.50    1.60 
  -2  17   0   43.20    7.90 
  -2 -17   0   56.89    5.10 
   2 -17   0   64.29    5.00 
   2  17   0   55.99    8.20 
   2 -17   0   58.59    4.40 
  -2 -17   0   56.79    4.30 
   3  17   0   17.00    4.40 
  -3  17   0   17.80    4.50 
   3 -17   0    1.90    1.10 
   3 -17   0    2.50    1.60 
  -3 -17   0    1.30    1.50 
  -4 -17   0    0.60    0.70 
   4  17   0    6.50    4.00 
   4 -17   0    0.80    1.50 
   4 -17   0    1.30    1.00 
   5 -17   0   -0.70    1.50 
   5 -17   0    0.90    1.00 
  -5  17   0    2.40    3.60 
  -5 -17   0    1.20    0.70 
   6 -17   0   19.40    2.20 
   6 -17   0   18.70    2.60 
   6  17   0   22.20    5.60 
  -6 -17   0   18.60    1.80 
   7 -17   0   -0.20    1.70 
   7 -17   0    0.70    1.10 
   7  17   0   -2.00    3.90 
   8 -17   0    3.10    1.70 
   8  17   0   -0.40    4.30 
   9 -17   0    0.90    1.60 
   9  17   0   -4.70    4.40 
   9 -17   0   -0.20    1.00 
  10  17   0    5.40    5.10 
  10 -17   0    1.80    1.20 
  10 -17   0    2.00    1.90 
  11  17   0   -0.10    5.10 
  11 -17   0   -0.90    1.00 
  11 -17   0    3.50    2.00 
  12 -17   0    7.90    1.50 
  12 -17   0    8.50    2.30 
  13 -17   0   -2.30    1.50 
  13 -17   0   -1.40    1.00 
  15 -17   0    0.40    1.50 
  15 -17   0    0.20    0.90 
  16 -17   0   18.80    2.10 
  16 -17   0   24.20    2.80 
  17  17   0    0.30    1.80 
   0 -18   0    3.90    1.10 
   0 -18   0    6.40    1.90 
   0  18   0   14.20    4.90 
   1 -18   0   -0.60    1.60 
  -1 -18   0    0.60    0.90 
  -1  18   0    9.60    4.10 
   1  18   0   -0.50    3.70 
  -1 -18   0    0.00    1.60 
   1 -18   0   -0.10    0.90 
   2 -18   0   37.30    3.80 
  -2  18   0   35.00    7.00 
   2  18   0   35.00    6.60 
  -2 -18   0   36.30    3.90 
   2 -18   0   36.40    3.20 
  -2 -18   0   40.30    3.10 
  -3 -18   0    1.50    0.80 
  -3 -18   0    1.60    1.70 
   3 -18   0   -0.50    1.70 
   3  18   0    2.90    4.00 
   3 -18   0    0.50    1.10 
  -3  18   0   -2.50    3.40 
   4 -18   0  182.88   12.10 
   4  18   0  157.08   16.20 
  -4 -18   0  171.18   11.90 
  -4  18   0  157.18   15.80 
   4 -18   0  167.68   12.60 
   5  18   0    1.60    3.70 
  -5  18   0    3.20    3.70 
  -5 -18   0    0.50    0.70 
   5 -18   0    1.80    1.70 
   5 -18   0    0.20    1.10 
  -6  18   0   70.59   10.30 
   6 -18   0   94.69    7.00 
   6  18   0   74.19   10.70 
  -6 -18   0   86.29    6.10 
   7 -18   0   -1.30    1.10 
   7 -18   0    2.70    3.00 
   7  18   0   -4.70    4.00 
   8  18   0    6.90    5.50 
   8 -18   0    8.00    1.50 
   8 -18   0    8.90    2.20 
   9 -18   0   -0.20    1.90 
   9  18   0   -0.40    7.70 
   9 -18   0    0.30    1.00 
  10  18   0    4.20    6.70 
  10 -18   0   11.00    1.60 
  10 -18   0   11.40    2.30 
  11 -18   0    3.80    1.90 
  11 -18   0   -1.20    1.10 
  12 -18   0   55.49    4.40 
  12 -18   0   51.99    5.10 
  14 -18   0    4.80    1.10 
  14 -18   0    2.80    1.70 
  15 -18   0    0.80    0.90 
  15 -18   0    0.10    1.50 
  16 -18   0    5.90    1.10 
  16 -18   0   10.80    2.40 
  17 -18   0    0.00    1.30 
  17  18   0   -0.60    2.60 
  17 -18   0    0.40    0.70 
   0  19   0   -4.90    3.50 
   0 -19   0   -0.50    1.60 
   0 -19   0   -0.30    1.00 
   1  19   0    9.10    4.40 
   1 -19   0   -1.20    1.60 
   1 -19   0    0.90    1.00 
  -1  19   0    2.20    4.20 
  -1 -19   0    0.60    1.70 
  -1 -19   0   -0.50    0.90 
   2 -19   0   27.30    3.20 
   2  19   0   25.60    6.40 
  -2  19   0   13.30    5.40 
  -2 -19   0   28.40    3.10 
   2 -19   0   25.70    2.50 
  -2 -19   0   22.80    2.30 
  -3 -19   0    2.00    0.90 
   3  19   0    4.50    4.50 
  -3  19   0    0.20    4.10 
   3 -19   0    1.80    1.70 
  -4  19   0  211.08   20.40 
   4  19   0  241.38   21.00 
  -4 -19   0  223.08   16.20 
   4 -19   0  246.08   16.30 
  -5  19   0    2.10    4.10 
   5 -19   0    0.00    1.20 
   5 -19   0    2.50    1.80 
  -5 -19   0    0.30    0.80 
   5  19   0    0.30    4.60 
  -6  19   0    2.90    4.40 
  -6 -19   0   12.90    1.40 
   6 -19   0   11.60    2.40 
   6 -19   0   15.10    1.70 
   6  19   0   16.40    5.90 
   7 -19   0    0.40    1.20 
   7  19   0    1.50    5.70 
  -7  19   0    0.20    4.80 
   7 -19   0   -3.10    1.50 
   8 -19   0   33.40    3.90 
   8  19   0   22.90    7.10 
  -8  19   0   22.50    6.40 
   8 -19   0   40.70    3.20 
   9  19   0    3.70    8.30 
   9 -19   0    0.80    1.10 
   9 -19   0   -1.80    1.70 
  10 -19   0    1.40    1.70 
  10 -19   0    0.60    1.10 
  11 -19   0    0.10    1.70 
  11 -19   0    1.40    1.10 
  12 -19   0   59.79    6.50 
  13 -19   0   -0.30    1.50 
  13 -19   0   -0.60    1.00 
  14 -19   0   81.79    6.80 
  14 -19   0   86.79    6.30 
  15 -19   0    0.40    0.90 
  15 -19   0    0.10    1.40 
  16 -19   0    0.50    1.30 
  16 -19   0    0.20    0.80 
   0  20   0   42.80    8.60 
   0 -20   0   55.39    4.20 
   0 -20   0   54.59    4.90 
  -1 -20   0    1.00    1.90 
   1  20   0    7.60    4.70 
   1 -20   0   -0.90    1.00 
   1 -20   0   -0.50    1.80 
  -1 -20   0    0.90    1.00 
  -1  20   0    0.50    4.90 
   2  20   0   78.89   10.90 
  -2  20   0   77.49   10.90 
   2 -20   0   75.89    5.70 
  -2 -20   0   70.89    5.50 
   2 -20   0   73.09    6.30 
  -3  20   0   -2.30    4.20 
   3  20   0    0.40    4.70 
   3 -20   0    1.70    1.90 
   3 -20   0   -0.30    1.00 
  -3 -20   0    0.50    0.90 
  -4 -20   0   23.00    2.10 
  -4  20   0   10.70    9.50 
   4  20   0   12.40    5.70 
   4 -20   0   22.10    3.10 
   4 -20   0   23.50    2.50 
   5 -20   0    2.40    1.90 
  -5 -20   0    0.90    0.70 
  -5  20   0   -4.80    3.90 
   5 -20   0    1.30    1.20 
   5  20   0   -6.30    8.00 
  -6 -20   0   -0.10    0.70 
   6 -20   0    0.30    1.90 
   6  20   0   -1.10    5.50 
   6 -20   0    0.00    1.10 
   7 -20   0   -0.50    1.80 
   7  20   0    8.70    7.00 
   7 -20   0    1.10    1.20 
   8 -20   0    4.50    2.00 
   8 -20   0    3.00    1.30 
   9 -20   0    0.00    1.10 
   9 -20   0    0.10    1.80 
  10 -20   0    1.70    1.10 
  10 -20   0    0.20    1.70 
  11 -20   0    1.20    1.60 
  11 -20   0   -0.20    1.00 
  12 -20   0    2.40    1.10 
  12 -20   0    5.70    1.70 
  13 -20   0    0.00    1.50 
  13 -20   0    0.60    1.10 
  14 -20   0    4.40    1.10 
  14 -20   0    6.00    1.80 
  15 -20   0   -0.80    1.30 
  15 -20   0   -0.90    1.00 
   0 -21   0    1.20    1.10 
   0 -21   0   -0.10    1.70 
   0  21   0   -1.20    4.90 
   1  21   0    0.70    5.00 
   1 -21   0    0.80    1.20 
  -1 -21   0   -0.50    1.10 
  -1 -21   0    2.00    2.10 
   1 -21   0    0.10    2.00 
  -1  21   0    1.90    5.00 
  -2  21   0   12.70    6.20 
  -2 -21   0   22.90    2.30 
   2 -21   0   26.00    2.50 
   2  21   0   18.30    6.30 
   2 -21   0   21.60    3.10 
  -3  21   0   -8.70    4.70 
  -3 -21   0    0.40    0.90 
   3 -21   0    1.10    1.20 
   3 -21   0    2.20    2.00 
   3  21   0    7.00    5.40 
   4 -21   0   -0.50    1.80 
   4 -21   0    2.20    1.20 
   4  21   0   -4.60    7.50 
  -4 -21   0    2.20    0.90 
   5 -21   0    0.10    1.70 
   5 -21   0    0.10    1.20 
  -5 -21   0   -1.30    0.70 
   6 -21   0   46.60    3.80 
   6 -21   0   37.40    4.40 
   7 -21   0    0.40    1.10 
   7 -21   0    0.20    1.80 
   8 -21   0    0.50    1.10 
   8 -21   0   -0.70    2.50 
   9 -21   0    4.40    2.70 
  10 -21   0   -0.50    1.10 
  10 -21   0    4.20    1.70 
  11 -21   0   -1.00    1.10 
  12 -21   0   13.60    1.60 
  12 -21   0   12.80    2.20 
  13 -21   0    0.70    1.00 
  13 -21   0    4.50    2.80 
  14 -21   0   -0.20    1.20 
  14 -21   0    0.90    1.40 
   0 -22   0  292.47   20.90 
   0 -22   0  286.97   20.30 
   1 -22   0    0.40    1.20 
   1 -22   0    2.00    1.90 
  -1 -22   0   -0.50    1.10 
   2 -22   0   31.00    3.80 
  -2 -22   0   32.20    2.90 
   2 -22   0   33.40    3.10 
   3 -22   0   -1.00    1.60 
   3 -22   0   -0.70    1.20 
  -3 -22   0    1.00    0.90 
   4 -22   0   54.29    4.10 
   4 -22   0   46.00    4.80 
  -4 -22   0   45.70    3.80 
   5 -22   0    0.50    1.20 
   5 -22   0   -2.10    1.70 
  -5 -22   0    1.30    0.80 
   6 -22   0    7.70    2.20 
   6 -22   0   10.30    1.70 
   7 -22   0    1.60    2.10 
   8 -22   0    5.00    2.00 
   8 -22   0    7.90    1.50 
   9 -22   0    0.00    1.10 
   9 -22   0   -0.90    1.50 
  10 -22   0   14.20    2.40 
  10 -22   0   17.90    1.90 
  11 -22   0   -0.60    1.00 
  11 -22   0   -2.20    1.40 
  12 -22   0    4.40    1.20 
   0 -23   0    0.40    1.00 
   1 -23   0    1.80    1.20 
   1 -23   0    1.50    1.90 
  -1 -23   0    1.70    1.00 
   2 -23   0   -0.40    1.20 
  -2 -23   0   -1.00    1.30 
   2 -23   0   -3.90    1.80 
  -4 -23   0    1.40    0.80 
   4 -23   0    0.00    1.30 
   4 -23   0    1.70    1.80 
   5 -23   0    1.10    1.20 
   5 -23   0    1.30    1.70 
   6 -23   0   17.30    2.00 
   6 -23   0   16.60    2.60 
   7 -23   0    0.20    1.20 
   7 -23   0    2.70    1.70 
   8 -23   0   -0.30    1.10 
   8 -23   0   -1.40    1.40 
   9 -23   0    0.40    1.30 
   9 -23   0    0.20    1.10 
  10 -23   0    1.40    1.70 
  10 -23   0    0.40    1.10 
  11 -23   0    0.20    1.00 
  11 -23   0   -0.70    1.30 
   0 -24   0    0.70    1.00 
  -1 -24   0   -1.10    0.90 
   1 -24   0   -0.50    1.00 
   2 -24   0    3.20    1.20 
  -2 -24   0    1.80    1.00 
   3 -24   0    1.10    1.10 
   3 -24   0   -0.50    1.60 
  -3 -24   0   -1.30    0.80 
   4 -24   0    0.50    1.10 
   4 -24   0    0.50    1.70 
  -4 -24   0   -1.90    0.70 
   5 -24   0    1.40    1.20 
   5 -24   0    2.50    1.80 
   6 -24   0    3.00    1.60 
   6 -24   0    2.80    1.20 
   7 -24   0    0.00    1.40 
   7 -24   0   -1.50    1.00 
   8 -24   0    0.00    1.10 
   8 -24   0    1.80    1.50 
   9 -24   0    1.70    1.10 
   9 -24   0    1.30    1.30 
   0 -25   0   -0.20    0.90 
   1 -25   0   -0.20    1.00 
  -1 -25   0    0.00    0.90 
  -2 -25   0   19.70    2.00 
   2 -25   0   17.90    2.20 
  -3 -25   0   -0.20    1.00 
   3 -25   0    1.60    1.10 
   4 -25   0   -0.40    1.00 
   5 -25   0    2.10    1.10 
   5 -25   0   -0.20    1.50 
   6 -25   0    0.50    1.10 
   7 -25   0   -1.00    1.00 
   7 -25   0   -1.30    1.30 
   0 -26   0    2.00    1.30 
   1 -26   0    0.90    1.10 
  -1 -26   0   -0.20    0.80 
   2 -26   0    2.10    1.20 
  -2 -26   0    1.30    0.80 
   3 -26   0   -1.30    1.10 
   4 -26   0    1.40    1.50 
  -2   0   1    0.30    0.80 
   2   0  -1    0.90    1.00 
   2   0   1   -0.40    0.50 
  -2   0   1   -0.40    0.90 
  -2   0  -1    0.20    0.30 
  -2   0  -1    0.20    0.70 
   2   0  -1    0.40    0.70 
   3   0   1   -0.10    1.30 
   3   0  -1    1.00    1.40 
   3   0  -1    0.90    1.60 
   3   0   1    1.00    0.20 
   3   0   1    0.30    1.20 
   4   0   1    1.50    0.30 
   4   0   1    1.40    2.00 
   4   0   1    3.50    1.80 
   4   0  -1    1.90    2.10 
   4   0  -1    1.50    1.80 
   5   0  -1    1.20    1.90 
   5   0   1    0.00    1.80 
   5   0   1    1.20    0.60 
   5   0   1    2.40    2.10 
   5   0  -1    2.20    1.20 
   5   0  -1   -0.70    2.10 
   5   0  -1    0.70    1.00 
   6   0   1    3.60    1.00 
   6   0  -1   -0.60    1.10 
   6   0   1   -0.50    2.10 
   6   0  -1   -0.70    2.00 
   6   0   1   -1.40    2.30 
   6   0  -1   -0.60    2.10 
   6   0   1    1.10    0.40 
   6   0   1    0.40    0.70 
   7   0   1    0.50    2.40 
   7   0   1   -3.30    1.90 
   7   0  -1   -0.60    2.10 
   7   0  -1   -0.10    1.00 
   7   0  -1    1.60    2.40 
   7   0  -1    0.20    1.50 
   7   0   1    2.00    1.20 
   8   0  -1    2.00    2.60 
   8   0  -1    1.20    1.50 
   8   0   1    1.10    1.40 
   8   0   1   -0.70    2.40 
   8   0  -1    0.10    1.20 
   8   0   1   -0.60    2.20 
   8   0  -1    0.50    2.80 
   9   0  -1    1.70    2.20 
   9   0  -1    2.80    2.90 
   9   0   1    0.30    2.50 
   9   0  -1    3.30    1.30 
   9   0   1    3.20    2.60 
   9   0  -1    3.20    2.90 
  10   0  -1    0.30    2.40 
  10   0   1   -1.70    2.70 
  10   0  -1    1.40    1.50 
  10   0   1    0.40    0.90 
  10   0  -1    3.00    1.20 
  10   0  -1    0.10    1.60 
  10   0  -1    0.90    2.80 
  10   0   1   -0.90    1.30 
  10   0   1    0.00    1.40 
  10   0   1    1.80    2.70 
  10   0  -1    1.50    0.90 
  11   0   1    0.30    1.50 
  11   0   1   -0.10    1.40 
  11   0   1    2.10    2.20 
  11   0   1   -0.50    2.70 
  11   0  -1    0.10    3.10 
  11   0  -1   -0.30    2.40 
  11   0  -1    0.10    0.80 
  11   0  -1   -1.70    1.30 
  11   0   1   -2.00    0.80 
  11   0  -1    2.10    1.90 
  12   0   1    1.60    2.00 
  12   0  -1   -3.40    4.50 
  12   0  -1    2.60    1.60 
  12   0   1   -2.30    0.90 
  12   0  -1    0.80    2.80 
  12   0  -1    0.80    0.90 
  12   0  -1    0.80    1.60 
  12   0   1    0.80    1.50 
  12   0   1    3.80    3.10 
  13   0  -1    1.70    3.10 
  13   0   1   -0.80    2.80 
  13   0  -1    0.40    1.20 
  13   0   1   -0.60    2.80 
  13   0  -1    2.20    2.20 
  13   0   1   -1.00    1.60 
  13   0  -1    0.60    1.70 
  13   0   1   -0.40    1.00 
  14   0   1    0.40    1.10 
  14   0  -1   -0.20    2.50 
  14   0  -1   -1.00    1.20 
  14   0   1    3.30    1.70 
  14   0  -1    1.10    1.70 
  15   0  -1   -0.50    1.90 
  15   0   1    0.90    2.00 
  15   0  -1   -1.90    1.30 
  15   0   1   -0.20    1.30 
  16   0   1    0.20    2.20 
  16   0  -1    2.60    2.40 
  16   0   1    0.40    1.60 
  16   0  -1    0.70    1.50 
  17   0  -1    0.60    2.30 
  17   0   1   -0.30    1.60 
  17   0  -1    0.00    1.40 
  17   0   1    2.80    2.40 
  18   0   1    0.40    2.30 
  18   0  -1    2.60    2.40 
  18   0   1   -0.70    1.40 
  18   0  -1    0.30    1.50 
  19   0  -1   -0.30    1.40 
  19   0   1    1.00    1.50 
  19   0   1    0.20    2.30 
  19   0  -1   -3.90    2.20 
  20   0   1   -0.40    2.30 
  20   0  -1   -0.10    1.30 
  20   0   1   -1.30    1.20 
  21   0  -1   -2.30    1.20 
  21   0   1    0.00    1.30 
  22   0   1   -1.10    1.20 
  22   0  -1    1.30    1.30 
  23   0   1    0.70    1.70 
  23   0  -1   -0.20    1.60 
  -1  -1  -1    9.30    0.80 
  -2  -1  -1   25.70    2.20 
   2   1  -1   24.20    2.30 
  -2   1   1   21.50    1.90 
  -2  -1  -1   24.30    2.00 
   2  -1   1   22.80    2.20 
  -2  -1  -1   22.10    1.70 
   2  -1   1   22.60    1.70 
  -2   1   1   21.60    2.60 
   2   1  -1   23.80    2.00 
   2   1   1   24.70    2.20 
  -2   1  -1   25.80    2.40 
   2  -1  -1   21.50    1.90 
   2   1   1   21.60    1.80 
  -2   1  -1   22.80    1.70 
   2  -1  -1   24.50    2.40 
  -2   1  -1   23.50    2.50 
   2  -1  -1   22.80    2.60 
  -2  -1   1   25.00    2.00 
   2   1   1   22.20    1.90 
   3   1  -1 1427.26   97.19 
   3  -1   1 1425.66   97.29 
   3   1  -1 1414.36   96.89 
  -3  -1  -1 1437.46   96.89 
  -3   1   1 1522.25   97.59 
  -3   1   1 1341.77   96.69 
   3  -1   1 1420.26   97.19 
   3  -1  -1 1329.87   97.49 
  -3   1  -1 1418.36   96.59 
   3  -1  -1 1426.16   97.29 
   3   1   1 1250.17   96.59 
   3   1   1 1418.96   96.89 
   3   1   1 1478.15   97.19 
   3  -1  -1 1333.17   96.69 
   4   1  -1   30.50    4.20 
   4  -1   1   29.70    3.80 
   4  -1   1   32.80    3.90 
   4   1  -1   37.30    4.80 
  -4  -1  -1   33.20    2.90 
  -4   1   1   37.90    4.90 
   4   1  -1   35.40    3.00 
   4   1   1   28.60    3.80 
   4   1   1   27.90    2.40 
   4   1   1   34.40    3.00 
   4  -1  -1   32.10    4.40 
   4  -1  -1   26.00    2.70 
   4  -1  -1   27.80    4.00 
   5  -1   1 5490.25  380.76 
   5   1  -1 6336.17  381.26 
   5   1  -1 5806.32  380.66 
   5  -1   1 5630.64  380.56 
   5   1   1 5671.83  380.56 
   5   1   1 4811.32  379.56 
   5  -1  -1 5144.49  379.76 
   5  -1  -1 5257.77  380.96 
   6   1  -1  235.58   17.00 
   6  -1   1  228.08   17.60 
   6   1  -1  254.77   18.40 
   6  -1   1  231.58   17.80 
   6   1  -1  230.38   17.70 
   6  -1  -1  239.08   17.80 
   6   1   1  266.27   18.20 
   6   1   1  196.78   16.20 
   6  -1  -1  219.08   18.00 
   6   1   1  231.68   17.60 
   6   1   1  235.28   16.80 
   7  -1   1  171.48   14.90 
   7   1  -1  184.98   14.00 
   7   1  -1  202.88   15.60 
   7   1  -1  188.18   14.90 
   7   1   1  192.98   14.80 
   7  -1  -1  190.18   14.90 
   7  -1  -1  198.48   13.90 
   7   1   1  190.08   13.90 
   7   1   1  198.38   15.30 
   7  -1  -1  168.38   15.10 
   7  -1  -1  171.28   13.30 
   8   1  -1   49.30    5.00 
   8  -1   1   50.69    6.00 
   8   1  -1   51.99    6.30 
   8  -1   1   38.30    6.10 
   8   1  -1   41.40    6.80 
   8   1  -1   55.99    4.30 
   8  -1  -1   41.90    6.50 
   8   1   1   50.19    6.30 
   8   1   1   48.70    5.00 
   8  -1  -1   51.39    6.30 
   8  -1  -1   57.39    4.20 
   8   1   1   42.00    6.50 
   8  -1  -1   48.70    5.00 
   8   1   1   55.09    4.00 
   9   1  -1 1866.91  133.99 
   9   1  -1 1710.93  131.59 
   9  -1   1 1741.53  133.59 
   9  -1   1 2062.59  133.49 
   9   1  -1 2042.20  132.49 
   9   1  -1 2043.30  133.59 
   9   1   1 2043.00  133.39 
   9   1   1 1946.01  132.39 
   9   1   1 1678.23  131.29 
   9  -1  -1 1732.23  131.39 
   9  -1  -1 1805.32  133.89 
   9   1   1 1866.01  133.79 
   9  -1  -1 2063.69  133.59 
   9  -1  -1 2107.79  132.49 
  10   1  -1   10.90    3.70 
  10  -1   1   10.30    1.50 
  10  -1   1   11.70    1.90 
  10   1  -1   14.70    3.00 
  10   1  -1    4.20    2.80 
  10  -1   1    9.60    3.30 
  10   1  -1   10.00    1.50 
  10   1  -1    7.90    1.60 
  10  -1   1   12.20    3.70 
  10   1   1   11.80    2.70 
  10   1   1   11.10    3.60 
  10   1   1    7.30    3.10 
  10   1   1   15.20    1.90 
  10  -1  -1   10.40    1.40 
  10  -1  -1   16.50    4.30 
  10  -1  -1    8.40    1.70 
  10  -1  -1   14.70    3.20 
  10  -1  -1    9.90    3.40 
  10   1   1   10.90    1.50 
  11  -1   1   51.89    6.90 
  11   1  -1   42.50    4.20 
  11  -1   1   45.10    4.30 
  11   1  -1   53.59    5.60 
  11   1  -1   54.29    4.00 
  11   1  -1   52.49    7.00 
  11  -1   1   54.99    5.10 
  11  -1   1   39.00    6.80 
  11   1  -1   46.20    7.20 
  11  -1   1   55.59    4.00 
  11   1  -1   43.80    4.00 
  11   1   1   40.80    6.90 
  11  -1  -1   47.40    4.00 
  11  -1  -1   55.29    5.90 
  11   1   1   47.80    6.60 
  11   1   1   47.80    4.20 
  11  -1  -1   48.00    6.90 
  11  -1  -1   44.40    4.40 
  11  -1  -1   44.20    7.50 
  11   1   1   56.39    4.10 
  11   1   1   53.99    5.50 
  12  -1   1   72.99    5.40 
  12   1  -1   55.89    8.50 
  12  -1   1   60.89    5.60 
  12   1  -1   58.79    5.60 
  12   1  -1   78.89    5.40 
  12   1  -1   72.29    8.40 
  12  -1   1   73.29    6.70 
  12  -1   1   81.89    8.50 
  12   1  -1   66.39    7.00 
  12  -1  -1   74.09    5.40 
  12  -1  -1   73.29    8.30 
  12   1   1   60.79    5.50 
  12  -1  -1   70.29    7.00 
  12  -1  -1   61.69    5.70 
  12   1   1   72.59    7.50 
  12   1   1   73.79    5.40 
  12   1   1   63.49    8.80 
  13  -1   1  304.77   20.20 
  13   1  -1  302.27   20.10 
  13   1  -1  257.47   20.20 
  13  -1   1  250.67   20.10 
  13   1  -1  292.97   22.30 
  13   1  -1  281.37   23.10 
  13  -1  -1  300.87   20.10 
  13   1   1  304.67   20.20 
  13  -1  -1  298.97   23.90 
  13   1   1  252.17   20.10 
  13   1   1  301.37   23.10 
  13  -1  -1  260.17   20.20 
  13  -1  -1  297.37   23.30 
  14  -1   1    1.40    1.80 
  14  -1   1    2.90    1.30 
  14   1  -1    5.60    2.00 
  14   1  -1    4.50    1.30 
  14   1  -1    4.50    3.50 
  14  -1  -1    0.90    1.90 
  14   1   1    2.20    1.80 
  14   1   1    5.00    1.50 
  14  -1  -1    4.00    1.40 
  14   1   1    5.30    3.20 
  15   1  -1    6.80    2.30 
  15  -1   1   11.30    1.90 
  15   1  -1   10.00    1.80 
  15   1  -1    8.20    4.10 
  15  -1   1    8.10    2.40 
  15   1   1    4.30    2.10 
  15   1   1    5.90    3.70 
  15  -1  -1   10.80    1.90 
  15   1   1   11.80    1.90 
  15  -1  -1   10.90    2.60 
  16   1  -1    5.90    2.40 
  16   1  -1   12.60    4.70 
  16  -1   1    2.70    2.40 
  16   1  -1    3.80    1.70 
  16  -1   1    5.10    1.80 
  16  -1  -1    4.90    2.50 
  16   1   1    2.40    1.60 
  16  -1  -1    4.50    1.70 
  16   1   1    7.60    2.40 
  17  -1   1    0.30    1.60 
  17   1  -1   -0.20    1.40 
  17  -1   1   -0.80    2.80 
  17   1  -1    1.80    2.30 
  17   1   1    0.40    2.10 
  17  -1  -1   -0.80    1.50 
  17  -1  -1   -0.50    2.30 
  18  -1   1    4.70    1.70 
  18   1  -1   10.90    2.60 
  18  -1   1    5.20    2.50 
  18   1  -1    6.00    1.70 
  18   1   1    4.20    2.40 
  18   1   1    6.40    1.80 
  18  -1  -1    5.00    1.70 
  18  -1  -1    5.40    2.60 
  19   1  -1    1.50    1.50 
  19  -1   1   -0.20    1.30 
  19   1  -1   -3.10    2.20 
  19  -1   1    0.00    2.40 
  19   1   1   -1.20    1.30 
  19   1   1    1.30    2.30 
  19  -1  -1    2.30    2.40 
  19  -1  -1   -0.60    1.30 
  20  -1   1    0.30    1.40 
  20   1  -1    1.00    1.40 
  20  -1   1   -1.60    2.30 
  20   1   1    0.90    1.50 
  20  -1  -1   -0.20    1.30 
  20   1   1    0.20    2.20 
  21  -1   1    1.10    1.40 
  21   1  -1    0.40    1.30 
  21   1   1    0.70    1.40 
  21  -1  -1    2.50    1.50 
  22   1  -1   -0.40    1.10 
  22  -1   1    2.00    1.30 
  22   1   1    1.60    1.40 
  22  -1  -1   -0.20    1.20 
  23  -1   1   14.60    2.70 
  23   1  -1    5.00    2.20 
  23  -1  -1   15.20    2.60 
  23   1   1   13.90    2.40 
  -1  -2  -1   32.90    2.90 
  -1  -2  -1   41.40    3.10 
  -1   2   1   34.30    3.30 
   1   2  -1   36.20    3.00 
  -1   2   1   37.10    3.00 
   1   2  -1   41.40    3.00 
   1  -2   1   41.20    3.10 
   1   2  -1   38.70    2.90 
  -1  -2  -1   38.50    2.90 
   1   2   1   36.70    2.90 
   1  -2  -1   38.80    3.40 
  -1   2  -1   37.10    2.80 
   1   2   1   40.70    3.10 
  -1  -2   1   40.30    2.90 
  -1   2  -1   35.10    3.10 
   2  -2   1 2561.74  188.18 
   2  -2   1 2813.32  187.88 
   2   2  -1 2802.92  188.18 
  -2   2   1 2693.13  187.98 
   2   2   1 2839.62  188.08 
   2   2   1 2718.63  187.98 
  -2   2  -1 2630.64  188.28 
   2  -2  -1 2607.44  188.48 
   2  -2  -1 2854.21  187.98 
  -2   2  -1 2771.32  187.88 
  -3  -2  -1   70.99    5.20 
   3  -2   1   61.29    5.70 
  -3   2   1   66.59    6.20 
   3   2  -1   72.79    5.80 
   3  -2   1   65.19    4.80 
   3   2  -1   67.29    5.20 
  -3  -2  -1   63.39    4.80 
   3  -2  -1   64.69    5.10 
   3   2   1   70.29    5.30 
  -3   2  -1   62.89    4.90 
   3   2   1   68.49    5.60 
   3  -2  -1   61.99    6.10 
  -3  -2   1   68.19    5.20 
  -3   2  -1   68.19    5.90 
   3  -2  -1   71.19    5.80 
   4   2  -1  693.43   47.50 
  -4  -2  -1  692.93   46.90 
   4  -2   1  634.54   46.40 
   4   2  -1  674.23   47.30 
  -4   2   1  695.13   47.80 
   4  -2   1  629.94   47.30 
   4   2   1  704.93   46.90 
   4  -2  -1  638.14   46.70 
   4  -2  -1  668.53   47.40 
  -4   2  -1  679.53   46.50 
   4   2   1  706.63   47.30 
  -4  -2   1  716.83   46.90 
   4  -2  -1  615.94   47.60 
   5  -2   1  168.38   14.00 
   5   2  -1  192.88   14.00 
  -5  -2  -1  178.28   13.20 
  -5   2   1  191.78   14.60 
   5  -2   1  166.28   12.60 
   5   2  -1  176.98   13.30 
   5   2   1  192.98   13.90 
   5  -2  -1  160.78   14.20 
   5   2   1  176.28   13.30 
   5  -2  -1  188.78   14.00 
  -5   2  -1  213.18   14.50 
   6   2  -1 2618.74  157.58 
   6   2  -1 2244.98  156.18 
   6   2  -1 2367.76  156.88 
  -6  -2  -1 2351.16  156.18 
   6  -2   1 2021.60  156.88 
   6  -2   1 2333.37  156.88 
   6  -2  -1 2268.47  156.88 
   6  -2  -1 2067.89  155.68 
   6   2   1 2314.17  156.78 
   6   2   1 2244.18  156.18 
   6  -2  -1 2025.50  157.08 
   7  -2   1  353.26   25.50 
   7   2  -1  383.06   26.30 
   7   2  -1  350.56   24.80 
   7   2  -1  356.76   25.60 
   7  -2  -1  346.67   25.60 
   7   2   1  342.57   24.70 
   7   2   1  354.16   25.50 
   7  -2  -1  315.17   24.10 
   7  -2  -1  300.97   25.80 
   8  -2   1  111.39   10.50 
   8   2  -1  122.29   11.20 
   8   2  -1  116.19   10.40 
   8   2  -1  125.49    9.50 
   8  -2   1  125.29   10.40 
   8   2   1  112.79   10.30 
   8   2   1  119.69    9.40 
   8  -2  -1  114.49   10.40 
   8  -2  -1  106.79    8.40 
   8   2   1  123.49   11.00 
   8  -2  -1  100.59   10.70 
   9  -2   1   33.60    5.30 
   9   2  -1   33.80    4.20 
   9  -2   1   22.10    4.50 
   9   2  -1   32.10    5.60 
   9  -2   1   36.00    3.20 
   9   2  -1   25.90    5.30 
   9   2   1   26.00    4.00 
   9  -2  -1   33.00    4.00 
   9   2   1   32.90    5.40 
   9  -2  -1   21.70    4.60 
   9  -2  -1   29.30    3.00 
   9   2   1   31.60    5.70 
   9  -2  -1   28.60    2.70 
   9  -2  -1   40.20    5.60 
  10  -2   1  113.79   12.00 
  10   2  -1  119.19    9.90 
  10   2  -1  128.49    9.90 
  10   2  -1  149.59    9.80 
  10   2  -1  129.09   12.70 
  10   2  -1  144.89   12.40 
  10   2  -1  136.19   11.00 
  10  -2   1  146.19    9.80 
  10   2   1  119.19   12.50 
  10   2   1  139.39   11.30 
  10  -2  -1  154.48   11.10 
  10   2   1  117.59    9.70 
  10  -2  -1  118.09   12.50 
  10   2   1  149.99   12.40 
  10  -2  -1  155.28   12.50 
  10  -2  -1  149.09    9.80 
  10   2   1  127.59    9.70 
  11  -2   1  103.19   11.40 
  11   2  -1  102.39   11.60 
  11   2  -1  118.89   11.30 
  11  -2   1  108.69    8.70 
  11   2  -1  122.29    8.60 
  11   2  -1  125.39   10.20 
  11  -2   1  114.99    8.50 
  11   2   1  113.49   11.60 
  11   2   1  121.19   11.30 
  11  -2  -1   94.59   11.60 
  11   2   1  111.89    8.60 
  11   2   1  124.79    8.60 
  11  -2  -1  106.79    8.70 
  11   2   1  127.89   10.20 
  11  -2  -1  120.29    8.50 
  11  -2  -1  117.49   11.20 
  11  -2  -1  130.59   10.00 
  12   2  -1   20.50    2.60 
  12   2  -1   24.10    4.40 
  12   2  -1   18.20    2.60 
  12   2  -1   17.80    5.00 
  12  -2   1   26.80    2.40 
  12   2  -1   28.90    5.30 
  12   2  -1   25.60    2.40 
  12  -2   1   24.20    2.80 
  12   2   1   21.20    3.90 
  12  -2  -1   24.30    2.90 
  12  -2  -1   25.20    2.40 
  12   2   1   24.40    2.40 
  12   2   1   31.20    5.60 
  12  -2  -1   21.40    4.10 
  12   2   1   22.20    2.80 
  13   2  -1    9.60    1.70 
  13  -2   1    7.90    1.50 
  13   2  -1    5.20    1.80 
  13   2  -1    9.10    3.70 
  13   2  -1    3.70    3.50 
  13  -2   1    6.60    2.10 
  13   2   1    5.70    1.80 
  13   2   1    6.90    3.60 
  13  -2  -1    7.60    2.10 
  13   2   1    6.70    1.50 
  13  -2  -1    8.10    1.40 
  14   2  -1   15.40    2.10 
  14  -2   1   19.50    2.70 
  14  -2   1   17.30    2.10 
  14   2  -1   13.70    4.70 
  14   2   1    7.70    3.90 
  14  -2  -1   16.30    2.10 
  14  -2  -1   12.60    2.40 
  14   2   1   21.00    2.30 
  14   2   1   13.00    2.40 
  15   2  -1    0.10    2.00 
  15  -2   1    0.90    1.40 
  15  -2   1   -0.60    1.90 
  15   2  -1    0.90    2.90 
  15   2  -1    0.70    1.20 
  15   2   1    1.60    2.80 
  15  -2  -1    0.10    1.20 
  15   2   1    1.60    1.90 
  15   2   1   -0.60    1.20 
  15  -2  -1   -1.30    2.20 
  16  -2   1   21.10    3.20 
  16  -2   1   21.60    2.70 
  16   2  -1   15.70    5.10 
  16   2  -1   18.60    2.60 
  16   2  -1   22.90    3.10 
  16   2   1   27.80    3.00 
  16  -2  -1   25.60    3.50 
  16  -2  -1   24.20    2.70 
  16   2   1   16.50    3.00 
  16   2   1   22.50    5.30 
  17   2  -1    7.70    2.80 
  17   2  -1    5.20    2.30 
  17   2   1    6.30    2.40 
  17  -2  -1    5.70    1.70 
  18  -2   1   10.50    2.80 
  18   2  -1   11.00    2.80 
  18  -2   1   13.50    2.20 
  18   2  -1   14.90    2.30 
  18   2   1   10.80    2.10 
  18   2   1    7.20    2.60 
  18  -2  -1   12.80    2.10 
  18  -2  -1   14.40    3.00 
  19   2  -1   -0.30    1.40 
  19   2  -1    2.40    2.30 
  19  -2   1    1.60    2.40 
  19  -2   1    1.40    1.50 
  19   2   1    0.30    2.20 
  19  -2  -1    1.80    2.50 
  19   2   1   -0.40    1.50 
  19  -2  -1    1.30    1.40 
  20  -2   1   -0.50    2.30 
  20   2  -1   -1.20    1.40 
  20  -2   1    1.00    1.40 
  20   2   1   -0.80    1.50 
  20  -2  -1    1.40    1.50 
  20   2   1    2.00    2.30 
  21   2  -1    4.00    1.60 
  21  -2   1    1.30    1.40 
  21   2   1    2.30    1.60 
  21  -2  -1    2.90    1.40 
  22  -2   1    4.60    1.60 
  22   2  -1    7.10    1.60 
  22   2   1    5.90    1.60 
  22  -2  -1    7.70    1.60 
  23  -2   1    1.10    1.40 
  23   2  -1    2.00    1.40 
  23  -2  -1    1.20    1.20 
   0   3   1   -0.70    1.10 
   0  -3  -1   -0.60    0.60 
   0  -3  -1    0.30    1.00 
   0  -3   1    0.40    0.50 
   0   3  -1   -0.20    0.80 
   0  -3   1    0.60    1.30 
   1   3  -1  608.14   41.40 
  -1  -3  -1  649.34   41.50 
  -1   3   1  505.65   42.10 
   1  -3   1  665.93   41.50 
   1   3  -1  540.65   41.30 
  -1  -3  -1  610.14   41.30 
   1   3   1  543.45   41.40 
   1  -3  -1  631.54   41.70 
   1  -3  -1  578.04   41.30 
  -1  -3   1  589.04   41.60 
  -1   3  -1  588.34   41.50 
   1   3   1  626.94   41.50 
   2   3  -1  170.58   12.40 
   2  -3   1  171.08   12.10 
   2  -3   1  171.98   12.60 
   2   3  -1  174.68   12.40 
  -2  -3  -1  173.68   12.10 
  -2  -3  -1  184.58   12.40 
  -2   3   1  152.78   12.90 
   2   3   1  180.28   12.50 
   2   3   1  173.68   12.30 
   2  -3  -1  177.08   12.30 
   2  -3  -1  167.98   12.90 
  -2   3  -1  157.38   12.60 
  -4   3   1  494.95   37.20 
   4  -3   1  479.35   36.80 
  -4  -3  -1  534.85   36.40 
   4   3  -1  558.94   36.80 
   4  -3   1  504.85   35.90 
   4   3  -1  525.75   36.40 
   4  -3  -1  465.45   37.00 
  -4   3  -1  518.45   37.00 
   4  -3  -1  514.75   36.10 
   4   3   1  535.65   36.50 
   4   3   1  554.54   36.70 
  -4  -3   1  538.55   36.40 
   5   3  -1 3746.03  248.88 
  -5   3   1 3772.92  249.88 
   5  -3   1 3304.47  249.28 
   5  -3   1 3459.95  248.18 
  -5  -3  -1 3787.02  248.78 
   5   3  -1 3638.34  249.18 
  -5   3  -1 3590.94  248.48 
   5  -3  -1 3446.26  248.38 
   5   3   1 3831.32  248.88 
   5   3   1 3701.23  249.18 
   5  -3  -1 3154.78  249.48 
  -5  -3   1 3841.62  248.78 
   6   3  -1   88.69    7.70 
  -6  -3  -1   77.99    6.60 
   6   3  -1   77.49    6.70 
   6  -3   1   71.29    5.70 
  -6   3   1   83.29    8.50 
  -6  -3   1   75.89    6.60 
   6   3   1   90.89    7.70 
  -6   3  -1   88.59    8.30 
   6  -3  -1   65.09    7.70 
   6   3   1   71.79    7.20 
  -6   3  -1   80.49    5.90 
   6  -3  -1   86.19    6.10 
  -7   3   1    7.90    4.10 
   7   3  -1    6.60    2.90 
   7  -3   1    5.50    0.90 
  -7  -3  -1    6.80    2.00 
   7  -3   1    4.90    2.70 
   7   3  -1    7.20    2.20 
   7   3   1    8.60    4.70 
  -7   3  -1    6.00    3.30 
   7   3   1    7.60    2.30 
   7  -3  -1    2.90    3.90 
   7  -3  -1    6.00    1.30 
   8   3  -1   11.00    3.50 
   8   3  -1   11.70    3.70 
   8   3  -1   12.10    2.60 
  -8   3   1   19.80    5.10 
   8  -3   1    5.30    2.80 
   8  -3  -1   12.50    1.90 
   8  -3  -1    5.90    3.30 
   8   3   1   14.70    3.40 
   8   3   1   13.80    2.60 
   9   3  -1  851.91   58.49 
   9   3  -1  861.71   59.29 
   9  -3   1  847.12   56.49 
   9   3  -1  870.31   57.69 
   9  -3   1  868.81   57.59 
   9  -3   1  699.03   58.39 
   9  -3   1  760.82   56.49 
   9   3   1  862.11   58.39 
   9  -3  -1  775.22   56.39 
   9   3   1  855.41   58.99 
   9  -3  -1  768.82   56.49 
   9   3   1  859.61   57.59 
   9  -3  -1  724.63   58.79 
  10  -3   1   19.80    3.90 
  10   3  -1   23.00    4.00 
  10   3  -1   14.00    4.10 
  10  -3   1   17.10    2.20 
  10  -3   1   24.60    2.60 
  10   3  -1   14.20    4.40 
  10  -3  -1   20.00    3.50 
  10  -3  -1   19.30    4.70 
  10   3   1   11.80    4.00 
  10  -3  -1   16.30    2.30 
  10  -3  -1   19.70    2.00 
  10   3   1   17.50    2.20 
  10   3   1   19.70    3.80 
  10   3   1   20.30    4.40 
  11   3  -1  107.99    8.80 
  11  -3   1  113.89    8.90 
  11  -3   1  133.19    8.80 
  11  -3   1   99.29   11.40 
  11   3  -1  128.39   11.60 
  11   3  -1  105.09    9.00 
  11  -3   1  127.39   11.40 
  11   3  -1  118.19   12.00 
  11   3  -1  122.69   10.50 
  11   3   1  102.29    8.70 
  11  -3  -1  105.89   11.80 
  11   3   1  124.69   10.40 
  11   3   1  120.59   12.10 
  11  -3  -1  131.79   10.20 
  11   3   1  130.29    8.80 
  11   3   1  132.39   11.60 
  11  -3  -1  120.19    9.00 
  11  -3  -1  135.79    8.80 
  12  -3   1   -0.50    1.10 
  12   3  -1   -0.70    1.40 
  12   3  -1    1.40    1.10 
  12   3  -1   -3.70    3.60 
  12  -3   1    1.10    1.90 
  12   3  -1   -1.40    1.20 
  12   3  -1    0.00    2.20 
  12   3  -1   -0.10    2.90 
  12  -3   1    1.30    1.70 
  12   3   1    0.60    2.10 
  12  -3  -1    0.00    0.90 
  12   3   1    0.40    3.10 
  12   3   1    0.90    1.20 
  12  -3  -1    1.20    1.70 
  12   3   1    0.90    1.50 
  12  -3  -1    0.20    1.90 
  13   3  -1  225.08   17.70 
  13   3  -1  255.37   20.90 
  13  -3   1  262.87   17.70 
  13   3  -1  266.57   17.70 
  13  -3  -1  259.07   17.70 
  13   3   1  218.58   17.60 
  13   3   1  252.17   20.60 
  14   3  -1    3.30    3.40 
  14   3  -1    3.60    1.40 
  14   3  -1    4.60    2.00 
  14  -3   1    3.80    1.80 
  14  -3   1    2.60    1.30 
  14   3   1    3.10    1.30 
  14  -3  -1    3.70    2.30 
  14  -3  -1    2.80    1.20 
  14   3   1    0.60    3.20 
  15   3  -1    3.30    1.90 
  15  -3   1   -0.10    1.90 
  15   3  -1    1.10    1.20 
  15  -3   1   -0.20    1.10 
  15   3  -1   -3.90    2.80 
  15   3   1    0.30    1.30 
  15  -3  -1    0.60    1.10 
  15   3   1    2.50    1.80 
  15   3   1    4.10    3.00 
  15  -3  -1   -0.20    2.10 
  16   3  -1   -3.20    3.30 
  16   3  -1    0.00    1.30 
  16  -3   1    2.90    2.10 
  16  -3   1    1.70    1.50 
  16   3  -1    0.30    2.10 
  16   3   1   -0.30    3.40 
  16   3   1    2.70    1.50 
  16  -3  -1    1.20    1.40 
  16  -3  -1   -0.70    2.20 
  16   3   1    3.80    2.10 
  17  -3   1    1.80    2.30 
  17   3  -1   -0.20    3.70 
  17   3  -1    2.10    2.10 
  17   3   1    5.40    1.90 
  17  -3  -1    0.40    2.60 
  17  -3  -1    4.10    2.30 
  17   3   1    0.20    2.10 
  18  -3   1   -0.30    1.40 
  18  -3   1    4.00    2.50 
  18   3  -1   -1.70    2.20 
  18   3  -1    0.30    1.40 
  18  -3  -1    1.80    2.60 
  18  -3  -1   -1.90    1.30 
  18   3   1    1.80    1.60 
  18   3   1    5.20    2.30 
  19   3  -1    9.30    2.70 
  19   3  -1   11.20    2.10 
  19  -3   1   15.40    3.00 
  19  -3   1   12.30    2.20 
  19   3   1   15.60    2.40 
  19   3   1   13.50    2.70 
  19  -3  -1   16.10    3.10 
  19  -3  -1   15.20    2.30 
  20  -3   1    1.10    1.40 
  20  -3   1    1.30    2.50 
  20   3  -1   -1.20    1.40 
  20   3   1   -0.70    1.50 
  20  -3  -1   -1.50    1.30 
  20   3   1    0.50    2.10 
  21  -3   1   13.60    2.10 
  21   3  -1   11.60    2.00 
  21  -3  -1    9.60    1.80 
  21   3   1   11.50    2.10 
  22   3  -1    1.90    1.30 
  22  -3   1    1.10    1.20 
  22  -3  -1    0.60    1.20 
  22   3   1    0.20    1.30 
  23   3  -1   13.20    2.40 
  23  -3   1   11.70    2.40 
  23  -3  -1   15.80    2.00 
   0  -4  -1 1262.27   83.19 
   0   4  -1 1143.09   82.99 
   0  -4   1 1272.27   82.99 
   0  -4  -1 1164.98   82.79 
   0   4   1 1147.79   83.19 
  -1  -4  -1    2.80    1.60 
   1   4  -1    2.40    1.20 
  -1  -4  -1    2.80    1.00 
   1   4  -1    2.70    1.30 
  -1   4   1    3.20    2.00 
   1  -4   1    3.20    0.90 
   1  -4   1    2.70    1.40 
  -1  -4   1    2.10    0.80 
   1   4   1    2.30    1.10 
  -1   4  -1    2.20    1.50 
   1  -4  -1    4.10    2.00 
  -1  -4   1    2.10    1.10 
   1   4   1    2.80    1.40 
   1  -4  -1    3.10    1.20 
  -2  -4  -1 1726.43  122.19 
  -2  -4  -1 1775.82  120.89 
   2   4  -1 1827.12  121.09 
   2   4  -1 1688.83  121.09 
   2  -4   1 1744.03  120.79 
   2  -4   1 1892.61  121.39 
  -2   4   1 1531.05  121.49 
   2  -4  -1 1761.82  120.89 
   2   4   1 1712.73  120.99 
   2  -4  -1 1787.12  121.59 
  -2  -4   1 1900.11  121.09 
   2   4   1 1840.12  121.19 
  -2   4  -1 1580.74  121.29 
   3  -4   1   83.79    6.20 
  -3   4   1   70.79    7.40 
  -3  -4  -1   87.89    8.00 
  -3  -4  -1   84.99    6.30 
   3  -4   1   80.79    7.20 
   3   4  -1   93.29    7.00 
   3   4  -1   89.89    6.80 
  -3   4  -1   74.49    7.10 
   3   4   1   88.19    6.90 
  -3  -4   1   90.09    6.70 
   3  -4  -1   86.59    6.50 
   3   4   1   85.69    6.80 
   3  -4  -1   79.59    7.50 
  -4  -4  -1   69.79    6.40 
  -4   4  -1   75.99    6.80 
   4  -4  -1   63.49    6.90 
   5   4  -1  906.81   61.09 
  -5  -4  -1  924.51   61.09 
   5   4  -1  883.61   61.39 
  -5   4   1  855.91   61.99 
   5  -4   1  787.22   61.49 
   5  -4   1  850.81   60.39 
   5   4   1  912.31   61.19 
   5  -4  -1  780.72   61.79 
  -5  -4   1  917.01   60.99 
   5   4   1  914.01   61.39 
   5  -4  -1  852.21   60.59 
  -5   4  -1  904.21   61.89 
  -6   4   1 3929.11  264.67 
   6  -4   1 3618.04  262.67 
   6   4  -1 3961.40  263.57 
   6   4  -1 3913.81  264.07 
  -6  -4  -1 3951.90  263.47 
  -6  -4   1 3903.71  263.47 
   6   4   1 3901.01  263.87 
   6   4   1 3956.30  263.57 
   6  -4  -1 3742.03  262.97 
   6  -4  -1 3288.17  264.17 
   7   4  -1   76.29    6.50 
  -7   4   1   81.19    8.40 
  -7  -4  -1   79.49    6.30 
   7  -4   1   58.39    5.20 
   7   4  -1   68.69    7.20 
   7  -4   1   58.29    7.00 
   7   4   1   72.49    6.40 
   7  -4  -1   61.49    5.40 
  -7  -4   1   72.49    6.30 
   7   4   1   65.39    7.10 
   7  -4  -1   63.19    7.50 
  -7   4  -1   88.49    8.30 
   8  -4   1  592.64   42.70 
   8   4  -1  667.43   44.80 
   8   4  -1  649.14   44.00 
  -8  -4  -1  668.43   43.90 
   8  -4   1  536.85   44.70 
   8  -4  -1  548.05   45.00 
   8  -4  -1  594.04   43.00 
   8   4   1  656.03   44.00 
   8   4   1  654.03   44.70 
   9   4  -1  379.26   26.90 
   9   4  -1  367.86   25.10 
   9  -4   1  316.47   23.70 
   9   4  -1  351.06   25.90 
   9  -4   1  310.17   25.80 
   9  -4   1  348.37   23.70 
   9  -4  -1  320.37   23.70 
   9  -4  -1  309.37   26.20 
   9   4   1  367.16   25.10 
   9   4   1  344.87   25.70 
   9  -4  -1  313.27   23.80 
  10  -4   1  963.30   80.49 
  10  -4   1 1280.27   79.49 
  10  -4   1 1170.98   78.29 
  10  -4   1 1065.99   78.29 
  10   4  -1 1129.59   81.29 
  10   4  -1 1171.88   80.59 
  10   4  -1 1178.28   79.79 
  10  -4  -1 1180.68   78.29 
  10   4   1 1100.39   80.99 
  10  -4  -1 1081.19   78.39 
  10   4   1 1190.18   79.79 
  10   4   1 1152.78   80.39 
  10  -4  -1 1052.89   78.19 
  11  -4   1   73.59    5.40 
  11  -4   1   72.69    6.60 
  11   4  -1   68.59    7.20 
  11   4  -1   75.19    8.50 
  11   4  -1   60.89    8.80 
  11   4  -1   58.29    5.40 
  11  -4   1   63.29    5.70 
  11  -4  -1   82.19    6.90 
  11  -4  -1   76.89    5.40 
  11  -4  -1   61.29    5.60 
  11   4   1   73.49    7.30 
  11   4   1   73.09    8.10 
  11  -4  -1   59.29    9.10 
  11   4   1   60.59    8.60 
  11   4   1   70.59    5.40 
  12   4  -1    5.50    1.60 
  12  -4   1    7.60    1.50 
  12   4  -1    5.80    3.60 
  12  -4   1    8.20    2.50 
  12  -4   1    5.20    1.90 
  12   4  -1    6.10    2.70 
  12   4  -1    5.70    1.60 
  12   4  -1    1.00    3.50 
  12   4   1    5.50    1.60 
  12   4   1    7.30    1.50 
  12   4   1   13.90    4.00 
  12  -4  -1   14.90    3.20 
  12  -4  -1    7.70    2.00 
  12   4   1    7.70    2.90 
  12  -4  -1    7.70    1.50 
  13   4  -1   16.40    2.30 
  13  -4   1   19.80    2.40 
  13   4  -1   15.40    4.70 
  13  -4   1   17.70    2.70 
  13   4  -1   17.50    2.90 
  13   4   1   20.60    2.40 
  13   4   1   19.00    4.80 
  13  -4  -1   19.60    2.20 
  13  -4  -1   15.60    2.60 
  13   4   1   16.40    2.30 
  14   4  -1    2.50    1.70 
  14  -4   1    2.30    1.20 
  14   4  -1    2.40    1.30 
  14   4  -1    1.80    3.30 
  14  -4   1    2.50    1.90 
  14   4   1   -0.50    3.10 
  14  -4  -1    4.10    1.40 
  14   4   1    2.90    1.50 
  14  -4  -1    3.30    2.00 
  15   4  -1    2.10    2.00 
  15  -4   1    5.50    2.30 
  15   4  -1    1.90    1.50 
  15   4  -1   -0.10    3.40 
  15  -4   1    2.50    1.30 
  15  -4  -1    3.90    2.40 
  15  -4  -1    2.30    1.40 
  15   4   1    3.70    1.60 
  15   4   1    2.20    3.00 
  15   4   1    0.20    1.80 
  16  -4   1    6.30    1.60 
  16   4  -1    5.60    2.20 
  16   4  -1    0.40    3.40 
  16  -4   1    4.80    2.60 
  16   4  -1    7.70    1.90 
  16   4   1    4.20    1.80 
  16  -4  -1    7.90    1.80 
  16  -4  -1    5.70    2.40 
  16   4   1    5.10    3.50 
  16   4   1    2.60    2.10 
  17   4  -1   -2.00    1.90 
  17   4  -1   -1.60    3.30 
  17  -4   1    2.30    1.60 
  17  -4   1    2.60    2.50 
  17   4  -1    2.00    1.60 
  17   4   1   -1.60    2.00 
  17  -4  -1    3.60    2.60 
  17   4   1    2.40    1.70 
  17   4   1    3.50    4.00 
  18   4  -1   16.90    2.80 
  18  -4   1   12.00    2.10 
  18   4  -1   15.30    2.30 
  18   4  -1   16.40    5.00 
  18  -4   1   18.40    3.20 
  18   4   1   15.50    2.50 
  18  -4  -1   17.00    2.40 
  18  -4  -1   12.90    3.20 
  18   4   1    8.80    2.60 
  19   4  -1    0.80    1.50 
  19  -4   1    2.40    2.50 
  19  -4   1    1.30    1.40 
  19   4   1    3.10    2.10 
  19   4   1    0.30    1.60 
  19  -4  -1    2.70    2.60 
  19  -4  -1    3.00    1.60 
  20  -4   1   22.50    2.80 
  20   4  -1   19.90    2.80 
  20  -4   1   25.90    3.60 
  20   4   1   19.30    3.10 
  20   4   1   25.60    3.10 
  20  -4  -1   27.20    3.80 
  21  -4   1    7.30    1.70 
  21   4  -1    7.20    1.80 
  21  -4  -1    7.50    1.70 
  21   4   1   11.40    2.00 
  22   4  -1   -0.20    1.30 
  22  -4   1    0.70    1.30 
  22  -4  -1    1.10    1.20 
  22   4   1   -1.70    1.20 
  23   4  -1   -0.10    1.10 
  23  -4   1    0.40    1.20 
   0  -5  -1   -0.70    1.40 
   0  -5  -1    0.50    1.00 
   0   5   1   -0.40    1.60 
   0  -5   1   -0.10    1.10 
   0  -5   1    0.20    0.80 
   0   5  -1   -0.70    1.30 
   1   5  -1 3728.23  257.97 
   1   5   1 3734.63  257.87 
  -1   5  -1 3759.32  258.17 
   2  -5   1  678.03   43.50 
   2  -5   1  610.54   42.80 
  -2  -5  -1  628.54   42.90 
  -2  -5  -1  671.43   43.30 
   2   5  -1  639.64   43.20 
   2   5  -1  574.34   43.10 
  -2   5   1  538.35   43.60 
  -2  -5   1  679.63   43.20 
   2  -5  -1  645.24   43.70 
   2   5   1  613.34   43.30 
   2  -5  -1  611.14   42.90 
  -2   5  -1  553.24   43.40 
   2   5   1  564.64   43.00 
   3  -5   1  297.17   21.30 
  -3  -5  -1  293.87   20.50 
  -3  -5  -1  321.47   21.00 
  -3   5   1  247.38   21.50 
   3  -5   1  286.67   20.50 
   3   5  -1  277.87   20.90 
   3   5  -1  299.27   21.00 
   3  -5  -1  291.47   20.60 
   3  -5  -1  289.37   21.60 
  -3   5  -1  265.67   21.30 
   3   5   1  312.07   21.10 
   3   5   1  291.07   20.90 
  -3  -5   1  305.27   20.90 
   4  -5   1 1071.49   74.59 
   4   5  -1 1110.99   75.19 
  -4   5   1  970.70   75.79 
   4  -5   1 1032.90   75.49 
   4   5  -1 1108.99   75.29 
  -4  -5  -1 1157.78   75.19 
  -4  -5  -1 1113.89   74.69 
   4  -5  -1 1008.60   75.79 
  -4  -5   1 1127.39   75.09 
   4   5   1 1109.09   75.19 
   4   5   1 1121.99   75.19 
   4  -5  -1 1094.99   74.79 
  -4   5  -1  987.40   75.59 
   5  -5   1 2182.08  152.98 
   5   5  -1 2239.98  153.98 
   5  -5   1 2051.49  154.08 
  -5   5   1 2142.19  154.58 
  -5  -5  -1 2404.16  153.68 
   5   5  -1 2348.17  153.78 
   5   5   1 2332.57  153.78 
  -5  -5   1 2304.07  153.58 
   5  -5  -1 2209.78  153.18 
  -5   5  -1 2160.48  154.38 
   5  -5  -1 2022.70  154.38 
   5   5   1 2232.88  153.88 
   6   5  -1  199.38   14.30 
  -6   5   1  180.68   15.50 
   6  -5   1  180.38   13.30 
   6   5  -1  181.48   14.70 
  -6  -5  -1  199.68   14.20 
   6  -5   1  166.28   14.80 
   6   5   1  193.98   14.30 
  -6  -5   1  203.58   14.20 
   6  -5  -1  168.88   15.10 
  -6   5  -1  190.48   15.30 
   6   5   1  198.58   14.70 
   6  -5  -1  184.58   13.50 
  -7  -5  -1 1701.53  113.99 
   7   5  -1 1683.43  114.19 
   7  -5   1 1540.45  113.09 
   7  -5   1 1445.36  114.69 
   7   5  -1 1658.73  114.59 
  -7   5   1 1729.43  115.59 
  -7  -5   1 1670.23  113.99 
   7  -5  -1 1427.96  114.89 
   7   5   1 1710.13  114.19 
   7  -5  -1 1582.74  113.29 
  -7   5  -1 1901.01  115.59 
   7   5   1 1636.44  114.49 
   8  -5   1    3.90    0.90 
   8   5  -1    2.60    2.80 
   8  -5   1    4.00    1.50 
  -8  -5  -1    1.70    1.90 
  -8   5   1    6.10    3.60 
   8   5  -1    3.10    2.20 
   8  -5   1    4.00    2.70 
   8  -5  -1    5.00    1.20 
  -8   5  -1    5.10    3.60 
   8   5   1    4.20    2.10 
   8  -5  -1    2.80    2.90 
   8   5   1    4.00    2.90 
  -8  -5   1    6.10    2.30 
   9   5  -1   19.10    3.90 
  -9   5   1   20.70    5.60 
   9  -5   1   17.00    4.30 
   9  -5   1   22.10    2.00 
   9   5  -1   21.30    4.40 
  -9  -5  -1   18.20    3.30 
   9   5   1   23.40    4.40 
   9   5   1   24.70    4.10 
   9  -5  -1   19.40    2.00 
  -9   5  -1   19.90    4.70 
   9  -5  -1   17.80    2.10 
   9  -5  -1   11.90    4.00 
  10   5  -1   21.50    5.00 
  10   5  -1   36.50    5.90 
 -10   5   1   43.20    7.60 
  10   5  -1   36.90    4.80 
  10  -5   1   29.10    2.70 
  10  -5   1   29.40    3.30 
  10  -5   1   28.10    5.60 
  10  -5  -1   31.90    5.90 
  10  -5  -1   28.20    2.60 
  10   5   1   36.50    4.80 
  10  -5  -1   27.50    3.20 
  10   5   1   28.70    5.10 
  10  -5  -1   28.40    2.80 
  11   5  -1    0.80    3.20 
  11   5  -1    2.00    1.30 
  11  -5   1    2.70    1.60 
  11   5  -1    3.40    2.40 
  11  -5   1    1.80    1.00 
  11  -5   1    2.30    0.60 
  11  -5   1    6.20    2.20 
  11   5   1    1.50    2.80 
  11   5   1    5.10    2.50 
  11   5   1    3.50    2.80 
  11   5   1    2.00    1.30 
  11  -5  -1    2.80    1.00 
  11  -5  -1    6.50    2.00 
  12  -5   1    3.10    1.90 
  12   5  -1    1.60    3.20 
  12  -5   1    2.00    1.20 
  12  -5   1    5.90    2.40 
  12   5  -1    3.10    1.40 
  12   5  -1   -2.90    4.00 
  12   5  -1    4.50    3.70 
  12  -5   1    2.10    0.60 
  12   5   1    2.40    2.90 
  12   5   1    2.20    1.40 
  12   5   1   -3.60    2.70 
  12  -5  -1    3.00    1.20 
  12  -5  -1    4.40    1.80 
  13   5  -1   24.70    5.60 
  13   5  -1   16.20    3.10 
  13  -5   1   21.50    1.70 
  13  -5   1   20.00    2.90 
  13   5  -1   24.20    2.70 
  13  -5   1   24.60    2.50 
  13   5   1   25.10    5.40 
  13   5   1   23.30    2.60 
  13   5   1   21.00    2.50 
  13  -5  -1   18.30    3.00 
  13  -5  -1   21.00    2.50 
  14  -5   1    2.80    1.90 
  14  -5   1    9.00    1.70 
  14   5  -1    5.40    1.90 
  14   5  -1    8.20    1.80 
  14   5  -1    9.10    4.00 
  14   5   1    7.10    1.70 
  14  -5  -1    6.00    2.30 
  14  -5  -1    6.20    0.80 
  14   5   1    5.10    2.00 
  14  -5  -1    7.90    1.50 
  14   5   1    3.70    3.40 
  15   5  -1    2.80    1.90 
  15  -5   1    4.50    2.40 
  15   5  -1    1.20    1.30 
  15  -5   1    0.50    1.30 
  15   5   1    0.30    3.20 
  15   5   1    3.90    1.70 
  15   5   1    1.50    1.40 
  15  -5  -1    3.40    2.30 
  15  -5  -1    2.10    1.40 
  16   5  -1    6.90    4.10 
  16  -5   1    0.10    1.30 
  16   5  -1   -1.70    1.80 
  16   5  -1    0.30    1.50 
  16  -5   1   -0.20    2.40 
  16  -5  -1   -0.60    1.30 
  16   5   1   -0.40    1.50 
  16   5   1    1.80    3.40 
  16   5   1   -0.20    1.80 
  16  -5  -1   -1.90    2.40 
  17   5  -1   34.70    7.40 
  17  -5   1   30.90    4.30 
  17   5  -1   37.30    4.40 
  17   5  -1   48.30    4.30 
  17  -5   1   52.99    4.10 
  17  -5  -1   45.90    4.10 
  17   5   1   33.80    6.70 
  17   5   1   37.70    4.40 
  17   5   1   47.00    4.30 
  17  -5  -1   45.60    5.20 
  18   5  -1    3.30    1.60 
  18   5  -1   13.80    5.40 
  18   5  -1    6.20    2.20 
  18  -5   1    4.10    1.70 
  18  -5   1    9.90    2.80 
  18  -5  -1    2.00    1.50 
  18   5   1    7.10    2.10 
  18   5   1    0.80    1.70 
  18   5   1    6.00    4.10 
  18  -5  -1   12.50    2.90 
  19   5  -1    7.80    2.00 
  19  -5   1    8.70    1.90 
  19  -5   1    5.80    2.70 
  19   5   1    4.90    2.20 
  19  -5  -1    9.80    1.90 
  19   5   1   12.10    2.00 
  20   5  -1    0.20    1.60 
  20  -5   1    1.60    2.70 
  20  -5   1    0.50    1.90 
  20   5   1   -2.30    2.00 
  21   5  -1    2.10    1.50 
  21  -5   1    1.90    1.40 
  21   5   1   -0.40    1.40 
  21  -5  -1    1.90    1.30 
  22   5  -1    5.40    1.60 
  22  -5   1    4.70    1.50 
  22  -5  -1    5.40    1.50 
  22   5   1    5.90    1.70 
   0  -6  -1 4141.89  260.97 
   0   6   1 3620.34  260.97 
   0   6  -1 3571.44  260.77 
   1  -6   1   23.30    3.30 
  -1   6   1   19.20    3.40 
   1   6  -1   19.60    3.00 
   1   6  -1   22.00    3.30 
   1  -6   1   18.90    2.40 
  -1  -6  -1   23.90    3.30 
  -1  -6  -1   19.60    2.60 
  -1  -6   1   23.30    3.00 
   1  -6  -1   24.50    3.70 
  -1   6  -1   21.50    3.60 
   1   6   1   29.70    3.80 
  -1  -6   1   20.70    2.50 
   1  -6  -1   19.60    2.60 
  -3   6   1  782.72   63.49 
   3  -6   1  981.10   63.29 
   3  -6   1  877.11   62.39 
  -3  -6  -1  983.90   62.99 
   3   6  -1  861.71   62.89 
  -3  -6  -1  940.31   62.59 
   3   6  -1  917.41   62.99 
  -3   6  -1  788.12   63.29 
   3   6   1  880.51   62.79 
   3  -6  -1  881.21   62.59 
   3   6   1  902.21   63.09 
   3  -6  -1  931.81   63.59 
  -3  -6   1  972.90   62.89 
   4  -6   1 2158.38  151.48 
   4  -6   1 2229.78  152.48 
   4   6  -1 2278.27  152.18 
  -4   6   1 1890.91  152.58 
  -4  -6  -1 2306.27  152.08 
   4   6  -1 2254.87  152.08 
  -4  -6  -1 2296.67  151.58 
   4  -6  -1 2194.88  151.58 
  -4  -6   1 2285.67  151.98 
   4   6   1 2265.67  152.08 
  -4   6  -1 1953.10  152.48 
   4  -6  -1 2153.38  152.68 
   4   6   1 2263.07  152.18 
  -5   6   1  382.46   32.70 
   5  -6   1  428.66   32.20 
   5   6  -1  474.15   31.80 
   5   6  -1  415.36   31.90 
   5  -6   1  440.76   31.00 
  -5  -6  -1  476.55   31.70 
  -5   6  -1  421.06   32.40 
   5   6   1  427.76   31.80 
   5  -6  -1  445.66   31.10 
   5   6   1  472.45   31.90 
  -5  -6   1  477.25   31.70 
   6   6  -1  125.19   11.10 
   6   6  -1  143.49   10.80 
  -6  -6  -1  148.29   10.70 
   6  -6   1  121.69   11.30 
  -6   6   1  130.99   11.90 
   6  -6   1  126.69    9.60 
  -6  -6   1  143.99   10.60 
   6  -6  -1  118.19   11.50 
   6   6   1  128.09   10.90 
   6  -6  -1  127.99    9.90 
   6   6   1  144.79   10.90 
  -6   6  -1  132.39   11.70 
  -7  -6  -1  202.18   14.60 
  -7   6   1  183.98   16.10 
   7   6  -1  195.18   15.30 
   7  -6   1  169.38   15.20 
   7  -6   1  181.28   13.50 
   7   6  -1  197.98   14.80 
  -7  -6   1  195.28   14.50 
   7   6   1  183.88   15.10 
   7  -6  -1  171.58   15.60 
   7  -6  -1  192.58   13.70 
   7   6   1  193.78   14.80 
  -7   6  -1  200.28   16.00 
   8   6  -1    5.60    3.20 
   8   6  -1    4.50    2.40 
   8  -6   1    5.70    2.90 
   8  -6   1    6.70    1.20 
   8  -6   1    5.50    1.60 
   8  -6   1    3.90    1.10 
  -8  -6  -1    5.30    2.40 
  -8   6   1    9.90    4.60 
   8   6   1    8.60    3.00 
  -8   6  -1    8.70    3.70 
   8  -6  -1    9.10    1.60 
   8  -6  -1    9.10    1.80 
   8  -6  -1    3.90    3.10 
  -8  -6   1   10.80    2.70 
   8   6   1    5.10    3.00 
   9   6  -1   11.60    3.60 
  -9  -6  -1    8.40    2.40 
   9   6  -1    9.50    3.10 
   9  -6   1   12.70    1.90 
   9  -6   1   10.60    1.50 
   9  -6   1    7.10    3.20 
   9   6   1    5.60    2.50 
  -9   6  -1    9.80    4.00 
   9  -6  -1   12.10    1.40 
   9  -6  -1   12.20    1.80 
   9  -6  -1    9.80    1.90 
   9   6   1   15.90    3.70 
 -10   6   1  120.79   11.70 
  10   6  -1   97.59    9.00 
  10   6  -1   98.39   10.70 
  10  -6   1   94.29    7.40 
  10  -6   1   89.89    6.70 
  10  -6   1   90.19    7.00 
  10   6  -1   91.99    9.60 
  10   6   1  102.29    9.80 
  10  -6  -1   88.39    9.90 
  10  -6  -1   89.89    7.00 
  10  -6  -1   91.19    7.40 
  10  -6  -1   91.29    7.00 
  10   6   1  104.29    9.00 
  11  -6   1   11.20    2.70 
  11  -6   1   10.60    2.00 
  11   6  -1   12.20    3.30 
  11   6  -1   13.80    1.60 
  11  -6   1   10.10    1.10 
  11   6  -1    6.50    3.40 
  11   6  -1    9.50    3.90 
  11  -6   1   11.40    1.60 
  11   6   1   12.10    1.70 
  11  -6  -1   10.30    2.10 
  11  -6  -1    7.90    1.30 
  11  -6  -1    9.00    1.50 
  11   6   1    8.30    3.00 
  11   6   1   10.00    4.50 
  12   6  -1   24.10    2.70 
  12  -6   1   26.50    2.60 
  12  -6   1   26.30    2.00 
  12   6  -1   14.70    7.70 
  12   6  -1   19.40    5.00 
  12   6  -1   30.20    5.40 
  12   6   1   30.60    5.70 
  12   6   1   26.40    5.40 
  12  -6  -1   25.60    2.60 
  12   6   1   21.00    2.80 
  13   6  -1   12.00    4.20 
  13  -6   1   10.20    2.20 
  13   6  -1   11.50    1.90 
  13  -6   1   12.10    1.80 
  13  -6   1   10.40    1.10 
  13   6   1    7.90    3.90 
  13   6   1   11.00    1.90 
  13  -6  -1   12.90    2.10 
  13  -6  -1   12.10    2.40 
  13  -6  -1   11.80    1.20 
  14   6  -1    4.90    1.60 
  14   6  -1    4.70    1.70 
  14  -6   1    6.60    2.40 
  14  -6   1    4.00    1.40 
  14  -6   1    4.80    0.80 
  14   6  -1   11.90    4.40 
  14  -6  -1    4.80    1.60 
  14   6   1    6.80    1.70 
  14   6   1    1.30    3.60 
  14  -6  -1    6.50    0.90 
  14   6   1    3.10    1.70 
  14  -6  -1    4.50    2.30 
  15   6  -1    1.30    1.50 
  15  -6   1    2.20    1.40 
  15   6  -1    6.90    1.90 
  15  -6   1    4.10    2.50 
  15   6  -1    1.30    3.40 
  15   6   1    2.50    1.80 
  15  -6  -1    5.50    1.60 
  15   6   1    4.20    1.50 
  15  -6  -1    1.90    2.20 
  16  -6   1   26.00    3.00 
  16   6  -1   25.50    3.10 
  16   6  -1   24.50    5.90 
  16  -6   1   17.60    4.40 
  16   6  -1   18.20    2.80 
  16  -6  -1   28.30    3.00 
  16   6   1   21.60    3.20 
  16   6   1   21.40    5.40 
  16  -6  -1   28.30    4.60 
  16   6   1   21.60    2.90 
  17   6  -1   13.10    2.20 
  17  -6   1    9.90    2.80 
  17   6  -1    9.50    4.80 
  17  -6   1   11.60    2.20 
  17   6  -1   14.60    2.50 
  17  -6  -1   13.10    2.20 
  17   6   1   10.30    2.10 
  17   6   1   14.80    2.50 
  17  -6  -1   15.60    3.10 
  17   6   1   11.00    5.00 
  18   6  -1   -2.70    1.50 
  18  -6   1   -0.80    1.40 
  18  -6   1   -3.10    2.20 
  18   6  -1    0.60    4.10 
  18  -6  -1    2.00    2.70 
  18   6   1   -0.90    1.40 
  18   6   1    0.80    4.50 
  18   6   1   -4.10    1.70 
  18  -6  -1   -0.30    1.40 
  19  -6   1    0.90    1.50 
  19  -6   1    0.60    2.50 
  19   6  -1    1.90    1.60 
  19  -6  -1    3.20    1.60 
  19   6   1    3.40    1.80 
  19   6   1    2.20    2.00 
  20  -6   1    6.10    2.00 
  20   6  -1   10.90    2.80 
  20  -6  -1    9.40    2.00 
  20   6   1   13.90    3.30 
  21   6  -1    3.80    1.50 
  21  -6   1    2.60    1.50 
  21   6   1    1.30    1.50 
  21  -6  -1    4.20    1.50 
  22  -6   1    2.30    1.30 
  22   6  -1    2.10    1.40 
  22   6   1    2.90    1.60 
  22  -6  -1    0.20    1.20 
   0  -7   1    0.70    1.50 
   0   7  -1    1.00    2.00 
   0   7   1    1.60    2.10 
   0  -7   1    1.50    1.30 
   0  -7  -1    0.70    1.80 
   0  -7  -1    1.80    1.50 
   1  -7   1  840.22   52.79 
  -1   7   1  662.53   52.89 
   1   7  -1  732.03   52.49 
   1  -7   1  707.93   52.09 
  -1  -7  -1  762.32   52.19 
   1   7  -1  684.93   52.59 
  -1  -7  -1  839.02   52.89 
   1  -7  -1  797.92   52.99 
   1   7   1  799.52   52.49 
  -1  -7   1  785.62   52.59 
   1  -7  -1  699.73   52.19 
  -1   7  -1  685.63   52.79 
   1   7   1  733.63   52.79 
   2   7  -1  559.24   40.70 
  -2  -7  -1  617.24   40.80 
   2   7  -1  571.14   40.60 
  -2  -7  -1  579.34   40.20 
   2  -7   1  624.84   40.90 
  -2   7   1  491.35   41.00 
   2  -7   1  559.74   40.10 
   2   7   1  562.84   40.80 
   2  -7  -1  613.64   41.20 
  -2  -7   1  627.14   40.60 
  -2   7  -1  496.75   40.90 
   2  -7  -1  571.74   40.30 
   2   7   1  584.74   40.50 
   3  -7   1 7927.11  495.85 
  -3   7   1 6103.89  495.85 
   3   7  -1 6925.41  495.25 
   3   7   1 7354.66  495.25 
   3  -7  -1 7578.74  495.95 
   3   7   1 7228.28  495.55 
   4  -7   1  200.28   14.10 
   4  -7   1  210.58   15.40 
   4   7  -1  204.28   15.00 
  -4   7   1  171.68   15.60 
   4   7  -1  185.38   14.90 
  -4  -7  -1  213.68   14.90 
   4   7   1  201.78   15.10 
  -4  -7   1  218.18   14.80 
   4   7   1  187.88   14.80 
   4  -7  -1  191.58   14.30 
  -4   7  -1  164.38   15.20 
   4  -7  -1  183.48   17.50 
   5   7  -1   27.00    4.40 
   5  -7   1   28.80    4.70 
   5   7  -1   21.30    4.00 
  -5  -7  -1   32.40    4.00 
  -5   7  -1   31.30    4.80 
   5   7   1   27.70    4.30 
  -5  -7   1   30.50    3.90 
   6  -7   1  241.78   17.10 
   6   7  -1  214.28   18.30 
   6   7  -1  257.77   18.30 
   6  -7   1  232.18   18.70 
  -6   7   1  217.18   19.10 
  -6  -7  -1  263.47   18.10 
  -6  -7   1  264.17   18.10 
  -6   7  -1  229.68   19.00 
   6   7   1  255.87   18.40 
   6   7   1  230.88   18.30 
   6  -7  -1  238.38   17.30 
   6  -7  -1  228.68   19.00 
   7  -7   1  454.65   35.90 
   7   7  -1  514.95   35.50 
  -7   7   1  457.05   36.50 
  -7  -7  -1  519.85   35.20 
   7  -7   1  484.05   34.20 
   7   7  -1  488.15   35.70 
   7  -7  -1  499.45   34.40 
   7  -7  -1  453.65   36.20 
   7   7   1  515.75   35.60 
  -7   7  -1  482.55   36.40 
   7  -7  -1  461.75   34.20 
  -7  -7   1  513.55   35.20 
   7   7   1  506.35   35.70 
   8  -7   1   23.10    6.10 
   8  -7   1   22.70    2.70 
  -8   7   1   21.80    4.80 
  -8  -7  -1   28.10    3.90 
   8   7  -1   24.60    4.40 
   8  -7   1   23.80    2.40 
   8  -7   1   25.40    2.30 
   8   7  -1   25.00    4.60 
   8  -7   1   23.90    2.00 
   8   7   1   20.60    4.20 
   8   7   1   26.10    4.40 
  -8  -7   1   24.50    3.80 
   8  -7  -1   25.80    5.00 
   8  -7  -1   26.40    2.80 
   8  -7  -1   27.10    3.10 
   8  -7  -1   22.50    2.20 
   9  -7   1 1068.29   86.49 
   9  -7   1 1219.98   84.09 
  -9  -7  -1 1264.37   85.79 
  -9   7   1 1296.87   87.89 
   9   7  -1 1250.57   86.59 
   9   7  -1 1247.08   86.29 
   9  -7   1 1168.98   84.49 
   9  -7   1 1250.37   84.39 
   9  -7  -1 1199.68   84.59 
   9   7   1 1247.98   86.09 
  -9   7  -1 1401.16   87.89 
   9  -7  -1 1072.19   86.79 
   9   7   1 1229.48   86.39 
   9  -7  -1 1186.08   84.49 
  10  -7   1   87.79    6.90 
  10  -7   1   85.89    6.60 
  10  -7   1   88.19    6.30 
  10   7  -1   95.49    8.70 
 -10  -7  -1   88.49    8.20 
  10   7  -1   98.59    9.90 
  10   7   1   86.59    9.20 
  10  -7  -1   84.89    7.00 
  10  -7  -1   81.49    6.60 
  10   7   1   83.29    8.60 
  10  -7  -1   88.89    6.50 
  11  -7   1  234.08   15.30 
  11  -7   1  234.68   15.50 
  11   7  -1  213.08   17.40 
  11   7  -1  214.88   18.20 
  11  -7   1  213.78   14.80 
  11   7   1  187.38   15.10 
  11  -7  -1  204.28   15.10 
  11  -7  -1  217.78   15.20 
  11   7   1  208.48   18.40 
  11  -7  -1  205.78   15.50 
  11   7   1  216.88   18.00 
  12  -7   1   39.60    3.30 
  12   7  -1   34.50    6.30 
  12   7  -1   41.20    6.60 
  12  -7   1   37.00    4.10 
  12  -7   1   35.90    2.70 
  12  -7  -1   33.40    3.90 
  12   7   1   32.20    3.40 
  12  -7  -1   36.30    3.20 
  12   7   1   26.60    5.50 
  13  -7   1  197.48   14.70 
  13   7  -1  178.68   17.30 
  13  -7   1  213.38   13.90 
  13   7  -1  165.28   14.20 
  13  -7   1  226.68   14.50 
  13  -7  -1  197.28   14.70 
  13  -7  -1  225.18   14.40 
  13  -7  -1  216.98   13.90 
  13   7   1  163.88   14.20 
  13   7   1  197.98   17.50 
  14  -7   1   38.10    4.20 
  14  -7   1   38.30    2.80 
  14   7  -1   33.80    6.80 
  14  -7   1   41.40    3.50 
  14   7  -1   26.60    3.60 
  14  -7  -1   36.40    4.60 
  14   7   1   36.80    6.80 
  14  -7  -1   40.90    3.50 
  14   7   1   31.10    3.70 
  15   7  -1   -3.40    3.20 
  15  -7   1    2.00    2.30 
  15  -7   1    2.90    1.40 
  15   7  -1    0.30    1.70 
  15  -7   1    3.40    0.70 
  15   7  -1    4.00    1.60 
  15  -7  -1    4.10    0.80 
  15   7   1    7.00    3.90 
  15  -7  -1    2.30    1.40 
  15   7   1    3.90    1.80 
  15  -7  -1    5.90    2.60 
  15   7   1    0.40    1.60 
  16   7  -1   13.10    5.00 
  16   7  -1   20.30    2.80 
  16  -7   1   16.00    3.30 
  16   7  -1   14.90    2.50 
  16   7   1   17.30    5.20 
  16   7   1   19.30    2.60 
  16  -7  -1   24.80    2.80 
  16   7   1   17.20    2.60 
  16  -7  -1   22.90    3.50 
  17   7  -1    0.40    1.70 
  17   7  -1   -1.10    4.50 
  17  -7   1   -1.40    1.60 
  17  -7   1    1.40    2.60 
  17   7   1   -0.20    1.70 
  17   7   1   -1.00    3.80 
  17  -7  -1   -1.10    2.60 
  17   7   1    2.60    2.10 
  17  -7  -1   -0.70    1.40 
  18  -7   1    1.10    2.40 
  18  -7   1    0.20    1.50 
  18   7  -1   -0.80    1.40 
  18  -7  -1    0.70    1.50 
  18   7   1   -3.70    1.70 
  18   7   1    6.00    6.00 
  18   7   1    0.50    1.50 
  19  -7   1    3.60    2.60 
  19  -7   1    5.00    1.70 
  19   7  -1    2.00    1.80 
  19  -7  -1    5.10    1.60 
  19   7   1    4.60    1.90 
  20   7  -1    1.70    1.60 
  20  -7   1    0.10    1.40 
  20  -7  -1   -1.20    1.30 
  20   7   1    1.90    1.50 
  21  -7   1    1.40    1.40 
  21   7  -1    2.10    1.50 
  21   7   1    3.90    1.60 
  21  -7  -1   -0.70    1.20 
  22   7  -1    0.00    1.30 
  22   7   1   -1.20    1.30 
   0  -8   1 5510.65  352.36 
   0  -8  -1 5590.04  352.56 
   0   8   1 4690.93  352.56 
   0   8  -1 5005.00  352.46 
   0   8  -1 4722.43  352.36 
  -1   8   1   10.50    3.00 
  -1  -8  -1   11.40    2.10 
   1   8  -1   11.70    2.70 
  -1  -8  -1   19.40    3.20 
   1  -8   1   12.60    2.80 
   1   8  -1   14.10    3.10 
   1  -8   1   14.40    3.30 
   1  -8  -1   12.80    2.20 
  -1  -8   1    9.20    1.90 
  -1   8  -1    8.60    3.30 
   1  -8  -1   11.30    2.80 
   1   8   1   11.00    2.40 
  -1  -8   1   12.40    2.50 
   1   8   1   10.10    2.80 
  -2   8   1  791.22   61.49 
   2   8  -1  826.12   59.89 
  -2  -8  -1  860.01   59.39 
  -2  -8  -1  929.61   59.99 
   2  -8   1  940.41   60.09 
   2   8  -1  837.12   59.79 
   2   8   1  801.02   59.59 
   2  -8  -1  931.21   60.39 
  -2  -8   1  923.71   59.89 
   2   8   1  788.52   59.99 
   2  -8  -1  863.81   59.49 
  -2   8  -1  716.23   59.99 
  -3  -8  -1  254.97   17.60 
   3  -8   1  250.17   17.80 
   3   8  -1  234.88   17.40 
   3   8  -1  232.48   17.60 
   3  -8   1  227.08   16.80 
  -3  -8  -1  248.28   16.90 
  -3   8   1  191.08   17.90 
   3  -8  -1  228.78   17.30 
   3   8   1  225.78   17.80 
  -3   8  -1  190.88   17.70 
  -3  -8   1  260.97   17.50 
   3  -8  -1  239.18   18.10 
   3   8   1  225.38   17.70 
  -4  -8  -1  316.37   21.50 
   4  -8   1  318.67   21.90 
   4   8  -1  275.27   21.40 
  -4  -8  -1  298.67   20.80 
   4  -8   1  288.27   20.60 
  -4   8   1  252.47   22.10 
   4   8  -1  287.47   21.50 
   4   8   1  288.47   21.60 
  -4   8  -1  250.97   21.80 
   4   8   1  274.37   21.30 
  -4  -8   1  318.57   21.40 
   4  -8  -1  299.87   22.10 
   4  -8  -1  277.77   21.10 
   5   8  -1    9.60    2.80 
   5  -8   1   14.60    2.30 
  -5  -8  -1   17.10    3.10 
   5   8  -1   15.30    3.40 
   5  -8   1   14.00    3.40 
  -5   8   1   12.10    3.50 
  -5   8  -1   17.80    3.90 
   5  -8  -1   15.00    2.70 
   5  -8  -1   17.30    4.00 
   5   8   1   12.70    3.10 
  -5  -8   1   17.30    3.00 
   5   8   1   13.80    3.30 
   6   8  -1   30.50    5.60 
   6   8  -1   30.90    5.30 
   6  -8   1   29.00    5.10 
  -6   8   1   28.40    5.50 
  -6  -8  -1   40.40    4.60 
   6  -8   1   28.60    3.20 
   6  -8  -1   32.30    5.50 
  -6   8  -1   28.00    5.20 
   6   8   1   30.40    4.90 
  -6  -8   1   34.00    4.60 
   6  -8  -1   32.40    3.50 
   6   8   1   44.00    5.30 
   7  -8   1   95.09    7.70 
   7   8  -1  103.69    9.70 
   7  -8   1  108.49    7.30 
   7  -8   1   97.99    9.70 
   7  -8   1  102.59    7.80 
   7   8  -1  100.29    9.30 
  -7   8   1   87.49   10.20 
   7  -8   1  109.09    7.60 
  -7  -8  -1  110.59    9.00 
  -7  -8   1  108.79    9.00 
   7   8   1   96.39    9.50 
  -7   8  -1   96.29   10.10 
   7  -8  -1  104.69   10.20 
   7  -8  -1  106.49    8.10 
   7  -8  -1  105.09    7.50 
   7  -8  -1   93.09    7.70 
   7   8   1  106.59    9.50 
   8   8  -1  151.38   12.50 
  -8  -8  -1  157.98   12.20 
   8  -8   1  134.39   10.70 
   8  -8   1  149.88   10.30 
   8  -8   1  142.89   13.00 
   8  -8   1  154.68   10.70 
  -8   8   1  150.68   13.90 
   8  -8   1  150.38   10.80 
   8   8  -1  153.48   13.10 
   8  -8  -1  142.09   13.20 
  -8  -8   1  148.69   12.00 
   8  -8  -1  153.78   10.60 
   8   8   1  146.89   12.50 
   8   8   1  140.29   12.80 
   8  -8  -1  143.09   11.20 
  -8   8  -1  154.48   13.70 
   8  -8  -1  134.29   10.80 
  -9   8   1   87.89   14.60 
   9  -8   1  102.79    8.40 
   9  -8   1  116.39    8.20 
  -9  -8  -1  110.99   10.20 
   9  -8   1  112.09    7.80 
   9   8  -1  103.19   10.00 
   9   8  -1  112.09   10.90 
  -9  -8   1  110.49    9.70 
   9  -8  -1  113.09    8.50 
   9  -8  -1  117.29    8.10 
   9   8   1  116.59   10.70 
  10  -8   1    1.90    0.60 
  10   8  -1    0.40    2.50 
  10  -8   1    1.70    1.10 
  10  -8   1   -0.80    1.70 
  10   8  -1    5.40    3.60 
 -10  -8  -1    2.80    2.20 
  10   8   1   -1.90    3.00 
  10   8   1   -3.80    2.40 
  10  -8  -1    1.60    1.00 
  10  -8  -1    0.80    1.10 
  10  -8  -1    3.70    1.80 
  11  -8   1    1.50    0.70 
  11  -8   1    2.10    1.10 
  11   8  -1    3.10    3.20 
  11   8  -1    4.10    3.20 
  11  -8   1    5.20    2.10 
  11   8   1    3.90    1.30 
  11   8   1    1.10    3.10 
  11  -8  -1    3.30    2.00 
  11   8   1   -2.00    2.80 
  11  -8  -1    3.50    1.20 
  12   8  -1    4.80    3.70 
  12  -8   1    5.50    2.30 
  12  -8   1    8.30    1.60 
  12  -8   1    7.90    1.00 
  12  -8  -1    9.40    1.00 
  12   8   1    7.20    1.50 
  12  -8  -1    8.90    2.40 
  12   8   1    3.00    3.20 
  13  -8   1   42.20    3.70 
  13   8  -1   36.00    6.70 
  13  -8   1   44.40    3.10 
  13  -8   1   37.00    4.60 
  13  -8  -1   43.00    3.70 
  13   8   1   44.00    7.30 
  13   8   1   30.20    3.60 
  13  -8  -1   38.20    4.70 
  14   8  -1   54.89   11.90 
  14  -8   1   58.59    4.70 
  14  -8   1   53.99    5.50 
  14  -8   1   49.80    3.90 
  14  -8  -1   56.69    5.60 
  14   8   1   43.70    4.50 
  14  -8  -1   57.79    4.70 
  14   8   1   38.50    7.60 
  14  -8  -1   56.39    3.90 
  15  -8   1  121.99    8.80 
  15   8  -1   93.89   12.40 
  15  -8   1  123.79    8.10 
  15   8  -1  116.29    8.80 
  15  -8   1  108.89    9.30 
  15   8   1  117.39    8.90 
  15  -8  -1  111.89    9.40 
  15   8   1   90.69   11.90 
  15  -8  -1  121.59    8.10 
  15  -8  -1  123.79    8.80 
  15   8   1   98.39    9.40 
  16  -8   1  114.19    8.10 
  16  -8   1  100.29    8.70 
  16   8  -1   76.49   11.90 
  16   8  -1  102.69    8.20 
  16   8   1  104.39    8.10 
  16  -8  -1  104.69    7.30 
  16  -8  -1  108.59    8.80 
  16   8   1   80.89   11.40 
  16  -8  -1  111.99    9.40 
  17  -8   1    3.60    2.60 
  17  -8   1    3.70    1.70 
  17   8  -1    1.20    1.60 
  17   8  -1   10.80    5.20 
  17  -8  -1    1.10    1.60 
  17   8   1    3.00    1.80 
  18  -8   1    4.20    1.60 
  18   8  -1    5.20    1.80 
  18  -8   1    3.10    2.60 
  18   8   1    1.80    1.70 
  18  -8  -1    1.80    1.50 
  19   8  -1    2.10    1.80 
  19  -8   1    3.20    1.70 
  19  -8  -1    4.60    1.70 
  19   8   1    1.70    1.80 
  20  -8   1    0.20    1.50 
  20   8  -1   -1.00    1.50 
  20   8   1    0.80    1.50 
  20  -8  -1    0.60    1.30 
  21  -8   1   -0.80    1.20 
  21   8  -1   -2.60    1.20 
  21  -8  -1    0.80    1.20 
  21   8   1    0.30    1.40 
  22  -8   1   15.40    2.10 
  22   8  -1   15.60    2.60 
  22   8   1   13.20    2.10 
  22  -8  -1   14.60    2.00 
   0  -9  -1    0.00    1.50 
   0  -9   1    0.70    1.70 
   0   9   1    0.10    2.30 
   0   9  -1    1.30    2.00 
   0  -9   1   -0.80    1.40 
   0   9  -1    0.50    1.90 
   0  -9  -1    0.80    2.60 
   1  -9   1   95.29    8.00 
  -1   9   1   88.09    8.60 
  -1  -9  -1   94.69    8.20 
  -1  -9  -1   79.89    7.30 
   1  -9   1   82.79    7.20 
   1   9  -1   86.59    8.20 
  -1  -9   1   81.19    7.20 
   1  -9  -1  105.19    8.50 
   1   9   1   88.89    7.90 
  -1   9  -1   77.89    8.30 
   1  -9  -1   90.39    7.40 
  -1  -9   1  104.59    8.00 
   2   9  -1  153.48   12.40 
   2   9  -1  153.78   12.20 
  -2  -9  -1  157.38   11.60 
   2  -9   1  169.58   12.40 
  -2  -9  -1  160.28   12.30 
  -2   9   1  124.79   12.60 
   2  -9   1  150.68   11.40 
   2   9   1  151.78   12.10 
   2  -9  -1  168.28   12.70 
  -2   9  -1  127.69   12.40 
  -2  -9   1  171.98   12.20 
   2  -9  -1  153.68   11.60 
   2   9   1  131.19   12.80 
   3   9  -1  857.41   61.69 
   3   9  -1  804.52   61.79 
  -3  -9  -1  895.31   61.19 
  -3  -9  -1  961.70   61.89 
   3  -9   1  937.91   62.09 
   3  -9   1  838.12   60.99 
   3   9   1  865.71   61.59 
   3  -9  -1  878.21   61.19 
   3  -9  -1  886.11   62.29 
   3   9   1  791.42   61.99 
  -3  -9   1  916.41   61.69 
   4  -9   1  250.67   18.40 
   4  -9   1  241.88   17.10 
  -4  -9  -1  255.47   18.00 
   4   9  -1  223.98   18.00 
   4   9  -1  221.08   18.00 
  -4  -9   1  245.18   17.90 
   4  -9  -1  226.48   17.20 
   4  -9  -1  239.88   18.60 
   4   9   1  223.18   18.60 
   4   9   1  223.58   17.90 
  -5  -9  -1   65.89    6.30 
   5  -9   1   59.39    4.30 
  -5   9   1   50.29    7.00 
   5   9  -1   54.99    6.40 
   5  -9   1   52.79    4.60 
   5  -9   1   54.89    6.50 
   5   9  -1   56.19    6.50 
   5  -9   1   61.39    5.10 
   5  -9  -1   62.29    7.20 
  -5  -9   1   65.19    6.10 
   5   9   1   64.39    6.40 
   5  -9  -1   59.69    5.30 
  -5   9  -1   49.20    6.80 
   6  -9   1    5.60    2.90 
   6  -9   1    7.80    1.70 
  -6   9   1    5.60    3.30 
   6  -9   1    6.40    1.30 
   6   9  -1    3.20    2.70 
   6  -9   1    5.70    0.80 
   6   9  -1    5.70    2.90 
  -6  -9   1    6.90    2.40 
   6  -9  -1    5.70    1.60 
   6  -9  -1    9.30    1.90 
   6  -9  -1    5.60    2.90 
  -6   9  -1    1.50    2.70 
   6   9   1    5.20    2.80 
   6   9   1    7.30    2.90 
   6  -9  -1    7.30    1.20 
   7  -9   1   99.09    7.60 
  -7   9   1   93.89   10.30 
   7  -9   1   86.99    7.40 
   7  -9   1  100.49    9.70 
   7  -9   1   95.09    7.00 
  -7  -9  -1  101.99    8.90 
   7   9  -1  100.29    9.70 
   7   9  -1   98.29    9.30 
   7  -9   1  103.79    7.50 
  -7  -9   1  100.19    8.80 
   7  -9  -1  102.99   10.00 
   7  -9  -1  100.19    7.30 
   7   9   1  103.59    9.60 
   7  -9  -1  106.69    7.90 
  -7   9  -1   91.19    9.90 
   7   9   1   92.79    9.30 
   7  -9  -1   98.59    7.50 
   8  -9   1  179.18   12.00 
  -8  -9  -1  174.98   13.90 
  -8   9   1  139.99   15.20 
   8   9  -1  167.18   14.30 
   8  -9   1  166.78   12.50 
   8  -9   1  169.58   12.60 
   8  -9   1  177.38   12.30 
   8   9  -1  173.98   14.80 
   8   9   1  179.48   14.60 
  -8  -9   1  175.98   13.90 
   8   9   1  167.58   14.40 
   8  -9  -1  183.38   12.40 
   8  -9  -1  174.08   12.10 
   8  -9  -1  172.98   12.70 
   8  -9  -1  175.28   12.50 
   8  -9  -1  164.08   15.10 
   9  -9   1  366.56   24.80 
   9   9  -1  351.16   26.80 
   9  -9   1  361.46   24.40 
  -9  -9  -1  364.06   26.50 
   9  -9   1  328.37   24.90 
  -9  -9   1  358.86   26.40 
   9  -9  -1  336.37   25.00 
   9   9   1  343.07   26.90 
   9   9   1  353.56   27.10 
   9  -9  -1  347.97   24.90 
   9  -9  -1  364.76   24.70 
   9  -9  -1  352.46   24.50 
  10   9  -1   27.20    5.60 
 -10  -9  -1   27.80    4.60 
  10  -9   1   28.10    2.70 
  10  -9   1   22.00    3.00 
  10  -9   1   28.80    2.20 
  10   9  -1   24.60    5.20 
  10  -9  -1   27.50    2.70 
  10   9   1   22.00    4.90 
  10  -9  -1   28.40    2.20 
  10  -9  -1   26.10    2.20 
  10  -9  -1   23.70    3.20 
  10  -9  -1   24.80    2.80 
  10   9   1   21.50    5.00 
 -10  -9   1   29.10    4.70 
  11  -9   1   -0.10    1.90 
  11  -9   1   -0.20    1.10 
  11  -9   1    0.90    0.70 
  11   9  -1    0.10    3.30 
  11   9  -1   -4.40    3.00 
  11   9   1    2.50    3.80 
  11  -9  -1    0.80    0.70 
  11  -9  -1    0.30    1.80 
  11   9   1   -0.70    2.70 
  11  -9  -1   -1.10    0.60 
  11  -9  -1    1.60    1.20 
  12  -9   1    0.30    0.70 
  12  -9   1    0.00    1.30 
  12   9  -1    1.40    3.50 
  12  -9   1    1.40    1.90 
  12  -9  -1   -2.30    2.00 
  12  -9  -1    0.20    1.20 
  12   9   1   -3.30    2.80 
  13  -9   1   34.40    3.80 
  13  -9   1   28.10    2.30 
  13   9  -1   28.80    6.10 
  13  -9   1   29.90    3.10 
  13   9   1   17.40    5.30 
  13  -9  -1   26.40    3.50 
  13  -9  -1   29.50    3.10 
  13  -9  -1   26.90    2.30 
  14  -9   1    1.40    1.60 
  14   9  -1    0.70    3.30 
  14  -9   1    5.20    2.60 
  14  -9   1    1.30    0.80 
  14   9   1    5.10    4.40 
  14  -9  -1    3.30    2.70 
  14  -9  -1    1.90    1.40 
  14  -9  -1    1.00    0.80 
  15  -9   1  172.38   11.70 
  15  -9   1  158.48   11.00 
  15   9  -1  120.79   15.00 
  15  -9  -1  165.88   11.70 
  15  -9  -1  160.18   11.00 
  15   9   1  138.99   15.30 
  16  -9   1    1.70    0.80 
  16  -9   1    3.00    2.70 
  16  -9   1    0.90    1.70 
  16   9  -1   -7.40    4.00 
  16   9  -1   -1.10    1.70 
  16   9   1    2.60    1.80 
  16  -9  -1    0.00    0.70 
  16   9   1   -8.50    3.90 
  16  -9  -1    1.00    1.60 
  17  -9   1   43.50    5.50 
  17  -9   1   46.60    4.50 
  17   9  -1   53.69    9.20 
  17   9  -1   47.60    4.60 
  17  -9  -1   45.30    4.40 
  17   9   1   50.39    4.70 
  18  -9   1   17.20    2.50 
  18   9  -1   12.40    2.30 
  18  -9  -1   15.10    2.30 
  18   9   1   17.80    2.50 
  19   9   1    1.80    2.40 
  20   9  -1   -1.40    1.50 
  20  -9   1    1.00    1.40 
  20  -9  -1   -1.10    1.30 
  20   9   1    1.00    1.70 
  21  -9   1    0.80    1.30 
  21   9  -1    1.40    1.40 
  21  -9  -1    2.00    1.30 
  21   9   1    1.50    1.50 
  22  -9   1   -0.10    1.20 
  22   9  -1    1.00    1.50 
  22   9   1   -0.50    1.80 
  22  -9  -1    0.30    1.20 
   0  10  -1   52.09    5.70 
   0 -10   1   46.20    4.80 
   0 -10   1   50.89    5.50 
   0  10  -1   42.70    5.80 
   0  10   1   57.79    5.70 
   0 -10  -1   50.29    5.80 
   0 -10  -1   47.70    4.90 
   0  10   1   44.00    6.00 
  -1  10   1   51.19    6.60 
   1  10  -1   57.29    6.30 
  -1 -10  -1   58.39    5.40 
   1 -10   1   55.79    5.30 
   1  10  -1   52.59    6.40 
  -1 -10  -1   61.69    6.30 
   1 -10   1   60.79    6.20 
   1  10   1   58.69    6.20 
  -1  10  -1   42.90    6.30 
   1  10   1   55.59    6.70 
  -1 -10   1   64.79    6.10 
   1 -10  -1   56.79    5.40 
   1 -10  -1   63.49    6.50 
  -2 -10  -1  137.59   11.20 
   2 -10   1  155.08    9.50 
   2 -10   1  136.39   11.30 
  -2 -10  -1  143.39   10.60 
   2  10  -1  127.49   11.10 
  -2  10   1  108.59   11.60 
   2 -10   1  137.79   10.40 
   2  10  -1  122.49   11.40 
  -2  10  -1  110.59   11.40 
  -2 -10   1  140.59   11.10 
   2  10   1  125.79   11.00 
   2 -10  -1  151.38   11.70 
   2 -10  -1  133.09   10.40 
  -2 -10   1  149.79    9.80 
   2  10   1  115.89   11.40 
   3 -10   1   73.99    5.30 
   3  10  -1   76.59    7.50 
   3 -10   1   84.99    7.70 
  -3  10   1   57.79    7.80 
  -3 -10  -1   78.79    6.60 
   3 -10   1   79.69    6.50 
   3 -10   1   71.09    5.60 
   3  10  -1   72.79    7.70 
  -3 -10  -1   81.69    7.40 
  -3 -10  -1   73.29    5.60 
  -3 -10   1   77.59    5.60 
  -3  10  -1   62.59    7.60 
   3  10   1   77.89    7.50 
   3 -10  -1   74.29    5.40 
   3 -10  -1   73.09    5.40 
   3  10   1   72.39    7.70 
  -3 -10   1   74.89    7.10 
   3 -10  -1   76.49    6.50 
   3 -10  -1   76.59    7.90 
   4 -10   1  185.38   13.40 
   4  10  -1  210.68   15.50 
  -4  10   1  173.78   16.00 
   4 -10   1  210.98   15.60 
   4 -10   1  184.38   13.60 
  -4 -10  -1  228.08   15.40 
  -4 -10  -1  175.28   13.50 
   4 -10   1  192.78   14.20 
   4  10  -1  182.98   15.30 
   4 -10  -1  196.78   14.40 
   4 -10  -1  207.98   15.90 
   4 -10  -1  190.48   13.50 
  -4 -10   1  182.08   13.60 
   4 -10  -1  185.18   13.40 
  -4 -10   1  219.58   15.20 
  -4  10  -1  164.88   15.60 
   4  10   1  186.88   15.50 
   4  10   1  186.88   15.20 
   5  10  -1   29.20    5.00 
   5 -10   1   32.50    2.80 
   5 -10   1   36.50    7.00 
  -5  10   1   27.70    5.50 
   5 -10   1   30.50    3.50 
  -5 -10  -1   28.90    4.60 
   5  10  -1   24.50    4.50 
   5  10   1   27.60    4.90 
   5 -10  -1   31.10    3.70 
   5 -10  -1   31.00    2.50 
   5  10   1   27.30    4.90 
   5 -10  -1   27.90    5.20 
   5 -10  -1   35.20    2.50 
  -5 -10   1   32.80    4.40 
   5 -10  -1   31.20    2.70 
   6 -10   1    0.50    2.50 
  -6  10   1    1.90    2.60 
   6 -10   1    3.20    1.40 
   6  10  -1    3.20    2.90 
   6 -10   1    4.80    1.60 
  -6 -10  -1    1.80    2.30 
   6 -10   1    4.00    0.80 
   6 -10   1    4.00    1.20 
   6  10  -1    6.20    2.70 
   6  10   1    6.70    2.90 
   6 -10  -1    3.90    1.60 
  -6 -10   1    1.30    2.10 
   6  10   1    3.50    2.90 
   6 -10  -1   -0.60    2.60 
   6 -10  -1    2.30    0.80 
   6 -10  -1    3.70    1.10 
  -6  10  -1    2.80    2.80 
  -7  10   1 1432.76  117.59 
   7 -10   1 1466.35  114.89 
   7 -10   1 1718.13  114.89 
   7  10  -1 1691.33  116.89 
   7 -10   1 1693.83  114.59 
   7  10  -1 1670.33  116.79 
  -7 -10  -1 1784.82  116.59 
   7 -10   1 1696.63  115.29 
   7 -10  -1 1718.03  114.59 
   7  10   1 1694.03  116.79 
   7 -10  -1 1703.13  114.89 
   7 -10  -1 1668.73  114.59 
   7  10   1 1633.44  116.89 
  -7 -10   1 1737.03  116.49 
   7 -10  -1 1639.94  117.49 
   7 -10  -1 1706.73  115.39 
   7 -10  -1 1614.94  114.89 
  -8 -10  -1  223.78   17.70 
   8  10  -1  202.88   18.00 
   8 -10   1  206.28   16.00 
   8  10  -1  230.28   19.20 
   8 -10   1  232.68   15.60 
   8 -10   1  243.58   16.00 
   8 -10  -1  237.58   15.70 
  -8 -10   1  223.38   17.70 
   8  10   1  206.28   18.10 
   8  10   1  228.68   18.40 
   8 -10  -1  221.08   16.40 
   8 -10  -1  220.58   16.10 
   8 -10  -1  232.48   16.00 
   9 -10   1   60.69    4.60 
   9 -10   1   68.59    5.40 
  -9 -10  -1   63.89    7.00 
   9  10  -1   63.59    7.50 
   9  10  -1   69.69    8.40 
   9 -10   1   61.59    5.00 
  -9 -10   1   62.99    7.10 
   9 -10  -1   59.49    4.60 
   9 -10  -1   66.19    5.50 
   9 -10  -1   56.99    5.30 
   9 -10  -1   60.99    4.60 
   9 -10  -1   63.89    5.00 
   9  10   1   61.29    7.90 
  10 -10   1   55.69    5.40 
  10  10  -1   55.79    9.80 
  10  10  -1   64.39    8.50 
  10 -10   1   59.39    5.10 
 -10 -10  -1   68.99    7.60 
  10 -10   1   59.69    4.60 
  10 -10  -1   66.79    4.60 
 -10 -10   1   67.79    8.70 
  10 -10  -1   64.39    5.40 
  10 -10  -1   64.09    5.10 
  10  10   1   60.89    8.00 
  10 -10  -1   61.79    5.20 
  10  10   1   54.29    7.90 
  10 -10  -1   61.49    4.60 
  11  10  -1    2.50    3.40 
  11 -10   1   -0.20    1.30 
  11 -10   1    2.60    2.10 
  11  10   1    1.30    3.10 
  11 -10  -1    1.10    0.70 
  11 -10  -1    1.20    1.30 
  11 -10  -1    1.00    2.10 
  12 -10   1   35.60    3.90 
  12  10  -1   26.40    5.70 
  12 -10   1   31.30    3.20 
  12 -10   1   32.40    2.60 
  12 -10  -1   33.00    2.70 
  12 -10  -1   28.20    3.30 
  12  10   1   39.30    6.80 
  12 -10  -1   35.90    4.20 
  13  10  -1    1.60    5.80 
  13 -10   1    3.00    1.60 
  13 -10   1    5.20    2.50 
  13 -10   1    3.30    0.90 
  13  10   1    2.50    3.90 
  13 -10  -1    1.90    2.30 
  13 -10  -1    3.60    1.40 
  13 -10  -1    2.20    0.90 
  14 -10   1   28.80    2.40 
  14 -10   1   28.40    3.90 
  14 -10   1   29.70    3.40 
  14  10  -1   17.90    5.40 
  14 -10  -1   30.90    2.50 
  14  10   1   25.80    6.40 
  14 -10  -1   30.80    3.30 
  15 -10   1   77.09    7.10 
  15 -10   1   90.79    7.70 
  15  10  -1   66.69   10.60 
  15 -10   1   86.29    6.00 
  15  10   1   73.49   10.60 
  15 -10  -1   88.49    6.10 
  16 -10   1   37.00    3.80 
  16 -10   1   33.80    4.20 
  16  10  -1   32.50    3.80 
  16 -10   1   36.20    2.90 
  16  10   1   35.90    3.80 
  16  10   1   19.00    6.50 
  16 -10  -1   32.20    3.60 
  16 -10  -1   38.20    2.80 
  17  10  -1   -1.40    1.70 
  17 -10   1    0.20    1.60 
  17 -10  -1    0.30    0.70 
  17 -10  -1    0.50    1.50 
  17  10   1   -0.60    1.60 
  18 -10   1   -0.40    1.50 
  18  10  -1    3.50    1.90 
  18  10   1    1.10    1.80 
  18 -10  -1    0.40    1.40 
  19 -10   1   -0.30    1.50 
  19  10  -1   -0.40    1.70 
  19  10   1    0.50    1.70 
  19 -10  -1    0.50    1.40 
  20  10  -1   18.70    2.70 
  20 -10   1   20.40    2.50 
  20 -10  -1   19.10    2.50 
  20  10   1   16.30    2.60 
  21  10  -1    2.30    1.60 
  21  10   1    1.10    1.50 
   0 -11   1    1.40    2.00 
   0  11   1    2.40    2.40 
   0  11  -1   -1.70    2.20 
   0 -11  -1    1.20    1.00 
   0 -11   1    0.80    1.00 
   0  11  -1    2.50    2.50 
   0 -11  -1    0.90    0.60 
   0 -11  -1   -0.60    1.70 
   0 -11  -1    0.80    2.00 
   0  11   1    2.50    2.40 
   0 -11   1    0.50    0.60 
   1  11  -1 1233.98   97.89 
   1 -11   1 1562.94   97.99 
  -1  11   1 1173.38   98.09 
   1 -11   1 1455.15   97.09 
   1  11  -1 1443.76   97.79 
  -1 -11  -1 1575.54   98.09 
   1 -11   1 1325.07   95.99 
   1 -11   1 1365.36   96.29 
  -1 -11  -1 1379.76   96.19 
  -1 -11  -1 1464.05   97.19 
   1 -11  -1 1310.97   95.99 
   1  11   1 1254.97   98.09 
  -1  11  -1 1200.28   97.99 
  -1 -11   1 1513.95   97.79 
  -1 -11   1 1374.36   96.29 
   1 -11  -1 1547.95   98.29 
   1 -11  -1 1419.06   97.09 
   1 -11  -1 1386.36   96.29 
   1  11   1 1553.14   97.79 
  -1 -11   1 1346.77   95.99 
   2  11  -1   57.59    6.40 
  -2  11   1   37.10    6.30 
   2 -11   1   48.90    4.10 
  -2 -11  -1   48.00    5.20 
   2 -11   1   49.20    3.70 
   2 -11   1   46.20    4.90 
  -2 -11  -1   50.49    4.00 
  -2 -11  -1   48.80    5.80 
   2 -11   1   57.09    6.10 
   2  11   1   48.80    6.00 
   2 -11  -1   48.70    3.70 
   2  11   1   44.20    6.20 
  -2 -11   1   59.39    4.00 
   2 -11  -1   51.09    6.30 
   2 -11  -1   48.20    5.10 
  -2  11  -1   37.00    6.10 
   2 -11  -1   50.29    3.80 
  -2 -11   1   56.49    5.80 
   2 -11  -1   52.89    4.00 
  -3 -11  -1  371.46   25.90 
  -3 -11  -1  346.77   25.00 
  -3 -11  -1  387.06   26.70 
   3 -11   1  391.16   27.00 
   3 -11   1  350.76   24.70 
   3  11  -1  319.17   26.60 
   3  11  -1  350.16   26.60 
   3 -11   1  353.16   25.00 
   3 -11   1  367.26   25.70 
   3 -11  -1  362.46   25.80 
   3  11   1  366.56   26.50 
   3 -11  -1  346.47   25.00 
   3 -11  -1  355.36   24.80 
   3 -11  -1  374.56   24.80 
   3 -11  -1  381.36   27.20 
  -3 -11   1  332.87   25.00 
  -3  11  -1  289.77   27.40 
   3  11   1  335.47   26.90 
  -3 -11   1  388.36   26.60 
   4 -11   1    1.00    0.70 
  -4 -11  -1    1.60    1.00 
   4 -11   1    2.70    2.60 
   4 -11   1    2.10    1.20 
   4  11  -1    5.70    3.10 
  -4 -11  -1    4.00    2.40 
   4  11  -1    2.00    2.30 
   4 -11   1    3.60    1.70 
   4  11   1    4.90    2.80 
  -4  11  -1    1.80    2.80 
   4 -11  -1    1.00    1.00 
   4 -11  -1    1.40    1.70 
  -4 -11   1    3.50    2.10 
   4  11   1    1.60    2.50 
  -4 -11   1    2.80    1.10 
   4 -11  -1    1.00    0.70 
   5 -11   1   16.00    2.00 
  -5  11   1   30.00    5.50 
   5 -11   1   16.10    1.60 
   5  11  -1   22.40    4.40 
   5 -11  -1   13.70    2.00 
   5 -11  -1   15.90    4.00 
   5 -11  -1   17.10    1.60 
   6  11  -1   19.00    4.20 
   6  11  -1   18.60    4.40 
   6 -11   1   18.30    2.10 
   6 -11   1   16.70    1.80 
   6 -11   1   21.90    3.00 
  -6 -11  -1   22.60    4.40 
   6 -11   1   16.80    2.20 
  -6  11   1   10.50    3.80 
   6  11   1   20.80    4.40 
  -6 -11   1   19.60    4.00 
   6  11   1   17.80    3.90 
   6 -11  -1   18.20    2.20 
   6 -11  -1   15.80    1.70 
   6 -11  -1   13.10    5.90 
   6 -11  -1   22.70    1.90 
   6 -11  -1   18.30    3.10 
   7 -11   1   79.69    6.00 
  -7 -11  -1   71.79    7.90 
   7 -11   1   75.49    5.80 
   7 -11   1   72.89    5.40 
   7  11  -1   71.19    8.50 
   7  11   1   62.39    8.40 
   7 -11  -1   74.99    5.80 
   7 -11  -1   78.69    5.50 
   7 -11  -1   76.69    6.50 
   7 -11  -1   74.89    5.40 
   7  11   1   79.89    8.50 
  -7 -11   1   74.29    7.80 
  -8 -11  -1    1.20    2.50 
   8  11  -1    0.00    3.10 
   8 -11   1    5.00    1.80 
   8 -11   1    2.00    0.80 
   8  11  -1    0.40    4.00 
   8 -11  -1    1.00    0.90 
   8 -11  -1    1.80    0.90 
   8 -11  -1    2.40    1.30 
   8  11   1    1.20    3.00 
   8  11   1    2.40    2.90 
   8 -11  -1    1.10    1.40 
  -8 -11   1    3.10    3.60 
   9 -11   1  161.38   13.30 
   9  11  -1  179.88   16.30 
  -9 -11  -1  182.28   15.40 
   9 -11   1  200.58   13.30 
   9  11  -1  166.98   15.80 
   9 -11   1  199.38   12.90 
  -9 -11   1  189.18   15.50 
   9  11   1  159.08   15.90 
   9 -11  -1  202.58   13.30 
   9 -11  -1  171.78   13.60 
   9 -11  -1  189.68   12.90 
   9  11   1  159.18   15.90 
   9 -11  -1  200.48   12.90 
  10  11  -1   78.69   10.10 
  10 -11   1   96.89    7.00 
  10 -11   1   88.99    6.50 
  10  11  -1   88.39   10.10 
  10 -11   1   87.59    7.30 
  10  11   1   91.19   10.10 
 -10 -11   1   97.89    9.60 
  10 -11  -1   91.69    6.50 
  11 -11   1   32.20    3.60 
  11  11  -1   26.60    6.00 
  11 -11   1   26.70    3.00 
  11 -11   1   30.50    2.40 
  11  11   1   26.60    5.70 
  11 -11  -1   27.30    3.10 
  11 -11  -1   27.10    2.50 
  12 -11   1    0.90    0.80 
  12  11  -1    4.00    3.60 
  12 -11   1   -0.10    1.30 
  12 -11   1   -2.40    2.20 
  12 -11  -1    0.80    0.90 
  12 -11  -1   -0.60    1.20 
  12  11   1   -1.40    3.40 
  13  11  -1    9.30    4.90 
  13 -11   1   12.70    2.90 
  13 -11   1   13.50    2.20 
  13 -11   1   14.00    1.60 
  13 -11  -1   14.70    2.30 
  13 -11  -1   14.10    1.60 
  13  11   1    9.90    4.70 
  14  11  -1   -2.10    3.80 
  14 -11   1   -0.70    1.40 
  14 -11   1   -0.90    0.80 
  14  11   1   -2.40    3.40 
  14 -11  -1    2.30    1.60 
  14 -11  -1   -0.10    0.80 
  15  11  -1   -1.00    4.30 
  15 -11   1    1.00    1.70 
  15  11   1   -6.60    3.70 
  15 -11  -1    1.70    1.50 
  15 -11  -1    3.40    1.50 
  16  11  -1   42.00    8.20 
  16 -11   1   51.69    4.80 
  16 -11   1   54.39    3.90 
  16 -11  -1   50.49    3.90 
  16 -11  -1   55.19    4.80 
  16  11   1   48.40    4.90 
  17 -11   1   23.00    2.20 
  17  11  -1   21.80    3.10 
  17 -11   1   24.90    3.10 
  17 -11  -1   20.20    2.00 
  17  11   1   25.10    3.30 
  17 -11  -1   21.10    2.80 
  18 -11   1    7.90    2.70 
  18  11  -1    6.80    2.20 
  18  11   1    8.20    2.40 
  19 -11   1    5.90    1.80 
  19  11  -1    3.90    1.80 
  19 -11  -1    4.50    1.70 
  19  11   1    6.60    2.00 
  20 -11   1    8.70    1.80 
  20  11  -1    5.40    2.00 
  20  11   1    8.00    2.10 
  20 -11  -1    9.20    1.80 
  21  11  -1   -1.10    1.50 
  21 -11   1    0.00    1.30 
  21 -11  -1    0.30    1.20 
  21  11   1    0.40    1.50 
   0 -12   1  831.02   64.19 
   0 -12   1  834.82   61.29 
   0  12   1  988.90   63.09 
   0 -12  -1  844.12   61.29 
   0  12  -1  974.00   63.19 
   0 -12   1  805.12   61.09 
   0 -12  -1  921.61   63.29 
   0 -12  -1  891.01   62.29 
   1  12  -1    2.40    2.70 
   1 -12   1    2.50    1.10 
  -1  12   1    3.80    2.60 
   1  12  -1    3.80    3.00 
   1 -12   1    1.40    0.70 
  -1 -12  -1    1.50    0.60 
   1 -12   1    3.70    2.20 
  -1 -12  -1    3.20    2.00 
  -1  12   1    4.40    2.70 
  -1 -12  -1    2.60    2.10 
  -1 -12  -1    1.80    1.10 
   1 -12  -1    0.60    0.60 
  -1 -12   1    6.10    2.60 
  -1 -12   1    2.10    1.10 
   1 -12  -1    2.10    2.50 
   1 -12  -1    0.40    1.10 
   1 -12  -1    1.50    1.80 
  -1 -12   1    1.20    0.70 
   1  12   1    2.30    2.60 
  -1  12  -1    5.60    2.70 
  -1  12  -1    3.20    2.60 
   1  12   1    1.60    2.40 
   2  12  -1  660.13   45.20 
   2 -12   1  656.43   45.20 
  -2 -12  -1  664.13   45.30 
   2 -12   1  618.24   43.10 
  -2 -12  -1  648.04   44.40 
  -2 -12  -1  616.54   43.10 
   2 -12   1  623.44   44.20 
  -2 -12  -1  618.64   43.30 
   2 -12   1  625.94   43.40 
   2  12  -1  560.14   45.50 
   2  12   1  542.35   45.30 
   2 -12  -1  610.64   43.10 
  -2 -12   1  620.84   43.00 
   2 -12  -1  623.84   43.40 
   2  12   1  603.54   44.90 
  -2 -12   1  652.83   45.10 
  -2 -12   1  623.94   43.30 
   2 -12  -1  657.13   44.30 
  -3 -12  -1    8.80    1.40 
   3 -12   1   10.30    1.10 
   3 -12   1   10.90    2.90 
  -3 -12  -1    8.80    1.00 
   3  12  -1    2.90    3.20 
   3 -12   1    9.20    1.50 
   3  12  -1    4.90    3.00 
   3 -12   1    8.80    2.20 
  -3 -12  -1   10.30    3.30 
  -3  12   1   10.90    3.40 
   3 -12  -1   13.00    3.90 
   3  12   1   10.50    3.40 
   3 -12  -1    8.30    1.10 
   3 -12  -1    9.30    1.50 
   3  12   1    4.90    2.90 
  -3  12  -1    5.60    3.30 
   3 -12  -1    9.90    1.30 
  -3 -12   1   10.10    1.50 
   3 -12  -1    9.00    2.40 
  -3 -12   1    3.80    2.40 
  -3 -12   1   10.20    1.00 
   4 -12   1  274.47   19.90 
  -4 -12  -1  263.07   18.80 
  -4 -12  -1  263.97   19.10 
  -4 -12  -1  301.77   21.20 
   4  12  -1  245.28   23.20 
   4 -12   1  266.07   18.80 
   4  12  -1  276.67   21.30 
   4 -12   1  263.77   19.20 
  -4 -12   1  266.77   18.80 
   4 -12  -1  264.97   21.50 
  -4 -12   1  271.17   19.10 
   4 -12  -1  285.77   18.90 
   4  12   1  281.67   21.20 
   4  12   1  246.78   21.40 
   4 -12  -1  270.87   19.20 
  -4 -12   1  287.97   22.60 
   4 -12  -1  273.77   20.00 
   4 -12  -1  271.27   18.90 
   5 -12   1  600.84   38.50 
   5 -12   1  562.14   39.50 
  -5 -12  -1  566.14   40.70 
   5 -12   1  605.44   38.90 
   5  12  -1  554.54   41.00 
   5  12  -1  483.15   41.30 
  -5 -12   1  583.04   38.40 
   5 -12  -1  598.34   38.50 
  -5 -12   1  471.55   41.70 
   5 -12  -1  560.94   39.60 
   5  12   1  533.65   40.70 
   5 -12  -1  601.84   38.80 
   5 -12  -1  568.64   38.60 
   5  12   1  475.05   40.90 
  -6 -12  -1  492.35   34.50 
   6 -12   1  458.95   32.40 
   6 -12   1  448.46   32.10 
   6  12  -1  427.16   34.70 
   6  12  -1  497.15   35.00 
   6  12   1  419.06   34.80 
   6 -12  -1  480.85   32.50 
   6 -12  -1  473.95   33.20 
  -6 -12   1  438.16   32.00 
  -6 -12   1  475.05   34.30 
   6 -12  -1  449.36   32.10 
   6 -12  -1  481.45   32.20 
   6  12   1  493.85   34.80 
   7 -12   1  207.18   14.30 
  -7 -12  -1  217.38   17.70 
   7  12  -1  170.28   16.70 
   7  12  -1  184.58   16.70 
   7 -12   1  203.48   13.90 
   7 -12  -1  207.68   14.00 
   7 -12  -1  191.68   14.90 
   7  12   1  191.28   16.70 
   7 -12  -1  204.98   14.20 
  -7 -12   1  189.38   16.10 
   7 -12  -1  203.48   13.90 
   8 -12   1   10.60    1.40 
  -8 -12  -1    9.50    3.50 
   8  12  -1    3.80    3.90 
   8 -12   1    9.70    1.80 
   8  12  -1   14.80    4.60 
   8  12   1   15.10    4.80 
  -8 -12   1   14.70    4.40 
   8 -12  -1   11.50    2.30 
   8  12   1   11.40    4.20 
   8 -12  -1   12.10    1.80 
   8 -12  -1   14.00    1.50 
   8 -12  -1   10.30    2.00 
   9 -12   1   12.60    1.40 
   9 -12   1   13.30    2.00 
  -9 -12  -1    3.10    4.00 
   9 -12   1   12.10    2.30 
   9  12  -1    9.80    4.40 
   9 -12  -1   14.50    1.50 
   9  12   1   11.40    4.30 
   9  12   1    6.10    4.90 
   9 -12  -1    8.20    2.00 
  10 -12   1   97.79    7.30 
  10 -12   1   94.09    6.70 
  10 -12   1   87.89    7.60 
  10  12  -1   88.49   10.40 
  10 -12  -1   97.69    6.80 
  10  12   1   79.49   10.50 
  10 -12  -1   93.69    7.30 
  11 -12   1    3.30    1.50 
  11 -12   1    5.50    2.30 
  11 -12   1    4.20    1.00 
  11  12  -1    0.90    3.60 
  11 -12  -1    3.90    1.00 
  11  12   1    9.20    4.60 
  11 -12  -1    4.70    1.60 
  12 -12   1    2.90    1.00 
  12  12  -1    3.40    4.20 
  12 -12   1    3.00    2.20 
  12 -12   1    3.70    1.70 
  12  12   1    5.10    5.90 
  12 -12  -1    4.10    1.00 
  12 -12  -1    4.50    1.70 
  13  12  -1  110.99   13.70 
  13 -12   1  139.89    9.50 
  13 -12   1  138.99   10.10 
  13  12   1  111.79   13.40 
  13 -12  -1  140.49   10.10 
  13 -12  -1  135.09    9.50 
  14 -12   1   42.20    3.60 
  14 -12   1   40.40    3.90 
  14  12  -1   32.20    7.30 
  14 -12  -1   32.70    5.00 
  15 -12   1   14.40    1.70 
  15 -12   1   17.20    2.60 
  15  12  -1   15.10    6.60 
  15 -12  -1   15.60    2.40 
  15 -12  -1   16.50    1.80 
  15  12   1    3.10    5.90 
  16 -12   1   34.70    3.80 
  16 -12   1   30.90    2.70 
  16 -12  -1   34.50    2.80 
  16 -12  -1   32.70    3.80 
  17 -12   1   61.19    4.50 
  17  12  -1   60.59    5.70 
  17 -12   1   61.99    5.50 
  17 -12  -1   59.79    5.30 
  17 -12  -1   62.29    4.50 
  17  12   1   56.39    5.60 
  18  12  -1    3.30    1.90 
  18 -12   1    4.10    1.80 
  18 -12  -1    4.40    1.70 
  18  12   1    3.00    1.90 
  19  12  -1    3.80    1.80 
  19 -12   1    3.90    1.60 
  19 -12  -1    3.60    1.50 
  19  12   1    3.60    1.90 
  20  12  -1   10.10    2.20 
  20 -12   1   11.60    2.00 
  20  12   1   10.00    2.20 
  20 -12  -1   13.10    2.80 
   0  13  -1    0.60    2.60 
   0 -13   1    0.90    0.70 
   0 -13  -1   -1.30    1.10 
   0  13   1   -1.90    2.50 
   0 -13   1    0.60    1.10 
   0  13  -1    0.60    2.70 
   0 -13  -1    1.10    2.50 
   0 -13   1    0.80    2.00 
   0  13   1    1.80    2.60 
   0 -13  -1   -0.80    0.60 
  -1 -13  -1   49.10    4.40 
   1  13  -1   67.79    7.10 
   1 -13   1   53.09    4.00 
  -1 -13  -1   51.09    4.00 
  -1 -13  -1   67.39    7.30 
  -1  13   1   66.99    7.50 
   1 -13   1   52.49    4.40 
   1  13   1   62.39    7.30 
  -1  13  -1   48.90    8.70 
  -1 -13   1   53.89    4.40 
   1 -13  -1   55.49    4.00 
  -1 -13   1   51.49    4.00 
   1 -13  -1   51.09    4.40 
  -2 -13  -1   13.70    1.30 
   2 -13   1   12.60    1.50 
  -2 -13  -1   15.00    1.80 
  -2 -13  -1   16.80    3.70 
   2 -13   1   12.60    1.80 
  -2  13   1   11.20    3.70 
   2  13  -1   14.30    3.90 
   2  13  -1    5.50    3.30 
   2  13   1   15.90    4.40 
   2 -13  -1   16.50    3.80 
  -2 -13   1   12.70    1.30 
  -2 -13   1   17.00    2.00 
   2 -13  -1   16.20    2.00 
   2 -13  -1   12.30    1.50 
   2 -13  -1   16.00    3.50 
   2  13   1   17.70    4.00 
  -2 -13   1   17.20    3.90 
   3 -13   1   38.50    3.70 
  -3 -13  -1   51.59    6.30 
   3  13  -1   33.90    6.10 
  -3 -13  -1   41.20    3.20 
  -3 -13  -1   43.80    3.60 
   3 -13   1   41.20    3.30 
   3 -13  -1   54.79    5.90 
  -3 -13   1   52.19    6.00 
  -3 -13   1   43.90    3.70 
   3 -13  -1   41.20    3.70 
   3 -13  -1   38.00    3.20 
   3  13   1   44.30    6.70 
  -3 -13   1   41.50    3.20 
   3  13   1   46.60    6.40 
   4 -13   1    3.80    1.40 
  -4 -13  -1    7.00    1.50 
   4 -13   1    4.10    1.00 
  -4 -13  -1    3.80    2.70 
  -4 -13  -1    4.20    0.70 
   4  13  -1    1.00    3.00 
   4  13  -1    1.30    3.20 
   4  13   1    0.40    3.00 
  -4 -13   1    4.20    1.30 
   4  13   1    5.80    3.60 
   4 -13  -1    7.60    3.80 
   4 -13  -1    3.20    0.90 
   4 -13  -1    2.90    1.30 
  -4 -13   1    3.40    2.70 
  -4 -13   1    3.30    0.70 
   5  13  -1  973.70   77.69 
  -5 -13  -1 1066.69   73.69 
   5 -13   1 1115.89   73.79 
   5  13  -1 1119.19   76.49 
  -5 -13  -1 1129.19   76.29 
   5 -13   1 1104.59   74.09 
  -5 -13   1  999.40   78.29 
   5 -13  -1 1073.39   73.79 
   5  13   1  939.91   76.49 
  -5 -13   1 1015.30   73.69 
   5  13   1 1160.88   76.49 
   5 -13  -1 1124.29   74.09 
   6 -13   1   -0.30    1.20 
   6  13  -1   -1.10    3.20 
  -6 -13  -1    0.60    0.50 
  -6 -13  -1    2.70    2.80 
   6 -13   1    0.50    0.80 
   6  13   1   -0.80    3.00 
   6  13   1    1.00    3.20 
   6 -13  -1   -0.20    3.00 
   6 -13  -1   -0.20    0.90 
   6 -13  -1    1.30    1.30 
   7 -13   1   36.70    3.50 
   7  13  -1   43.60    7.00 
  -7 -13  -1   36.90    6.80 
   7 -13   1   34.60    2.90 
   7  13   1   30.30    5.80 
   7 -13  -1   38.10    3.40 
  -7 -13   1   31.90    2.60 
   7 -13  -1   36.70    4.60 
   7  13   1   44.20    7.20 
   7 -13  -1   35.80    2.90 
   8 -13   1  174.68   12.30 
   8  13  -1  167.58   15.40 
   8 -13   1  170.08   11.80 
   8 -13  -1  172.58   11.80 
   8 -13  -1  159.28   12.80 
   8  13   1  154.88   15.00 
   9 -13   1  507.75   34.00 
   9 -13   1  507.75   34.40 
   9  13  -1  431.46   37.10 
   9 -13  -1  508.55   34.00 
   9 -13  -1  504.95   34.40 
   9  13   1  462.05   37.20 
  10 -13   1   47.80    4.60 
  10  13  -1   47.30    8.30 
  10 -13   1   50.39    4.00 
  10  13   1   51.99    8.40 
  10 -13  -1   50.49    4.50 
  10 -13  -1   54.39    4.00 
  11 -13   1   10.60    1.40 
  11  13  -1   11.50    6.20 
  11 -13   1   10.70    2.20 
  11  13   1   14.80    5.00 
  11 -13  -1    9.80    1.30 
  11 -13  -1   11.20    2.10 
  12 -13   1   79.49    5.70 
  12 -13   1   82.09    6.50 
  12  13  -1   51.19    9.90 
  12 -13  -1   81.89    5.70 
  12  13   1   61.59    9.60 
  12 -13  -1   80.59    6.40 
  13 -13   1    7.50    1.80 
  13  13  -1    9.30    4.90 
  13 -13  -1    7.10    2.00 
  13  13   1   17.70    5.40 
  14 -13   1    2.10    1.00 
  14  13  -1   -7.90    4.10 
  14 -13   1    2.10    1.70 
  14 -13  -1    2.80    1.00 
  14 -13  -1    2.20    1.70 
  14  13   1   -7.40    4.10 
  15 -13   1    0.00    0.80 
  15 -13   1    0.90    1.80 
  15  13  -1    3.20    5.00 
  15 -13  -1    1.30    1.60 
  15  13   1   -0.90    4.90 
  15 -13  -1   -0.30    0.90 
  16 -13   1    2.30    1.70 
  16 -13   1    3.10    0.90 
  16 -13  -1    1.20    0.90 
  16 -13  -1    0.90    1.60 
  17  13  -1    8.80    3.40 
  17  13   1    3.80    2.90 
  18 -13   1    1.60    1.60 
  18  13  -1    2.50    1.90 
  18  13   1    1.70    1.90 
  18 -13  -1    2.50    0.90 
  18 -13  -1    1.40    1.60 
  19  13  -1   -1.20    1.70 
  19 -13   1   -2.00    1.40 
  19  13   1    0.90    1.80 
  19 -13  -1    0.70    1.30 
  20  13  -1    0.60    1.60 
  20 -13   1    1.10    1.30 
  20 -13  -1   -1.60    1.20 
  20  13   1    0.40    1.70 
   0 -14  -1   66.59    6.40 
   0  14   1   66.29    7.50 
   0  14  -1   67.09    7.70 
   0 -14   1   49.99    4.70 
   0 -14  -1   60.49    4.70 
   0 -14  -1   52.49    4.20 
   0 -14   1   54.39    4.20 
   1 -14   1  878.21   59.09 
   1 -14   1  874.01   59.49 
   1  14  -1  823.62   61.49 
  -1  14   1  843.42   61.49 
  -1 -14  -1  860.41   59.39 
  -1 -14  -1  862.51   59.09 
   1 -14  -1  841.22   60.59 
  -1 -14   1  875.81   59.49 
   1 -14  -1  855.31   59.09 
   1  14   1  833.92   61.49 
  -1 -14   1  859.91   59.09 
  -1  14  -1  859.01   61.69 
   1 -14  -1  861.51   59.49 
   2  14  -1   27.20    5.20 
  -2  14   1   24.50    5.00 
  -2 -14  -1   26.10    2.20 
   2 -14   1   26.20    2.30 
  -2 -14  -1   30.10    2.80 
   2 -14   1   25.70    2.80 
   2 -14  -1   29.50    2.40 
  -2 -14   1   26.60    2.80 
  -2 -14   1   28.40    2.20 
   2 -14  -1   23.30    4.50 
   2 -14  -1   25.50    3.00 
  -2  14  -1   24.80    5.10 
   2  14   1   30.90    5.50 
   3 -14   1 1249.97   86.19 
   3 -14   1 1284.77   86.49 
  -3 -14  -1 1212.78   86.09 
   3  14  -1 1210.38   88.69 
  -3 -14  -1 1277.47   86.49 
   3 -14  -1 1252.17   87.59 
  -3 -14   1 1296.67   86.49 
   3 -14  -1 1243.18   86.19 
  -3 -14   1 1216.78   86.09 
   3 -14  -1 1289.87   86.49 
   3  14   1 1209.88   88.59 
   4  14  -1   11.40    4.20 
  -4 -14  -1    7.60    0.90 
   4 -14   1    7.40    1.60 
   4 -14   1    6.70    1.20 
   4 -14  -1    8.90    1.20 
  -4 -14   1    9.60    1.70 
  -4 -14   1    6.70    0.90 
   4  14   1    7.70    3.80 
   4 -14  -1    5.50    1.60 
   4 -14  -1    3.70    2.30 
   5 -14   1   14.40    2.10 
  -5 -14  -1   14.00    1.30 
   5 -14   1   15.60    1.70 
   5  14  -1   16.40    4.70 
   5 -14  -1   14.30    1.70 
   5 -14  -1   22.10    3.40 
   5 -14  -1   11.20    2.00 
  -5 -14   1   14.20    1.40 
   5  14   1   18.30    4.60 
  -6 -14  -1  101.69    7.40 
   6 -14   1  111.39    8.10 
   6  14  -1   99.09   11.20 
   6 -14   1  111.69    7.60 
   6 -14  -1  113.49    7.60 
   6 -14  -1  109.99    8.00 
   6  14   1   93.69   10.70 
   6 -14  -1   95.09    8.90 
  -6 -14   1  104.09    7.40 
   7 -14   1   20.20    2.10 
   7  14  -1   16.60    5.00 
   7 -14   1   23.90    2.70 
  -7 -14   1   19.50    1.60 
   7 -14  -1   18.50    2.40 
   7 -14  -1   19.90    2.10 
   7  14   1   16.80    4.90 
   7 -14  -1   19.60    3.50 
   8 -14   1  165.88   11.30 
   8  14  -1  135.99   14.70 
   8 -14   1  168.68   11.70 
   8  14   1  131.29   14.60 
   8 -14  -1  166.18   11.30 
   8 -14  -1  164.48   11.70 
   9 -14   1  159.98   11.40 
   9  14  -1  150.98   15.30 
   9 -14   1  172.18   12.00 
   9  14   1  148.89   15.20 
   9 -14  -1  160.88   11.40 
   9 -14  -1  163.48   11.90 
  10 -14   1    7.90    1.30 
  10  14  -1    9.00    6.20 
  10 -14   1    6.10    1.80 
  10  14   1    6.30    4.10 
  10 -14  -1    7.80    1.80 
  10 -14  -1    9.40    1.40 
  11  14  -1   11.20    5.40 
  11 -14   1   10.30    1.40 
  11 -14   1    6.40    2.00 
  11 -14  -1    9.90    1.40 
  11  14   1    8.90    4.70 
  11 -14  -1   12.50    2.20 
  12  14  -1   93.89   12.20 
  12  14   1   94.89   11.40 
  13 -14   1    2.10    1.70 
  13 -14   1    3.90    1.10 
  13  14  -1   -2.00    4.40 
  13  14   1    0.20    4.50 
  13 -14  -1    3.20    1.10 
  13 -14  -1    4.50    1.80 
  14 -14   1    0.60    1.60 
  14  14  -1    7.50    5.10 
  14 -14   1   -0.50    0.90 
  14 -14  -1    0.90    1.00 
  14 -14  -1   -0.10    1.60 
  14  14   1    4.90    5.70 
  15 -14   1    4.20    1.00 
  15 -14   1    3.30    1.90 
  15 -14  -1    1.60    1.70 
  15 -14  -1    4.00    1.00 
  16 -14   1   -0.30    1.50 
  16 -14   1    1.10    0.80 
  16 -14  -1   -1.40    1.50 
  16 -14  -1    1.10    0.90 
  17 -14   1   20.80    2.70 
  17  14  -1   16.30    2.90 
  17 -14   1   18.70    1.80 
  17  14   1   16.80    2.90 
  17 -14  -1   20.50    1.90 
  17 -14  -1   17.60    2.60 
  18 -14   1   -1.80    1.40 
  18  14  -1    0.10    1.80 
  18 -14  -1    1.50    1.40 
  18  14   1    0.40    1.70 
  18 -14  -1   -0.30    0.70 
  19  14  -1   17.70    2.60 
  19 -14   1   21.00    2.90 
  19 -14  -1   15.60    2.90 
  19  14   1   17.60    2.70 
   0 -15  -1   -0.10    0.70 
   0  15  -1    2.10    3.50 
   0 -15  -1   -0.10    1.40 
   0 -15   1    0.50    0.80 
   0  15   1    1.20    3.10 
   0 -15   1    1.70    1.40 
  -1 -15  -1  129.99    9.30 
   1  15  -1  155.18   13.00 
  -1 -15  -1  128.99    9.70 
  -1  15   1  154.78   12.60 
   1 -15   1  124.29    9.30 
   1 -15   1  107.79   10.50 
   1  15   1  123.49   12.30 
   1 -15  -1  127.49    9.30 
  -1  15  -1  143.69   12.80 
  -1 -15   1  128.69    9.20 
   1 -15  -1  128.49    9.70 
   2  15  -1    0.50    3.10 
  -2 -15  -1    0.00    0.70 
   2 -15   1   -0.60    1.30 
  -2  15   1   -0.90    3.10 
  -2 -15   1    1.60    1.40 
  -2  15  -1    2.90    3.20 
   2  15   1    1.40    3.10 
   2 -15  -1    1.30    1.30 
  -2 -15   1    0.30    0.70 
  -3 -15  -1  103.69    7.80 
   3 -15   1  101.79    8.10 
   3  15  -1  112.09   11.10 
  -3 -15  -1   96.79    7.30 
   3 -15   1   97.99    7.40 
   3 -15  -1  104.39    9.10 
  -3  15  -1  112.99   10.80 
  -3 -15   1  112.09    7.80 
   3 -15  -1  105.29    7.90 
   3  15   1  118.99   11.00 
   3 -15  -1   96.69    7.40 
  -3 -15   1   95.39    7.30 
   4  15  -1   20.10    5.00 
   4 -15   1   18.70    2.40 
   4 -15   1   20.30    1.90 
  -4 -15  -1   18.90    1.70 
   4 -15  -1   16.40    2.60 
   4 -15  -1   19.90    1.90 
  -4 -15   1   18.50    2.40 
   4 -15  -1   20.30    3.60 
  -4 -15   1   17.80    1.70 
   4  15   1   14.00    4.50 
   5  15  -1   23.40    5.50 
   5 -15   1   30.30    2.50 
   5 -15   1   24.00    3.20 
  -5 -15  -1   27.70    2.20 
   5 -15  -1   29.80    2.50 
   5  15   1   26.60    5.40 
   5 -15  -1   28.20    3.00 
  -5 -15   1   26.90    2.20 
  -6 -15  -1    8.50    1.00 
   6  15  -1   14.00    4.70 
   6 -15   1   11.00    1.40 
   6 -15   1    9.80    1.90 
   6 -15  -1    9.60    1.40 
   6 -15  -1    9.10    1.90 
   6  15   1   14.10    4.70 
  -6 -15   1    9.80    1.10 
   7  15  -1  132.69   13.10 
   7 -15   1  129.59    9.30 
   7 -15   1  134.89    9.80 
   7 -15  -1  130.19    9.30 
   7 -15  -1  132.99    9.80 
   7  15   1  125.39   13.10 
  -7 -15   1  122.59    9.10 
   8 -15   1    9.70    1.40 
   8  15  -1   10.80    4.30 
   8 -15   1    7.40    2.00 
   8 -15  -1    7.60    1.30 
   8  15   1    3.20    4.20 
   8 -15  -1    4.70    1.80 
   9 -15   1   86.09    6.20 
   9  15  -1   74.59   10.50 
   9 -15   1   81.99    6.90 
   9  15   1   84.09   14.60 
   9 -15  -1   84.69    6.30 
   9 -15  -1   89.69    6.90 
  10  15  -1   -1.20    4.00 
  10 -15   1    0.10    0.90 
  10 -15   1    2.50    1.70 
  10 -15  -1   -0.30    1.50 
  10 -15  -1   -0.40    1.10 
  10  15   1   -2.60    3.80 
  11  15  -1   15.70    6.60 
  11 -15  -1   28.60    3.10 
  11 -15  -1   30.50    3.40 
  11  15   1   25.60    6.80 
  12 -15   1   11.20    2.40 
  12  15  -1    9.80    5.10 
  12 -15   1    9.00    1.40 
  12  15   1    9.30    5.00 
  12 -15  -1   13.20    2.30 
  12 -15  -1   13.60    1.60 
  13  15  -1    4.40    5.30 
  13 -15   1    2.70    1.10 
  13 -15   1    4.80    1.90 
  13 -15  -1    2.40    1.70 
  13 -15  -1    4.30    1.20 
  13  15   1   15.80    8.50 
  14 -15   1    0.40    1.00 
  14 -15   1    1.20    1.60 
  14 -15  -1   -1.20    1.50 
  14 -15  -1   -0.10    1.00 
  15 -15   1   13.30    2.30 
  15 -15   1   10.80    1.40 
  15 -15  -1   10.10    1.40 
  15 -15  -1    9.70    2.20 
  16 -15   1    5.60    1.90 
  16 -15   1    6.20    1.10 
  16 -15  -1    7.10    1.90 
  16 -15  -1    5.40    1.10 
  17  15  -1    8.30    2.40 
  17 -15   1    8.50    1.10 
  17 -15   1    9.20    1.90 
  17 -15  -1    6.00    1.00 
  17 -15  -1    8.50    1.80 
  17  15   1    4.90    2.20 
  18  15  -1    8.80    2.30 
  18 -15   1    4.70    1.70 
  18  15   1    7.10    2.10 
  18 -15  -1    6.00    1.20 
  18 -15  -1    6.00    1.60 
  19 -15   1    9.80    1.80 
  19  15  -1   13.00    2.50 
  19  15   1   11.00    2.20 
  19 -15  -1    8.00    1.70 
   0 -16   1  237.78   17.50 
   0 -16   1  235.48   17.10 
   0 -16  -1  232.08   17.50 
   0  16  -1  300.87   21.00 
   0 -16  -1  236.18   17.10 
  -1  16   1   24.70    5.20 
   1 -16   1   19.20    2.60 
   1  16  -1   23.60    5.20 
   1 -16   1   15.80    1.80 
  -1 -16  -1   18.60    2.40 
  -1 -16  -1   16.20    1.80 
   1 -16  -1   17.20    1.80 
  -1  16  -1   26.50    5.30 
   1 -16  -1   19.40    2.50 
  -1 -16   1   18.70    2.40 
   1  16   1   26.10    5.60 
  -1 -16   1   15.60    1.80 
   2  16  -1   18.10    4.90 
  -2  16   1   19.90    5.00 
  -2 -16  -1   14.30    2.20 
   2 -16   1   16.90    1.80 
   2 -16   1   15.40    2.30 
   2  16   1   24.70    5.30 
   2 -16  -1   14.70    1.70 
  -2 -16   1   17.10    1.70 
   2 -16  -1   17.90    2.30 
  -2 -16   1   13.10    2.20 
  -2  16  -1   19.40    5.20 
  -3  16   1   89.89    9.90 
   3 -16   1   87.19    6.50 
  -3 -16  -1   98.19    6.90 
   3 -16   1   85.79    7.00 
   3  16  -1   90.49   10.20 
  -3 -16   1   91.99    6.90 
   3  16   1   95.49   10.30 
   3 -16  -1   88.79    6.90 
  -3  16  -1   82.19    9.90 
   3 -16  -1   85.09    6.50 
  -3 -16   1   83.99    6.50 
   4 -16   1    3.30    1.60 
  -4 -16  -1    2.70    0.70 
   4 -16   1    2.00    1.00 
   4  16  -1   10.30    4.40 
   4  16   1   11.90    4.20 
  -4 -16   1    6.00    1.70 
   4 -16  -1    1.80    1.10 
  -4  16  -1    7.20    3.70 
   4 -16  -1    1.40    1.40 
   5  16  -1   10.00    4.30 
   5 -16   1    7.20    2.00 
   5 -16   1    8.50    1.30 
  -5 -16  -1    7.80    1.00 
   5 -16  -1   13.60    2.10 
   5  16   1   14.70    4.60 
   5 -16  -1    9.50    1.40 
   6  16  -1   11.50    4.80 
   6 -16   1   16.90    2.50 
   6 -16   1   15.10    1.70 
  -6 -16  -1   11.70    1.30 
   6 -16  -1   14.60    2.20 
   6  16   1   13.20    4.60 
   6 -16  -1   15.20    1.80 
  -6 -16   1   15.00    1.50 
   7 -16   1   37.60    3.80 
   7 -16   1   36.10    2.90 
   7 -16  -1   34.30    3.00 
   7  16   1   26.10    6.20 
  -7 -16   1   30.50    2.60 
   7 -16  -1   34.40    3.70 
   8 -16   1   23.20    2.20 
   8 -16   1   24.10    3.00 
   8  16  -1   16.10    5.50 
   8  16   1   17.40    5.70 
   8 -16  -1   24.20    2.30 
   8 -16  -1   23.40    3.00 
   9 -16   1   65.89    4.90 
   9 -16   1   61.39    5.40 
   9  16  -1   62.19    9.70 
   9 -16  -1   65.99    5.60 
   9 -16  -1   62.79    4.90 
   9  16   1   51.49    8.80 
  10  16  -1   -3.90    4.30 
  10 -16   1    5.10    1.20 
  10  16   1   -1.80    4.40 
  10 -16  -1    5.30    1.30 
  10 -16  -1    4.40    1.90 
  11 -16   1  241.48   16.80 
  11  16  -1  207.68   20.90 
  11 -16   1  236.68   16.20 
  11  16   1  182.38   20.20 
  11 -16  -1  237.58   16.20 
  11 -16  -1  247.78   16.80 
  12 -16   1    3.10    2.00 
  12  16  -1   -6.40    4.70 
  12 -16   1    2.40    1.20 
  12 -16  -1    0.10    1.10 
  12 -16  -1    3.20    1.80 
  12  16   1   14.10    6.30 
  13 -16   1  206.78   15.10 
  13 -16   1  210.18   14.50 
  13 -16  -1  195.08   15.10 
  13 -16  -1  207.18   14.50 
  14 -16   1    9.40    1.40 
  14 -16   1    9.80    2.20 
  14 -16  -1    9.30    2.20 
  14 -16  -1    9.70    1.40 
  16 -16   1   18.90    1.90 
  16 -16   1   16.00    2.50 
  16 -16  -1   14.70    2.40 
  16 -16  -1   19.40    1.90 
  17 -16   1    0.80    0.70 
  17 -16   1    2.00    1.50 
  17  16  -1    3.80    2.10 
  17 -16  -1    1.20    0.80 
  17 -16  -1    0.60    1.30 
  17  16   1    0.20    1.80 
  18  16  -1    1.10    1.80 
  18 -16  -1    0.80    1.30 
  18  16   1   -0.40    1.70 
  18 -16  -1    0.00    0.70 
   0 -17  -1   -0.20    1.50 
   0 -17   1    2.50    1.60 
   0  17  -1   -3.00    3.20 
   0 -17   1   -0.30    0.90 
   0  17   1    1.80    3.50 
   0 -17  -1    0.20    0.80 
  -1 -17  -1   21.90    2.80 
  -1 -17  -1   20.00    2.10 
   1 -17   1   20.60    2.20 
   1 -17   1   22.10    2.90 
  -1  17  -1   36.80    6.40 
  -1 -17   1   23.10    2.20 
   1 -17  -1   27.40    3.20 
   1 -17  -1   21.00    2.30 
   1  17   1   30.20    5.70 
   2 -17   1   10.30    1.40 
   2 -17   1   13.70    2.30 
  -2 -17  -1   13.10    2.10 
   2  17  -1    9.30    4.20 
  -2 -17  -1   13.40    1.40 
  -2  17   1    8.00    4.20 
  -2 -17   1   13.60    1.60 
   2  17   1   10.40    4.20 
  -2 -17   1   11.80    2.10 
   2 -17  -1   13.70    2.20 
   2 -17  -1   10.70    1.40 
  -2  17  -1    9.10    4.30 
  -3 -17  -1    5.40    1.00 
   3 -17   1    4.70    2.00 
  -3 -17  -1    8.80    2.00 
   3 -17   1    7.60    1.30 
  -3  17   1    9.20    4.10 
   3  17  -1   11.70    4.70 
   3 -17  -1    6.10    1.20 
  -3 -17   1    5.20    1.70 
  -3 -17   1    6.70    1.10 
   3 -17  -1    3.60    1.90 
   3  17   1   14.80    5.00 
  -3  17  -1   17.90    5.10 
   4 -17   1   29.90    2.60 
  -4 -17  -1   28.60    2.40 
   4 -17   1   30.40    3.30 
   4  17  -1   20.70    5.90 
   4 -17  -1   29.90    2.70 
  -4  17  -1   24.70    7.60 
  -4 -17   1   27.30    2.40 
   4  17   1   30.20    6.40 
   4 -17  -1   23.00    3.10 
   5 -17   1   42.00    4.10 
   5 -17   1   41.70    3.20 
   5  17  -1   49.80   10.20 
  -5 -17  -1   34.00    3.00 
  -5  17  -1   34.80    6.80 
   5 -17  -1   33.80    3.90 
  -5 -17   1   38.40    3.00 
   5 -17  -1   42.10    3.30 
   5  17   1   41.30    7.50 
   6 -17   1   16.60    1.90 
   6  17  -1   19.80    5.80 
  -6 -17  -1   12.80    1.50 
   6 -17   1   18.60    2.70 
   6 -17  -1   18.60    1.90 
   6 -17  -1   14.30    2.50 
   6  17   1   15.30    5.30 
  -6 -17   1   16.00    1.50 
   7 -17   1    5.70    1.90 
   7  17  -1    7.50    4.50 
   7 -17   1    6.10    1.30 
   7 -17  -1    3.70    1.20 
   7 -17  -1    3.80    2.00 
  -7 -17   1    7.10    1.10 
   7  17   1   -5.10    4.00 
   8 -17   1   30.20    3.60 
   8  17  -1   20.30    6.40 
   8 -17  -1   32.30    3.60 
   8  17   1   32.30    6.90 
   9 -17   1    0.70    1.10 
   9 -17   1   -0.40    1.70 
   9  17  -1   -2.30    4.60 
   9  17   1   -0.60    4.30 
   9 -17  -1    0.80    1.20 
   9 -17  -1   -1.00    1.90 
  10 -17   1    8.30    1.40 
  10  17  -1   -1.80    5.00 
  10 -17   1    5.50    2.10 
  10  17   1    8.60    5.70 
  10 -17  -1    4.70    1.40 
  10 -17  -1    6.40    2.00 
  11 -17   1   11.00    1.60 
  11 -17   1    9.20    2.30 
  11  17  -1   10.10    6.20 
  11 -17  -1   10.60    2.30 
  11 -17  -1   10.00    1.60 
  11  17   1   10.00    5.60 
  12 -17   1  130.99   10.20 
  12 -17   1  135.89    9.50 
  12 -17  -1  129.49   10.10 
  12 -17  -1  130.79    9.50 
  13 -17   1    1.70    1.10 
  13 -17   1    3.70    1.90 
  13 -17  -1    0.10    1.10 
  13 -17  -1    1.60    1.70 
  14 -17   1    2.00    1.40 
  15 -17   1    7.00    1.20 
  15 -17   1    7.20    2.00 
  15 -17  -1    5.50    1.20 
  15 -17  -1    5.50    1.80 
  16 -17   1   18.30    2.70 
  16 -17   1   23.40    2.10 
  16 -17  -1   20.50    2.10 
  16 -17  -1   18.90    2.60 
  17  17  -1   -2.20    1.70 
  17 -17   1   -0.40    1.00 
  17 -17  -1    2.50    1.80 
  17  17   1   -0.60    1.70 
   0 -18   1  118.39   10.10 
   0 -18  -1  130.49    9.60 
   0  18   1  157.08   14.20 
   0 -18  -1  129.69   10.10 
   0 -18   1  126.89    9.60 
   0  18  -1  169.78   14.60 
  -1  18   1   71.39   10.20 
  -1 -18  -1   89.19    6.30 
  -1 -18  -1   82.29    6.80 
   1 -18   1   93.49    6.40 
   1 -18   1   86.89    7.00 
   1  18  -1   79.99   10.70 
  -1 -18   1   88.99    6.30 
  -1  18  -1   62.89   10.00 
   1 -18  -1   96.39    6.40 
   1  18   1   59.99   11.00 
   1 -18  -1   86.39    7.00 
  -1 -18   1   85.59    6.90 
   2 -18   1   88.29    6.90 
  -2 -18  -1   93.29    6.80 
  -2 -18  -1   84.09    6.20 
   2  18  -1   86.29   10.60 
  -2  18   1   86.89   10.30 
   2 -18   1   86.19    6.30 
  -2 -18   1   86.59    6.90 
   2  18   1   76.89   10.20 
   2 -18  -1   86.29    6.30 
  -2  18  -1   74.09   10.30 
   2 -18  -1   88.99    7.00 
  -2 -18   1   76.49    6.20 
   3 -18   1   10.20    2.20 
  -3 -18  -1   11.50    1.30 
   3  18  -1    0.40    3.90 
   3 -18   1   10.60    1.50 
  -3  18   1    9.30    4.50 
  -3  18  -1    9.60    4.70 
  -3 -18   1   11.10    1.30 
   3  18   1   10.00    4.40 
   3 -18  -1   10.60    1.50 
  -3 -18   1   11.40    2.10 
   3 -18  -1    8.60    2.00 
   4 -18   1   14.40    2.60 
   4  18  -1   13.40    5.10 
  -4 -18  -1   17.40    1.70 
   4 -18   1   17.20    1.90 
  -4  18   1   15.80    5.00 
   4 -18  -1   18.00    2.00 
  -4  18  -1    6.60    4.80 
  -4 -18   1   15.70    1.70 
   4 -18  -1   19.60    2.70 
   4  18   1   12.00    4.90 
   5 -18   1   19.10    2.90 
   5  18  -1   17.40    5.50 
  -5 -18  -1   19.40    1.90 
   5 -18   1   23.90    2.40 
  -5  18   1   17.80    5.00 
   5 -18  -1   20.70    2.20 
  -5  18  -1   22.80    5.80 
   5 -18  -1   22.70    3.00 
   5  18   1   21.60    5.70 
  -5 -18   1   19.40    1.90 
  -6 -18  -1   21.20    1.80 
   6  18  -1   11.20    5.30 
   6 -18   1   21.70    2.80 
  -6  18   1   17.20    5.20 
   6  18   1   18.80    5.90 
  -6  18  -1   12.30    5.00 
  -6 -18   1   18.90    1.80 
   6 -18  -1   25.50    3.00 
   7 -18   1   11.70    1.50 
   7  18  -1    8.50    5.30 
   7 -18   1    9.90    2.30 
   7 -18  -1   11.50    1.60 
   7  18   1   14.40    5.30 
   8  18  -1    6.20    5.70 
   8 -18   1   11.90    1.60 
   8 -18   1   17.90    2.60 
   8 -18  -1   11.60    2.40 
   8  18   1   10.40    5.40 
   8 -18  -1   12.40    1.60 
   9 -18   1   27.00    2.60 
   9 -18   1   24.10    3.20 
   9 -18  -1   26.00    2.60 
   9  18   1   10.10    7.70 
   9 -18  -1   21.30    3.00 
  10 -18   1   71.39    5.50 
  10 -18   1   76.29    6.20 
  10 -18  -1   67.89    6.20 
  10 -18  -1   72.49    5.50 
  11 -18   1    9.10    1.50 
  11 -18   1    8.00    2.20 
  11 -18  -1   11.00    1.60 
  11 -18  -1    9.00    2.30 
  12 -18   1   10.10    1.50 
  12 -18   1   10.30    2.40 
  12 -18  -1    9.70    2.20 
  12 -18  -1   12.10    1.60 
  14 -18   1    8.70    1.30 
  14 -18   1    6.10    2.00 
  14 -18  -1    5.80    1.90 
  14 -18  -1    7.20    1.30 
  15 -18   1    5.30    1.90 
  15 -18   1    5.20    1.10 
  15 -18  -1    6.10    1.10 
  15 -18  -1    8.90    1.80 
  16 -18   1   20.80    2.60 
  16 -18   1   20.00    2.00 
  16 -18  -1   19.10    3.30 
  16 -18  -1   20.10    2.00 
  17 -18   1   47.20    3.60 
  17  18  -1   41.30    5.40 
  17 -18   1   47.30    4.20 
  17  18   1   40.10    5.00 
  17 -18  -1   46.70    4.20 
  17 -18  -1   48.60    3.60 
   0 -19  -1    2.00    1.90 
   0 -19   1   -0.40    1.80 
   0  19  -1   -3.20    4.00 
   0  19   1   -1.00    3.80 
   0 -19  -1    1.60    1.10 
   0 -19   1    0.90    0.90 
  -1 -19  -1   47.90    4.30 
   1 -19   1   40.70    4.20 
   1 -19   1   39.20    3.50 
   1  19  -1   52.99    8.50 
  -1 -19  -1   40.00    3.40 
  -1  19   1   33.40    6.90 
   1 -19  -1   40.30    3.50 
   1 -19  -1   48.30    4.40 
  -1  19  -1   48.50    8.60 
  -1 -19   1   41.40    3.40 
   1  19   1   39.30    7.70 
  -1 -19   1   43.10    4.40 
   2 -19   1    1.10    1.00 
   2 -19   1    3.00    1.80 
   2  19  -1    5.20    4.50 
  -2 -19  -1    3.20    2.00 
  -2 -19  -1    2.90    1.00 
  -2  19   1    4.20    4.20 
  -2 -19   1   -1.00    1.90 
   2 -19  -1    2.70    1.20 
  -2 -19   1    2.60    1.00 
   2 -19  -1    3.40    1.70 
   2  19   1    1.20    4.60 
  -2  19  -1    1.70    3.90 
  -3  19   1   18.00    5.50 
   3  19  -1   27.80    6.20 
  -3 -19  -1    9.90    1.40 
  -3  19  -1   11.00    5.40 
   3  19   1   11.60    5.00 
  -3 -19   1    9.70    1.40 
   3 -19  -1   14.30    2.40 
  -4 -19  -1   36.90    3.30 
   4 -19   1   44.90    3.60 
  -4  19   1   49.40    8.50 
   4  19  -1   36.80    8.20 
   4 -19   1   43.10    4.70 
   4 -19  -1   43.80    3.50 
   4  19   1   50.99    8.70 
  -4  19  -1   35.10    7.10 
  -4 -19   1   41.10    3.40 
   5 -19   1   43.40    3.60 
   5 -19   1   49.50    4.50 
  -5  19   1   33.20    7.40 
  -5 -19  -1   39.70    3.30 
   5  19  -1   32.60    7.60 
   5 -19  -1   45.30    4.40 
   5  19   1   49.60    8.60 
  -5 -19   1   41.30    3.30 
   5 -19  -1   44.60    3.50 
  -5  19  -1   37.40    7.50 
   6  19  -1    2.90    4.60 
  -6 -19  -1    7.90    1.20 
  -6  19   1    7.30    4.20 
   6 -19   1    6.60    1.30 
   6 -19   1    5.70    2.00 
   6  19   1   13.70    5.90 
   6 -19  -1    7.60    2.10 
  -6  19  -1    6.00    4.40 
   6 -19  -1    8.80    1.50 
  -6 -19   1    6.40    1.00 
  -7  19   1   27.20    7.80 
   7 -19   1   29.30    3.70 
   7  19  -1   17.30   10.40 
   7 -19   1   31.10    2.90 
   7 -19  -1   28.80    3.70 
   7 -19  -1   29.40    2.90 
   7  19   1   31.10    7.00 
  -7  19  -1   33.80    7.30 
   8 -19   1   15.70    2.80 
   8 -19   1   17.80    2.10 
   8  19  -1   12.10    6.10 
   8 -19  -1   21.70    2.80 
   8 -19  -1   15.20    1.90 
  -8  19  -1   13.30    5.20 
   8  19   1   27.60    7.30 
   9 -19   1   20.50    2.30 
   9 -19   1   14.90    2.60 
   9 -19  -1   20.60    2.30 
   9 -19  -1   15.90    2.70 
   9  19   1   23.30    9.00 
  10 -19   1    1.30    1.90 
  10 -19   1    1.20    1.10 
  10 -19  -1    0.70    1.80 
  10 -19  -1    3.30    1.30 
  11 -19   1    1.50    1.10 
  11 -19   1    0.10    1.80 
  11 -19  -1    1.90    1.80 
  11 -19  -1    0.10    1.10 
  12 -19   1    0.30    2.00 
  12 -19  -1    3.20    2.60 
  13 -19   1   -0.30    1.00 
  13 -19   1    0.70    1.60 
  13 -19  -1    1.40    1.00 
  13 -19  -1    1.00    1.50 
  14 -19   1    0.90    1.00 
  14 -19   1    0.60    1.60 
  14 -19  -1   -0.50    0.90 
  14 -19  -1    1.20    1.50 
  15 -19   1   11.00    1.40 
  15 -19   1   11.40    2.10 
  15 -19  -1   13.50    1.50 
  16 -19   1    0.00    1.30 
  16 -19   1    0.70    0.80 
  16 -19  -1    0.20    1.30 
  16 -19  -1    0.30    0.80 
   0 -20  -1    0.80    1.10 
   0  20   1    1.00    4.90 
   0 -20   1   -0.30    1.90 
   0 -20   1   -0.40    1.00 
   0 -20  -1    0.10    1.90 
   0  20  -1    8.30    5.60 
   1  20  -1    2.40    4.70 
  -1 -20  -1    1.20    1.00 
  -1  20   1    8.20    5.20 
   1 -20   1    2.50    1.20 
   1 -20   1   -0.40    1.70 
  -1 -20  -1    1.40    1.70 
  -1 -20   1    0.80    1.00 
  -1 -20   1    2.20    2.00 
   1  20   1    7.20    4.80 
   1 -20  -1    3.20    1.90 
  -1  20  -1   -1.10    4.50 
   1 -20  -1    2.80    1.20 
   2 -20   1   13.50    1.80 
  -2 -20  -1   15.90    1.70 
   2  20  -1   12.90    5.50 
   2 -20   1   16.10    2.70 
  -2  20   1    6.50    5.20 
  -2 -20   1   13.10    2.60 
  -2 -20   1   15.70    1.90 
   2 -20  -1   15.90    1.90 
   2 -20  -1   15.30    2.60 
   2  20   1   15.10    5.40 
  -2  20  -1   17.80    5.80 
   3  20  -1    5.30    5.40 
  -3  20   1   -3.90    4.20 
  -3 -20  -1    4.60    1.00 
   3 -20   1    5.10    2.10 
   3 -20   1    4.40    1.30 
  -3  20  -1    7.70    4.60 
   3 -20  -1    4.70    1.30 
   3 -20  -1    1.80    1.90 
   3  20   1    5.10    4.90 
  -3 -20   1    4.00    1.10 
  -4 -20  -1    2.60    0.90 
  -4  20   1    0.40    7.20 
   4 -20   1    1.10    1.20 
   4  20  -1   -2.70    7.40 
   4 -20   1    0.80    1.90 
   4 -20  -1    0.00    1.20 
  -4  20  -1    8.70    8.30 
   4  20   1    0.90    4.60 
  -4 -20   1    2.10    0.90 
   4 -20  -1   -2.70    1.70 
   5 -20   1   28.90    2.80 
   5 -20   1   34.20    3.80 
  -5 -20  -1   25.10    2.40 
   5  20  -1   20.50    8.00 
  -5  20   1   20.10    6.00 
   5 -20  -1   34.60    3.70 
   5 -20  -1   29.40    2.80 
  -5 -20   1   30.50    2.40 
  -5  20  -1   14.80    6.00 
  -6  20   1    8.20    4.80 
   6  20  -1   -2.80    5.50 
   6 -20   1    1.40    1.20 
   6 -20   1    1.20    1.80 
   6 -20  -1    3.90    1.30 
   6  20   1    8.70    5.90 
  -6  20  -1   -0.10    4.40 
  -6 -20   1    2.40    0.80 
   6 -20  -1   -0.50    1.70 
   7 -20   1   43.20    3.50 
   7 -20   1   34.80    4.00 
   7 -20  -1   38.50    4.20 
   7 -20  -1   43.10    3.60 
   7  20   1   29.90    9.40 
   8 -20   1   -0.20    1.00 
   8 -20   1    2.40    1.80 
   8 -20  -1   -0.70    1.60 
   8 -20  -1    1.40    1.20 
   9 -20   1   44.40    3.90 
   9 -20   1   47.20    4.70 
   9 -20  -1   47.90    4.60 
   9 -20  -1   49.50    3.90 
  10 -20   1    2.50    1.80 
  10 -20   1   -0.40    1.10 
  10 -20  -1    1.80    1.60 
  10 -20  -1    0.70    1.10 
  11 -20   1   10.40    2.30 
  11 -20   1   10.10    1.50 
  11 -20  -1    7.90    1.40 
  11 -20  -1    8.00    2.00 
  12 -20   1    0.30    1.00 
  12 -20   1    1.10    1.60 
  12 -20  -1   -0.10    1.00 
  12 -20  -1    0.60    1.50 
  13 -20   1    4.30    1.70 
  13 -20   1    1.50    1.00 
  13 -20  -1   -0.60    1.50 
  13 -20  -1    2.00    1.10 
  14 -20   1    7.90    1.80 
  14 -20   1    4.20    1.10 
  14 -20  -1    6.30    1.20 
  15 -20   1    9.70    1.40 
  15 -20   1    7.40    1.80 
  15 -20  -1   12.40    1.80 
  15 -20  -1    6.90    1.60 
   0  21  -1   -1.30    5.20 
   0 -21  -1    0.60    1.10 
   0  21   1    4.50    5.00 
   0 -21  -1    0.60    1.90 
   0 -21   1   -0.80    1.00 
   0 -21   1    2.40    2.10 
   1  21  -1   86.19   13.10 
   1 -21   1  100.39    7.90 
   1 -21   1  103.19    7.20 
  -1 -21  -1   98.79    7.10 
  -1  21   1   67.19   12.00 
   1 -21  -1   94.19    7.70 
   1 -21  -1   98.19    7.10 
   1  21   1   88.89   12.80 
  -1 -21   1   97.59    7.90 
  -1 -21   1   97.09    7.10 
  -1  21  -1   96.09   12.60 
   2  21  -1   52.79    9.80 
   2 -21   1   55.69    5.20 
  -2  21   1   53.39    9.40 
   2 -21   1   60.59    4.60 
  -2 -21  -1   55.89    4.50 
   2 -21  -1   58.19    4.50 
  -2  21  -1   44.30    8.80 
   2  21   1   70.99   10.60 
   2 -21  -1   59.19    5.30 
  -2 -21   1   58.09    4.50 
  -3 -21  -1   38.90    3.20 
   3 -21   1   41.50    3.50 
   3 -21   1   34.60    4.10 
   3  21  -1   39.30    8.10 
  -3  21   1   33.30    7.50 
   3 -21  -1   44.70    3.50 
   3  21   1   34.80    8.00 
   3 -21  -1   39.40    4.20 
  -3 -21   1   39.20    3.30 
  -3  21  -1   30.70    8.20 
  -4 -21  -1   39.20    3.40 
   4 -21   1   47.40    4.50 
   4 -21   1   47.40    3.70 
   4  21   1   28.80    8.80 
   4 -21  -1   45.60    3.70 
   4 -21  -1   46.50    4.30 
  -4 -21   1   39.90    3.40 
  -5 -21  -1    5.40    1.00 
   5 -21   1    6.30    2.20 
   5 -21   1    6.40    1.30 
   5 -21  -1    3.40    1.30 
   5 -21  -1    7.70    2.10 
  -5 -21   1    4.60    1.00 
   6 -21   1   33.30    3.10 
   6 -21   1   36.40    3.90 
   6 -21  -1   31.40    3.00 
   6 -21  -1   25.70    3.50 
   7 -21   1    0.50    1.80 
   7 -21   1    1.70    1.20 
   7 -21  -1    2.20    1.80 
   7 -21  -1   -0.40    1.10 
   8 -21   1   29.00    3.50 
   8 -21   1   23.50    2.70 
   8 -21  -1   27.50    3.30 
   8 -21  -1   26.90    2.70 
   9 -21   1    4.70    3.60 
   9 -21  -1    1.90    2.40 
  10 -21   1    9.90    2.10 
  10 -21   1   10.80    1.60 
  10 -21  -1    7.20    2.00 
  10 -21  -1   10.90    1.50 
  11 -21   1   -0.60    1.10 
  11 -21   1    0.70    1.60 
  11 -21  -1    1.50    1.50 
  11 -21  -1    0.20    1.10 
  12 -21   1    3.50    1.60 
  12 -21   1    1.00    1.10 
  12 -21  -1    0.40    1.40 
  12 -21  -1    2.00    1.10 
  13 -21   1    1.30    1.00 
  13 -21   1    4.70    1.70 
  13 -21  -1    3.50    1.10 
  14 -21   1    3.30    1.50 
  14 -21   1    5.80    1.50 
  14 -21  -1    4.40    1.50 
  14 -21  -1    4.20    1.50 
   0 -22   1   22.60    3.00 
   0 -22  -1   17.70    2.10 
   0 -22   1   19.50    2.30 
  -1 -22  -1   53.79    4.50 
   1 -22   1   58.69    4.60 
   1 -22   1   59.59    5.50 
   1 -22  -1   55.89    4.60 
  -1 -22   1   63.79    4.60 
   1 -22  -1   54.09    5.30 
   2 -22   1   25.90    2.80 
  -2 -22  -1   24.10    2.50 
   2 -22   1   30.60    3.60 
   2 -22  -1   28.00    2.80 
  -2 -22   1   24.50    2.60 
   2 -22  -1   31.20    3.60 
  -3 -22  -1    0.80    0.90 
   3 -22   1   -0.10    1.20 
   3 -22   1   -0.40    1.80 
  -3 -22   1    0.60    0.90 
   3 -22  -1   -0.90    1.10 
   3 -22  -1    0.40    1.80 
   4 -22   1   -0.20    1.20 
   4 -22   1    2.00    1.90 
  -4 -22  -1    2.00    0.90 
  -4 -22   1    1.50    0.90 
   4 -22  -1    3.10    1.80 
   4 -22  -1    1.90    1.30 
   5 -22   1   40.00    3.50 
   5 -22   1   41.10    4.20 
  -5 -22  -1   39.80    3.30 
  -5 -22   1   30.40    3.00 
   5 -22  -1   39.00    4.10 
   5 -22  -1   41.70    3.50 
   6 -22   1    2.20    1.90 
   6 -22   1    1.00    1.20 
   6 -22  -1    3.20    1.90 
   6 -22  -1    0.50    1.20 
   7 -22   1    3.40    2.80 
   7 -22  -1    3.10    2.00 
   8 -22   1    7.20    2.10 
   8 -22   1   12.80    1.70 
   8 -22  -1   12.80    1.70 
   8 -22  -1    8.30    2.10 
   9 -22   1    1.10    1.70 
   9 -22   1    2.30    1.20 
   9 -22  -1   -1.40    1.50 
   9 -22  -1    0.60    1.10 
  10 -22   1    7.90    1.40 
  10 -22   1    4.10    1.70 
  10 -22  -1    6.20    1.40 
  10 -22  -1    2.40    1.60 
  11 -22   1   14.30    2.30 
  11 -22   1   16.10    1.80 
  11 -22  -1   13.90    2.20 
  11 -22  -1   15.60    1.80 
  12 -22   1    0.00    1.00 
  12 -22   1   -0.50    1.90 
  12 -22  -1    0.30    1.30 
  12 -22  -1    1.00    1.00 
   0 -23  -1   -2.60    1.00 
   0 -23   1    1.10    1.10 
   1 -23   1   11.60    1.70 
   1 -23   1   11.80    2.40 
  -1 -23  -1   12.30    1.60 
   1 -23  -1   13.20    1.70 
  -1 -23   1   13.00    1.60 
   2 -23   1   -0.20    1.10 
   2 -23   1    0.80    1.90 
  -2 -23   1   -0.70    1.30 
   2 -23  -1    1.40    1.20 
   2 -23  -1    0.30    2.10 
   4 -23   1   10.80    2.20 
   4 -23   1    9.60    2.30 
  -4 -23  -1   12.20    1.40 
  -4 -23   1   12.30    1.50 
   4 -23  -1   11.20    2.40 
   4 -23  -1   11.80    2.10 
   5 -23   1    2.80    1.30 
   5 -23   1    4.70    1.90 
   5 -23  -1    3.40    1.80 
  -5 -23   1    3.50    1.00 
   5 -23  -1    2.90    1.20 
   6 -23   1    5.30    1.30 
   6 -23   1    6.00    2.10 
   6 -23  -1    5.10    1.40 
   6 -23  -1    6.00    1.90 
   7 -23   1    3.40    1.30 
   7 -23   1    3.20    1.80 
   7 -23  -1    3.00    1.20 
   7 -23  -1    2.10    1.70 
   8 -23   1    1.50    1.20 
   8 -23   1    2.80    1.70 
   8 -23  -1   -0.10    1.10 
   8 -23  -1    3.10    1.60 
   9 -23   1    4.60    1.80 
   9 -23   1    6.00    1.30 
   9 -23  -1    6.00    1.40 
   9 -23  -1    3.90    1.60 
  10 -23   1    4.10    1.20 
  10 -23   1    4.20    1.70 
  10 -23  -1    5.40    1.20 
  10 -23  -1    3.90    2.60 
  11 -23   1    2.10    1.10 
  11 -23   1    2.50    1.40 
  11 -23  -1    2.20    1.10 
  11 -23  -1    3.90    1.40 
   0 -24   1   17.40    1.90 
   0 -24  -1   17.80    2.10 
   1 -24   1   39.30    3.30 
  -1 -24  -1   37.30    3.20 
   1 -24  -1   37.10    3.30 
  -1 -24   1   36.40    3.20 
   2 -24   1    4.40    1.30 
  -2 -24  -1    2.70    1.00 
   2 -24   1    1.10    1.80 
  -2 -24   1    3.60    1.10 
   2 -24  -1    0.60    1.10 
  -3 -24  -1   24.80    2.40 
   3 -24   1   23.40    2.60 
   3 -24   1   23.20    3.10 
  -3 -24   1   26.40    2.40 
   3 -24  -1   28.00    2.70 
   3 -24  -1   24.80    3.10 
   4 -24   1    1.40    1.20 
   4 -24   1    2.10    1.80 
   4 -24  -1    0.20    1.10 
   4 -24  -1    2.10    1.70 
  -4 -24   1    1.00    0.80 
   5 -24   1   71.19    5.80 
   5 -24   1   65.99    5.20 
   5 -24  -1   65.39    5.20 
   5 -24  -1   64.29    5.70 
   6 -24   1    3.60    1.30 
   6 -24   1   -2.30    1.50 
   6 -24  -1    2.50    1.60 
   6 -24  -1    2.60    1.20 
   7 -24   1    4.10    1.20 
   7 -24   1    3.70    1.70 
   7 -24  -1    5.10    1.70 
   7 -24  -1    7.60    1.40 
   8 -24   1    1.90    1.20 
   8 -24   1    3.00    1.50 
   8 -24  -1    1.60    1.10 
   9 -24   1    0.40    1.60 
   9 -24   1   -0.90    1.00 
   9 -24  -1   -0.70    1.20 
   9 -24  -1    1.50    1.10 
   0 -25   1    0.40    1.00 
   0 -25  -1   -1.20    0.90 
  -1 -25  -1    5.30    1.10 
   1 -25   1    5.60    1.20 
   1 -25  -1    6.30    1.20 
  -1 -25   1    6.40    1.20 
   2 -25   1    6.90    1.30 
  -2 -25  -1    4.90    1.10 
  -2 -25   1    5.20    1.10 
   2 -25  -1    5.70    1.20 
   3 -25   1    5.40    1.30 
   3 -25  -1    2.20    1.10 
  -3 -25   1    4.70    1.00 
   4 -25   1   11.10    2.10 
   4 -25   1    7.90    1.40 
   4 -25  -1   13.20    1.60 
   5 -25   1   -0.40    1.00 
   5 -25   1   -1.00    1.50 
   5 -25  -1    0.80    1.10 
   6 -25   1    1.40    1.10 
   6 -25  -1   -0.20    1.00 
   6 -25  -1    1.90    2.20 
   7 -25   1    0.60    1.00 
   7 -25   1    0.30    1.40 
   7 -25  -1    0.70    1.40 
   7 -25  -1    2.10    1.10 
   0 -26   1    1.00    1.30 
   0 -26  -1    0.10    0.90 
  -1 -26  -1   19.10    1.90 
   1 -26  -1   14.70    2.20 
  -1 -26   1   16.70    1.90 
  -2 -26  -1    8.20    1.10 
   2 -26  -1    4.70    1.40 
  -2 -26   1    6.50    1.10 
  -3 -26   1    3.60    1.20 
   3 -26  -1    3.20    1.50 
   4 -26   1    2.00    1.60 
   4 -26  -1    2.00    1.20 
   1   0  -2    6.30    0.90 
   1   0  -2    6.20    1.20 
  -1   0  -2    7.10    0.70 
  -1   0  -2    7.80    0.70 
  -1   0  -2    6.80    0.80 
   2   0   2 3320.57  231.38 
  -2   0  -2 3406.26  231.38 
   3   0   2  108.79    8.20 
  -3   0  -2  113.99    8.20 
   3   0  -2  108.69    9.20 
   3   0  -2  116.39    8.90 
  -3   0   2  121.79    9.40 
   3   0   2  116.29    8.70 
   4   0   2 4961.30  346.87 
   4   0  -2 4815.92  346.97 
   4   0  -2 5318.77  347.47 
   5   0   2  622.94   40.10 
   5   0  -2  554.04   39.90 
   5   0   2  552.04   39.70 
   5   0  -2  573.84   40.40 
   5   0  -2  505.95   39.00 
   6   0   2  835.92   58.29 
   6   0  -2  809.42   57.39 
   6   0  -2  765.62   58.39 
   6   0  -2  835.12   58.29 
   6   0  -2  893.71   59.19 
   7   0  -2  167.98   14.40 
   7   0   2  180.68   14.10 
   7   0  -2  186.08   13.00 
   7   0   2  178.78   13.70 
   7   0  -2  148.39   12.40 
   7   0  -2  172.98   14.00 
   8   0   2 1001.90   70.09 
   8   0   2  974.40   70.49 
   8   0  -2  907.81   68.69 
   8   0  -2 1061.99   69.49 
   8   0  -2  984.40   70.99 
   8   0  -2 1025.30   70.39 
   9   0   2  278.47   22.90 
   9   0  -2  331.17   21.90 
   9   0  -2  279.77   23.40 
   9   0   2  287.47   20.90 
   9   0  -2  309.27   23.00 
   9   0  -2  264.97   20.90 
   9   0   2  322.87   22.80 
  10   0   2  183.08   13.30 
  10   0  -2  203.18   13.30 
  10   0   2  165.88   15.70 
  10   0   2  200.88   15.70 
  10   0  -2  164.78   13.40 
  10   0  -2  169.18   16.20 
  10   0  -2  168.78   13.40 
  10   0   2  207.28   13.50 
  10   0  -2  206.38   14.70 
  10   0  -2  204.08   16.00 
  11   0  -2    8.90    1.50 
  11   0  -2    6.50    4.00 
  11   0  -2    9.30    1.40 
  11   0   2    9.20    1.50 
  11   0  -2   10.30    3.50 
  11   0   2    6.20    3.00 
  11   0  -2   11.30    2.00 
  11   0   2    8.20    3.00 
  11   0   2    7.80    1.60 
  11   0  -2    7.80    2.70 
  12   0  -2   81.59    7.40 
  12   0  -2   68.09    5.80 
  12   0  -2   55.19    8.90 
  12   0  -2   85.69    8.90 
  12   0  -2   61.99    5.40 
  12   0  -2   79.89    5.60 
  12   0   2   67.69    5.80 
  12   0   2   82.79    5.60 
  13   0   2   19.10    2.20 
  13   0  -2   15.30    2.40 
  13   0  -2   21.70    2.20 
  13   0   2   19.70    2.50 
  13   0  -2   13.30    3.20 
  13   0   2   15.80    4.30 
  13   0  -2   21.00    5.00 
  14   0   2   50.89    4.10 
  14   0   2   37.50    4.40 
  14   0  -2   49.50    7.40 
  14   0  -2   40.40    4.60 
  14   0  -2   52.89    4.10 
  15   0  -2   32.20    3.20 
  15   0  -2   23.20    3.40 
  15   0   2   30.30    3.10 
  15   0   2   22.60    3.30 
  15   0  -2   31.10    6.30 
  16   0  -2    8.00    2.50 
  16   0   2    5.70    2.20 
  16   0   2    7.30    1.80 
  16   0  -2    7.90    1.80 
  17   0   2  118.09    9.90 
  17   0  -2  124.19    9.60 
  17   0  -2  140.19   10.10 
  18   0  -2    5.40    1.70 
  18   0   2    2.60    1.60 
  18   0   2    4.60    2.50 
  18   0  -2    3.80    2.60 
  19   0   2   13.80    3.10 
  19   0   2   23.40    2.80 
  19   0  -2   23.70    2.80 
  20   0  -2   15.60    2.30 
  20   0   2   14.90    2.30 
  20   0   2   14.50    2.90 
  21   0   2   32.20    3.50 
  21   0   2   29.80    3.90 
  21   0  -2   32.50    3.30 
  22   0   2   15.70    2.10 
  22   0  -2   13.20    2.00 
  23   0   2    5.40    1.60 
  23   0  -2    4.90    1.90 
   0  -1  -2    0.50    0.50 
   0  -1   2    0.00    0.10 
   0   1  -2    0.00    0.20 
   0  -1  -2    0.00    0.20 
   0   1  -2   -0.20    0.20 
  -2   1   2   37.80    3.00 
  -2   1   2   31.00    3.60 
   2   1  -2   38.40    3.60 
  -2  -1  -2   34.90    2.90 
  -2  -1  -2   41.10    3.10 
   2   1  -2   43.90    3.80 
   2   1  -2   35.80    2.90 
  -2  -1  -2   35.70    2.80 
   2  -1   2   33.80    3.20 
   2   1   2   36.50    2.80 
   2   1   2   39.60    3.10 
   2  -1  -2   37.00    3.70 
  -2   1  -2   36.50    3.40 
   2  -1  -2   29.90    3.60 
   2  -1  -2   40.80    3.00 
   3  -1   2   17.70    1.60 
  -3   1   2   16.30    3.50 
   3   1  -2   13.00    2.40 
  -3  -1  -2   16.00    1.80 
   3   1  -2   14.50    1.90 
   3  -1   2   17.90    2.50 
   3   1  -2   18.70    3.70 
  -3  -1  -2   14.90    1.30 
   3   1   2   14.10    2.60 
   3   1   2   14.50    1.50 
   3  -1  -2   14.50    2.00 
   3  -1  -2   15.60    2.90 
   3  -1  -2   12.10    2.30 
   4   1  -2    1.80    2.20 
   4  -1   2    4.10    1.70 
   4  -1   2    2.40    0.90 
   4  -1   2    1.80    1.70 
  -4   1   2    4.70    2.70 
  -4  -1  -2    2.20    0.90 
   4   1  -2    4.80    2.10 
   4   1   2    3.80    0.70 
   4  -1  -2    2.30    2.10 
   4  -1  -2    3.60    1.90 
   4   1   2    3.80    1.70 
   5  -1   2  653.73   47.60 
   5   1  -2  709.83   47.20 
   5  -1   2  704.93   47.00 
   5   1  -2  650.83   47.70 
  -5  -1  -2  727.23   47.10 
   5  -1   2  686.53   47.80 
   5   1  -2  775.32   48.50 
   5  -1  -2  658.93   48.20 
   5   1   2  674.13   47.60 
   5  -1  -2  608.14   46.80 
   5  -1  -2  680.03   47.80 
   5   1   2  582.24   46.60 
   6   1  -2   94.69    8.50 
   6  -1   2   71.69    7.20 
   6   1  -2   84.99    6.60 
   6  -1   2   86.89    6.30 
   6  -1   2   83.79    7.50 
   6   1  -2   78.79    7.60 
   6  -1  -2   70.39    6.10 
   6  -1  -2   79.89    7.60 
   6   1   2   69.69    5.60 
   6  -1  -2   78.39    8.10 
   6   1   2   74.99    7.10 
   7  -1   2  720.93   50.99 
   7   1  -2  738.63   51.29 
   7  -1   2  707.33   53.49 
   7  -1   2  742.33   51.99 
   7   1  -2  740.63   52.69 
   7   1  -2  767.52   52.09 
   7  -1  -2  714.43   50.69 
   7  -1  -2  792.32   52.19 
   7   1   2  641.84   50.39 
   7   1   2  725.93   51.09 
   7   1   2  770.72   51.99 
   7  -1  -2  654.43   52.39 
   7   1   2  786.42   52.39 
   8   1  -2    9.50    3.70 
   8   1  -2    7.70    2.10 
   8  -1   2   10.70    2.90 
   8  -1   2    9.80    2.60 
   8   1  -2    6.30    2.90 
   8  -1   2    9.40    3.10 
   8   1  -2    7.60    1.70 
   8   1   2    5.40    3.00 
   8  -1  -2    6.60    3.50 
   8  -1  -2    6.10    1.90 
   8  -1  -2    7.10    1.70 
   8   1   2   13.50    2.50 
   8   1   2    8.20    3.00 
   8  -1  -2   10.00    3.20 
   9  -1   2  538.35   35.10 
   9   1  -2  442.06   35.10 
   9   1  -2  480.35   37.60 
   9   1  -2  546.65   36.10 
   9  -1   2  444.66   36.90 
   9   1  -2  515.75   37.10 
   9  -1   2  517.15   36.80 
   9   1   2  523.85   35.90 
   9   1   2  515.15   34.90 
   9   1   2  529.35   36.80 
   9  -1  -2  563.44   36.10 
   9   1   2  499.25   37.20 
   9  -1  -2  451.55   37.40 
   9  -1  -2  446.36   35.00 
   9  -1  -2  518.05   37.00 
  10   1  -2    1.10    1.90 
  10  -1   2   -0.30    2.40 
  10   1  -2    0.60    0.90 
  10   1  -2   -1.30    2.90 
  10   1  -2    0.30    1.30 
  10  -1   2   -0.50    0.80 
  10   1  -2    3.10    3.00 
  10  -1   2   -0.60    2.60 
  10   1  -2   -0.30    1.40 
  10  -1   2   -0.90    1.40 
  10  -1  -2    1.30    3.30 
  10  -1  -2    0.70    1.50 
  10   1   2    1.20    1.60 
  10  -1  -2    0.50    0.90 
  10   1   2    0.60    2.50 
  10   1   2    1.60    1.30 
  10  -1  -2    2.20    1.80 
  10  -1  -2    0.40    2.80 
  10  -1  -2    1.00    1.20 
  10   1   2    0.90    2.10 
  11  -1   2  123.99    9.10 
  11   1  -2  126.69    9.10 
  11   1  -2  114.89    9.20 
  11  -1   2  138.09   11.80 
  11   1  -2  138.09   10.70 
  11  -1   2  100.39   11.60 
  11  -1   2  127.59    9.10 
  11   1  -2  113.69    9.20 
  11   1  -2  104.89   12.20 
  11   1  -2  130.69   12.10 
  11  -1  -2  117.39    9.00 
  11  -1  -2  141.79   10.70 
  11   1   2  135.79   11.70 
  11   1   2  117.09    9.10 
  11  -1  -2  130.49    9.10 
  11   1   2  138.99   10.60 
  11  -1  -2  122.89    9.30 
  11  -1  -2   98.09   14.60 
  11  -1  -2  136.79   12.00 
  11   1   2  113.39   11.70 
  11   1   2  134.19    9.10 
  12   1  -2   -5.50    3.20 
  12   1  -2    1.40    1.20 
  12   1  -2    0.70    1.50 
  12   1  -2    4.90    3.30 
  12   1  -2    1.40    1.10 
  12   1  -2    2.40    1.90 
  12  -1   2    1.30    1.00 
  12  -1   2    1.20    1.60 
  12   1   2    1.20    1.50 
  12  -1  -2   -0.50    2.10 
  12   1   2    2.60    2.40 
  12  -1  -2    1.10    3.40 
  12  -1  -2   -2.90    2.50 
  12  -1  -2    2.60    1.70 
  12   1   2    1.10    1.10 
  12  -1  -2    0.90    1.00 
  13   1  -2   54.99    4.40 
  13   1  -2   47.10    4.80 
  13   1  -2   53.69    7.80 
  13  -1   2   56.59    4.50 
  13   1  -2   59.89    6.90 
  13  -1   2   46.80    4.80 
  13  -1  -2   58.49    7.80 
  13  -1  -2   51.29    4.40 
  13   1   2   56.39    4.50 
  13  -1  -2   54.09    7.40 
  13  -1  -2   55.99    4.90 
  13   1   2   48.00    4.70 
  13   1   2   55.19    7.30 
  14   1  -2    0.90    2.90 
  14   1  -2    0.30    1.30 
  14   1  -2    1.40    1.90 
  14  -1   2    0.50    1.20 
  14  -1   2    1.10    1.70 
  14  -1  -2    2.20    3.20 
  14   1   2    0.10    1.60 
  14   1   2    1.70    2.60 
  14  -1  -2   -0.30    1.10 
  14  -1  -2    0.40    2.10 
  14   1   2    0.80    1.20 
  15  -1   2  178.48   12.50 
  15   1  -2  169.98   15.90 
  15   1  -2  177.88   12.40 
  15  -1   2  151.28   12.60 
  15   1  -2  156.18   12.70 
  15  -1  -2  187.98   12.50 
  15   1   2  149.49   12.50 
  15   1   2  186.18   12.50 
  15  -1  -2  170.88   12.70 
  16   1  -2   42.90    7.80 
  16  -1   2   43.00    4.90 
  16  -1   2   47.10    4.20 
  16   1  -2   44.80    4.20 
  16   1  -2   47.10    5.10 
  16   1   2   49.30    4.20 
  16  -1  -2   42.00    5.00 
  16  -1  -2   46.50    4.30 
  16   1   2   46.70    4.80 
  17   1  -2  125.19    8.90 
  17  -1   2  102.79   10.40 
  17   1  -2  125.29    9.40 
  17   1   2  100.69    9.10 
  17  -1  -2  114.59    9.50 
  17  -1  -2  117.69    8.90 
  18  -1   2    1.70    1.40 
  18  -1   2    0.10    2.40 
  18   1  -2    0.30    2.30 
  18   1  -2    1.80    1.40 
  18   1   2    0.20    2.30 
  18  -1  -2    1.00    1.30 
  18  -1  -2    0.90    2.30 
  18   1   2    1.80    1.60 
  19  -1   2   65.79    5.70 
  19  -1   2   70.49    6.30 
  19   1  -2   69.89    5.70 
  19   1   2   71.69    5.80 
  19   1   2   62.29    6.30 
  19  -1  -2   66.19    5.70 
  20   1  -2    1.50    1.40 
  20  -1   2    2.70    1.60 
  20  -1   2    1.50    2.30 
  20  -1  -2   -0.80    1.30 
  20   1   2    4.70    2.40 
  20   1   2    0.90    1.40 
  21   1  -2   12.40    2.00 
  21  -1   2   14.70    2.20 
  21  -1   2   11.20    2.80 
  21   1   2   13.70    2.80 
  21   1   2    9.80    2.10 
  21  -1  -2   14.30    2.00 
  22  -1   2    2.90    1.40 
  22   1  -2    4.10    1.40 
  22   1   2    2.10    1.40 
  22  -1  -2    0.30    1.20 
  23   1  -2   12.30    2.50 
  23  -1   2   16.70    2.60 
  23   1   2   16.90    2.30 
  23  -1  -2   16.30    2.10 
   0   2  -2  564.44   39.90 
   0   2   2  557.54   40.30 
   0  -2   2  568.74   39.90 
   0  -2  -2  592.54   40.30 
   0  -2  -2  604.44   40.10 
  -1  -2  -2   19.40    1.90 
   1   2  -2   19.10    1.80 
  -1  -2  -2   16.30    1.50 
   1  -2   2   19.40    1.60 
   1   2  -2   15.60    2.00 
  -1   2   2   14.30    2.20 
  -1  -2  -2   18.40    1.70 
   1   2   2   16.80    1.50 
   1  -2  -2   18.10    1.80 
  -1  -2   2   18.70    1.60 
   1   2   2   20.00    1.90 
   1  -2  -2   16.30    2.30 
  -1   2  -2   15.80    1.40 
  -2  -2  -2    9.10    1.20 
  -2  -2  -2    9.00    1.50 
  -2   2   2    6.60    1.80 
   2   2  -2    9.70    1.40 
   2  -2   2    8.90    1.60 
  -2  -2  -2    8.50    1.30 
   2   2  -2    7.00    1.50 
  -2   2  -2    9.00    1.70 
   2   2   2   11.60    1.60 
  -2   2  -2    9.20    0.90 
  -2  -2   2    9.20    1.30 
   2  -2  -2    6.20    1.80 
   2   2   2   11.00    1.60 
   3   2  -2   27.80    3.60 
   3  -2   2   26.60    3.20 
  -3   2   2   29.10    4.20 
  -3  -2  -2   29.60    2.40 
   3   2  -2   31.60    2.90 
  -3  -2  -2   32.00    2.90 
   3  -2  -2   30.30    3.60 
  -3   2  -2   33.10    3.60 
   3  -2  -2   25.00    4.00 
   3  -2  -2   28.20    2.90 
   3   2   2   32.70    3.00 
  -3   2  -2   28.40    2.30 
   3   2   2   29.70    3.40 
  -4   2   2  478.05   33.40 
  -4  -2  -2  437.86   31.90 
  -4  -2  -2  482.55   32.30 
   4   2  -2  439.26   32.80 
   4  -2   2  462.65   32.70 
   4   2  -2  479.45   32.40 
   4  -2  -2  428.66   32.10 
   4   2   2  497.35   32.40 
   4   2   2  506.15   32.70 
   4  -2  -2  420.26   32.80 
   4  -2  -2  441.36   33.20 
   5  -2   2  113.99   10.00 
  -5  -2  -2  127.69    9.40 
   5   2  -2  133.99   10.30 
   5   2  -2  128.59    9.50 
  -5   2   2  139.79   11.00 
   5   2   2  126.99    9.40 
   5  -2  -2  110.79    9.10 
   5  -2  -2  133.99   10.30 
   5  -2  -2  111.69   10.60 
   5   2   2  122.89    9.90 
   6   2  -2   15.30    3.30 
   6  -2  -2   16.30    3.30 
   7   2  -2   53.19    5.20 
  -7   2   2   63.79    7.80 
   7  -2   2   58.49    4.90 
   7  -2   2   50.99    6.10 
   7   2  -2   54.79    6.50 
   7   2  -2   58.09    7.20 
   7   2   2   50.49    5.90 
   7  -2  -2   48.80    6.70 
   7   2   2   55.39    5.10 
   7  -2  -2   49.00    4.60 
   7  -2  -2   59.79    6.50 
   8   2  -2  210.58   15.90 
   8   2  -2  213.18   17.70 
   8  -2   2  219.98   15.70 
   8  -2   2  187.68   16.80 
   8   2  -2  222.88   17.10 
   8  -2  -2  221.48   17.10 
   8   2   2  207.18   16.60 
   8  -2  -2  209.48   15.20 
   8   2   2  223.18   15.90 
   8   2   2  227.78   17.30 
   8  -2  -2  192.78   17.40 
   9   2  -2  215.48   15.50 
   9  -2   2  197.88   14.20 
   9  -2   2  210.38   15.10 
   9   2  -2  205.88   17.20 
   9  -2   2  183.78   16.40 
   9  -2   2  204.08   14.30 
   9   2  -2  218.88   16.60 
   9   2   2  211.38   15.40 
   9  -2  -2  173.08   16.70 
   9   2   2  189.48   16.60 
   9  -2  -2  224.58   16.70 
   9   2   2  204.08   16.30 
   9  -2  -2  180.08   14.30 
   9  -2  -2  193.88   14.40 
  10   2  -2   92.39    9.20 
  10   2  -2   83.19    6.70 
  10  -2   2   86.99    7.30 
  10  -2   2   68.79    9.10 
  10  -2   2   83.29    6.50 
  10   2  -2   86.59    7.70 
  10   2  -2   65.29    9.10 
  10  -2  -2   79.19    6.30 
  10  -2  -2   89.09    7.70 
  10   2   2   90.99    7.70 
  10   2   2   86.39    8.70 
  10  -2  -2   86.79    6.20 
  10   2   2   81.19    6.40 
  10   2   2   78.69    6.30 
  10   2   2   84.09    9.20 
  10  -2  -2   92.49    9.10 
  10  -2  -2   76.29    9.50 
  11  -2   2  199.08   13.40 
  11  -2   2  177.28   13.30 
  11  -2   2  152.68   15.70 
  11  -2   2  201.58   14.60 
  11   2  -2  200.48   16.30 
  11   2  -2  200.68   15.00 
  11   2  -2  154.98   13.90 
  11   2  -2  160.88   16.50 
  11   2  -2  204.88   13.40 
  11   2   2  202.68   14.90 
  11  -2  -2  160.08   16.40 
  11   2   2  192.38   15.80 
  11  -2  -2  163.88   13.20 
  11   2   2  175.98   16.10 
  11   2   2  178.48   13.30 
  11  -2  -2  170.58   13.40 
  11  -2  -2  197.88   16.10 
  11  -2  -2  200.28   13.30 
  11   2   2  210.58   13.40 
  11  -2  -2  210.28   14.90 
  12   2  -2  277.97   21.00 
  12   2  -2  281.37   22.20 
  12   2  -2  298.07   19.20 
  12   2  -2  231.48   22.60 
  12  -2   2  292.17   19.20 
  12  -2   2  241.78   19.20 
  12   2  -2  243.28   19.20 
  12  -2   2  274.67   20.50 
  12   2   2  273.17   20.80 
  12   2   2  244.68   19.10 
  12  -2  -2  289.37   19.20 
  12  -2  -2  288.97   22.20 
  12  -2  -2  245.98   19.30 
  12   2   2  294.47   19.30 
  12  -2  -2  293.57   20.90 
  13  -2   2   55.69    5.90 
  13   2  -2   78.19    9.00 
  13   2  -2   78.59    5.60 
  13   2  -2   68.69    8.10 
  13  -2   2   76.89    5.60 
  13   2  -2   65.09    5.80 
  13   2   2   61.79    5.70 
  13  -2  -2   78.19    5.60 
  13  -2  -2   68.39    5.90 
  13   2   2   72.19    5.80 
  13   2   2   66.99    8.40 
  14  -2   2   57.09    5.70 
  14   2  -2   72.69    5.40 
  14   2  -2   71.79    8.80 
  14  -2   2   71.19    5.40 
  14   2   2   69.99    5.40 
  14  -2  -2   66.89    6.00 
  14   2   2   65.29    8.50 
  14   2   2   55.49    5.50 
  14  -2  -2   69.99    5.40 
  15  -2   2    3.00    1.40 
  15   2  -2    3.50    1.50 
  15   2  -2    7.90    3.80 
  15   2  -2    5.40    2.20 
  15  -2   2    3.50    2.10 
  15   2   2    1.80    1.50 
  15  -2  -2    3.70    2.30 
  15   2   2    2.50    3.10 
  15  -2  -2    3.70    1.50 
  15   2   2    0.60    1.80 
  16   2  -2  149.88   14.90 
  16   2  -2  137.69   11.50 
  16   2  -2  165.78   11.30 
  16  -2   2  163.98   11.30 
  16  -2  -2  156.78   11.20 
  16   2   2  163.58   11.30 
  16   2   2  126.59   11.40 
  16  -2  -2  143.69   11.60 
  17   2  -2   11.50    2.70 
  17   2  -2   14.10    4.80 
  17   2  -2   15.20    2.40 
  17   2   2   14.20    3.40 
  17  -2  -2   13.40    2.00 
  17   2   2    8.20    2.50 
  18  -2   2    1.90    1.40 
  18  -2   2   -0.50    2.30 
  18   2  -2    1.30    2.30 
  18   2  -2   -0.10    1.50 
  18   2   2    0.10    1.40 
  18   2   2    3.40    2.30 
  18  -2  -2    1.10    1.50 
  18  -2  -2    2.90    2.50 
  19  -2   2    1.80    2.40 
  19   2  -2    3.10    1.60 
  19  -2   2    3.30    1.50 
  19  -2  -2    4.20    1.60 
  19   2   2    2.60    2.30 
  19   2   2    3.80    1.60 
  20  -2   2   12.10    2.10 
  20  -2   2    6.60    2.70 
  20   2  -2   13.10    2.10 
  20   2   2   14.60    2.20 
  20  -2  -2   11.00    1.90 
  20   2   2   10.30    2.50 
  21  -2   2    5.80    1.70 
  21  -2   2   -1.00    2.30 
  21   2  -2    4.60    1.60 
  21  -2  -2    3.90    1.40 
  21   2   2    3.10    1.60 
  21   2   2    4.30    2.30 
  22  -2   2   22.40    2.50 
  22   2  -2   16.70    2.20 
  22  -2  -2   14.10    2.00 
  22   2   2   14.70    2.20 
  23  -2   2    1.50    1.80 
  23   2  -2   -0.20    1.60 
  23   2   2    2.80    1.60 
  23  -2  -2    2.10    1.10 
   0   3   2   -0.20    1.20 
   0  -3  -2    0.90    0.90 
   0  -3  -2   -0.50    1.10 
   0  -3   2   -0.10    0.60 
   0   3  -2   -0.10    0.70 
  -1   3   2   55.09    5.60 
  -1  -3  -2   65.29    5.00 
   1   3  -2   61.29    5.10 
  -1  -3  -2   68.19    5.30 
   1  -3   2   69.59    5.00 
   1   3  -2   66.39    5.00 
   1  -3  -2   70.49    5.10 
   1  -3  -2   64.19    5.70 
  -1  -3   2   66.89    4.90 
   1   3   2   59.69    4.80 
  -1   3  -2   62.59    5.10 
   1   3   2   62.99    5.30 
   2   3  -2   79.79    6.10 
   2  -3   2   76.29    6.00 
   2   3  -2   73.99    5.80 
  -2   3   2   63.49    6.60 
  -2  -3  -2   81.89    6.00 
  -2  -3  -2   80.49    5.70 
   2  -3  -2   83.69    6.00 
   2  -3  -2   67.49    6.70 
   2   3   2   79.79    6.10 
   2   3   2   74.29    6.00 
  -2   3  -2   65.79    6.00 
  -2  -3   2   78.09    5.80 
   3   3  -2  692.83   46.80 
  -3   3   2  609.64   47.50 
  -3  -3  -2  681.53   46.50 
   3  -3   2  659.93   46.40 
   3   3  -2  688.23   47.00 
  -3  -3  -2  724.93   46.80 
   3  -3   2  622.04   46.90 
   3  -3  -2  664.53   46.70 
   3   3   2  713.63   46.90 
  -3   3  -2  651.23   47.00 
   3  -3  -2  605.74   47.40 
  -3  -3   2  713.53   46.80 
   3   3   2  697.73   46.80 
   4  -3   2    5.00    0.90 
  -4  -3  -2    5.40    1.30 
  -4  -3  -2    8.00    1.20 
   4  -3   2    4.20    1.80 
  -4   3   2    2.70    2.30 
   4   3  -2    2.10    1.30 
   4   3   2    4.60    1.40 
  -4   3  -2    5.30    1.00 
  -4  -3   2    4.70    1.30 
  -4   3  -2    6.70    2.10 
   4  -3  -2    2.60    2.10 
   4   3   2    5.70    1.80 
   4  -3  -2    3.20    1.40 
   5   3  -2  272.87   18.60 
   5  -3   2  235.68   19.00 
  -5  -3  -2  272.37   18.50 
   5   3  -2  262.97   19.20 
  -5   3   2  253.07   19.80 
   5  -3  -2  229.18   19.50 
  -5   3  -2  250.17   18.00 
   5  -3  -2  239.58   18.20 
  -5  -3   2  270.67   18.50 
   5   3   2  272.67   18.70 
   5   3   2  263.97   18.90 
   6  -3   2  194.78   17.20 
   6   3  -2  230.08   17.50 
   6   3  -2  224.88   16.80 
  -6  -3  -2  227.58   16.60 
  -6   3   2  231.78   18.30 
  -6   3  -2  249.58   15.90 
   6   3   2  228.18   17.30 
   6   3   2  231.58   16.80 
   6  -3  -2  238.38   16.30 
   6  -3  -2  203.38   17.80 
   6  -3  -2  242.28   17.70 
   7  -3   2  314.47   26.80 
  -7   3   2  431.06   30.70 
   7   3  -2  374.06   27.10 
   7   3  -2  373.56   26.30 
  -7  -3  -2  376.06   26.10 
   7   3  -2  401.16   27.90 
   7   3   2  357.66   26.70 
   7   3   2  372.56   26.30 
   7  -3  -2  322.17   25.60 
   7  -3  -2  318.47   27.30 
   7  -3  -2  389.26   27.20 
   8   3  -2   14.40    2.90 
   8  -3   2   11.90    3.50 
   8   3  -2   11.10    4.40 
   8   3  -2   13.50    3.80 
   8  -3   2   12.00    2.20 
  -8   3   2   20.80    5.30 
   8   3   2   15.00    3.40 
   8  -3  -2   14.60    3.70 
   8   3   2   14.90    2.90 
   8  -3  -2   12.20    2.20 
   8  -3  -2   11.30    3.80 
   9  -3   2    6.90    1.60 
   9   3  -2    4.80    3.00 
   9  -3   2    4.70    1.10 
   9  -3   2    1.10    2.50 
   9  -3   2    2.00    1.50 
   9   3  -2    0.10    3.30 
   9   3  -2    4.00    2.20 
   9  -3  -2    4.60    3.10 
   9  -3  -2    3.60    1.30 
   9   3   2    0.20    3.10 
   9  -3  -2    4.00    1.50 
   9   3   2    1.60    2.50 
   9   3   2    7.90    3.00 
  10   3  -2  288.47   23.80 
  10   3  -2  314.87   22.10 
  10  -3   2  280.77   20.70 
  10  -3   2  294.47   20.60 
  10  -3   2  261.27   22.90 
  10  -3   2  321.07   21.70 
  10   3  -2  298.37   23.10 
  10  -3  -2  273.07   20.70 
  10  -3  -2  336.77   22.30 
  10  -3  -2  305.27   20.60 
  10   3   2  289.27   22.20 
  10   3   2  305.07   22.90 
  10  -3  -2  266.37   23.50 
  10   3   2  289.17   23.40 
  10  -3  -2  281.97   20.70 
  10   3   2  282.67   20.50 
  11   3  -2    2.30    2.10 
  11  -3   2    0.60    1.10 
  11  -3   2    1.80    1.60 
  11   3  -2    0.00    1.40 
  11   3  -2    2.10    3.00 
  11   3  -2    2.10    2.90 
  11   3  -2    1.40    1.40 
  11  -3   2   -0.10    1.30 
  11   3   2    1.20    1.30 
  11   3   2    3.80    1.60 
  11   3   2    1.40    2.70 
  11  -3  -2    1.60    1.60 
  11   3   2    6.30    3.70 
  11  -3  -2    3.40    3.10 
  11  -3  -2    0.50    3.40 
  11  -3  -2    0.60    0.80 
  11  -3  -2    2.20    1.00 
  11   3   2    1.40    2.30 
  11   3   2    1.30    1.00 
  12  -3   2    2.90    1.20 
  12  -3   2    7.80    2.70 
  12  -3   2    6.00    1.90 
  12   3  -2    7.70    3.90 
  12   3  -2    6.60    1.70 
  12   3  -2    4.10    1.60 
  12   3  -2    8.90    3.30 
  12   3  -2    5.50    3.20 
  12   3  -2    4.10    1.30 
  12  -3  -2    4.20    1.30 
  12   3   2    2.60    2.60 
  12   3   2    2.60    1.50 
  12   3   2    5.40    3.80 
  12  -3  -2    4.60    2.00 
  12  -3  -2    6.10    2.40 
  12   3   2    4.50    1.30 
  13   3  -2    9.40    2.00 
  13   3  -2   14.10    4.60 
  13  -3   2    7.90    1.80 
  13   3  -2    8.50    4.50 
  13  -3   2    5.70    2.40 
  13   3  -2    5.10    1.90 
  13   3  -2    8.40    1.60 
  13   3   2    6.60    3.40 
  13  -3  -2    9.40    1.50 
  13   3   2    8.10    1.80 
  14   3  -2   -1.70    3.20 
  14  -3   2   -1.10    1.80 
  14   3  -2    0.40    1.70 
  14   3  -2    0.80    1.30 
  14  -3   2    0.50    1.10 
  14   3   2    1.30    1.60 
  14  -3  -2    0.00    2.10 
  14   3   2    5.80    3.50 
  14  -3  -2    0.80    1.10 
  14   3   2   -0.40    1.20 
  15   3  -2    5.60    1.70 
  15  -3   2    7.50    1.70 
  15  -3   2    7.70    2.30 
  15   3  -2    9.60    2.20 
  15   3  -2    9.00    4.20 
  15   3   2    1.60    2.90 
  15   3   2    8.00    1.70 
  15   3   2    4.10    1.90 
  15  -3  -2   10.60    1.80 
  15  -3  -2    6.40    2.30 
  16   3  -2   14.50    2.70 
  16  -3   2   17.10    3.00 
  16   3  -2   15.50    5.10 
  16  -3   2   19.20    2.50 
  16   3  -2   18.20    2.40 
  16   3   2   21.30    5.20 
  16   3   2   12.70    2.60 
  16   3   2   20.70    2.60 
  16  -3  -2   15.90    2.20 
  16  -3  -2   18.80    3.20 
  17  -3   2   35.90    3.80 
  17   3  -2   39.40    4.50 
  17   3  -2   32.40    7.20 
  17  -3   2   33.80    4.20 
  17   3   2   28.70    3.80 
  17   3   2   35.50    3.60 
  17  -3  -2   42.70    5.10 
  17  -3  -2   41.60    3.70 
  18  -3   2   14.10    3.00 
  18  -3   2   17.60    2.50 
  18   3  -2   19.60    2.50 
  18   3  -2   19.20    3.10 
  18  -3  -2   23.70    2.70 
  18   3   2   19.00    2.60 
  18   3   2   16.70    3.00 
  18  -3  -2   17.60    3.30 
  19  -3   2    0.10    2.40 
  19   3  -2    1.10    1.40 
  19  -3   2    2.10    1.50 
  19  -3  -2    0.60    1.40 
  19   3   2   -0.50    2.00 
  19   3   2    2.10    1.50 
  20  -3   2   15.70    2.20 
  20   3  -2   16.60    2.30 
  20  -3   2   12.40    2.90 
  20   3   2   11.70    2.10 
  20   3   2    8.30    2.50 
  20  -3  -2   10.40    1.90 
  21  -3   2   22.00    3.50 
  21  -3   2   31.80    3.20 
  21   3  -2   28.30    3.20 
  21   3   2   32.60    3.30 
  21   3   2   22.10    3.40 
  21  -3  -2   31.70    3.10 
  22   3  -2    9.40    1.70 
  22  -3   2    2.70    1.50 
  22  -3  -2    7.50    1.50 
  22   3   2    6.40    1.70 
  23  -3   2    1.70    1.80 
  23   3  -2    2.70    1.20 
  23  -3  -2   -0.10    1.10 
   0  -4   2 2225.38  145.29 
   0   4   2 2024.50  145.69 
   0   4  -2 2065.39  145.29 
   1  -4   2   58.19    4.60 
  -1  -4  -2   54.69    4.40 
   1   4  -2   49.20    4.50 
  -1   4   2   48.50    5.40 
   1  -4   2   51.19    4.10 
   1   4  -2   56.69    4.60 
  -1  -4  -2   56.89    4.90 
   1  -4  -2   53.79    4.50 
  -1  -4   2   55.29    4.40 
   1   4   2   49.90    4.30 
   1  -4  -2   59.39    5.40 
  -1   4  -2   56.99    4.80 
   2  -4   2 2417.26  153.08 
  -2  -4  -2 2449.66  153.08 
  -2  -4  -2 2293.87  152.78 
   2   4  -2 2069.39  152.98 
   2   4  -2 2261.17  152.88 
  -2   4   2 1939.31  153.38 
   2  -4   2 2168.58  152.58 
   2   4   2 2153.58  152.78 
   2  -4  -2 2241.28  153.48 
  -2  -4   2 2327.07  152.88 
   2  -4  -2 2234.68  152.88 
   2   4   2 2237.08  153.08 
  -2   4  -2 1998.10  153.08 
   3   4  -2  339.27   24.80 
   3  -4   2  345.27   24.20 
  -3  -4  -2  376.96   24.80 
   3  -4   2  349.07   24.90 
  -3   4   2  309.17   25.30 
   3   4  -2  361.76   24.70 
  -3  -4  -2  358.36   24.40 
   3  -4  -2  348.27   24.50 
  -3   4  -2  322.47   24.90 
   3   4   2  362.76   24.80 
   3  -4  -2  329.97   25.40 
   3   4   2  343.27   24.60 
  -3  -4   2  368.96   24.60 
  -4  -4  -2  363.76   26.30 
   4  -4   2  397.36   27.10 
   4   4  -2  325.47   26.80 
  -4   4   2  341.47   27.60 
  -4  -4  -2  418.06   26.80 
   4   4  -2  373.16   26.70 
   4  -4   2  362.16   26.10 
   4  -4  -2  343.17   26.40 
  -4  -4   2  377.56   26.60 
   4  -4  -2  346.47   27.50 
  -4   4  -2  413.96   27.30 
   4   4   2  405.26   27.00 
   4   4   2  416.36   26.90 
   5  -4   2  698.13   49.70 
  -5   4   2  675.13   51.49 
   5  -4   2  647.94   50.79 
  -5  -4  -2  754.12   50.39 
   5   4  -2  731.83   50.89 
   5   4  -2  753.22   50.49 
   5   4   2  720.43   51.99 
   5  -4  -2  668.03   51.39 
  -5  -4   2  768.42   50.39 
  -5   4  -2  780.92   51.19 
   5  -4  -2  705.83   50.09 
   5   4   2  731.73   50.69 
  -6   4   2 3169.68  216.68 
  -6  -4  -2 3252.97  215.38 
   6  -4   2 2688.23  215.78 
   6   4  -2 3247.48  216.08 
   6   4  -2 3313.27  215.48 
   6  -4  -2 2744.83  216.28 
   6   4   2 3118.49  215.58 
   6  -4  -2 3069.79  214.88 
  -6  -4   2 3318.77  215.38 
   6   4   2 3240.78  215.68 
  -7   4   2   65.09    7.90 
   7   4  -2   55.29    5.80 
   7   4  -2   66.69    6.90 
   7  -4   2   50.19    6.30 
   7   4   2   57.59    5.90 
  -7   4  -2   76.39    7.80 
   7   4   2   60.89    7.10 
   7  -4  -2   65.09    5.10 
   7  -4  -2   50.59    7.00 
  -7   4  -2   65.99    5.00 
   8   4  -2  339.27   24.10 
   8  -4   2  260.97   22.70 
  -8  -4  -2  327.27   22.10 
   8   4  -2  294.07   22.90 
   8   4  -2  300.37   22.20 
   8   4   2  318.47   22.80 
   8  -4  -2  290.67   21.30 
   8   4   2  311.57   22.20 
   8  -4  -2  258.27   23.30 
   9  -4   2    3.60    1.50 
  -9   4   2    3.70    3.80 
   9  -4   2    3.70    1.70 
   9  -4   2    1.80    2.30 
   9   4  -2    3.10    2.20 
   9   4  -2    2.00    3.20 
   9  -4   2    3.30    1.00 
   9   4  -2    7.10    3.50 
   9   4   2    2.40    2.70 
   9   4   2    3.80    2.10 
   9  -4  -2    0.90    2.70 
   9  -4  -2    3.60    1.70 
   9  -4  -2    3.90    1.30 
  10   4  -2   75.49    9.80 
  10  -4   2   90.49    6.40 
  10  -4   2   69.19    8.50 
  10   4  -2   85.29    9.30 
  10   4  -2   91.29    8.10 
  10  -4   2  101.69    7.60 
  10  -4   2   81.79    6.60 
  10   4   2   87.69    8.90 
  10  -4  -2   82.29    6.70 
  10   4   2   84.49    6.30 
  10   4   2   89.19    8.10 
  10  -4  -2   75.99    6.40 
  10  -4  -2   75.99    9.50 
  10   4   2   83.19    9.40 
  10  -4  -2   91.09    6.30 
  11   4  -2    2.70    3.30 
  11   4  -2    0.50    2.10 
  11   4  -2    4.80    1.40 
  11   4  -2    7.10    4.10 
  11  -4   2    5.10    1.20 
  11  -4   2    2.30    1.50 
  11  -4   2    6.70    2.30 
  11  -4  -2    3.90    0.90 
  11  -4  -2    3.60    1.80 
  11   4   2    1.50    3.30 
  11   4   2    4.20    2.80 
  11  -4  -2    2.70    2.20 
  11  -4  -2    3.50    1.10 
  11  -4  -2    3.10    3.40 
  11   4   2    6.40    2.70 
  12  -4   2    7.30    2.00 
  12   4  -2   15.70    4.40 
  12  -4   2    1.70    1.80 
  12   4  -2    2.70    3.20 
  12   4  -2    8.10    3.20 
  12   4  -2    6.20    1.80 
  12  -4   2    4.30    1.30 
  12  -4  -2    6.70    2.50 
  12   4   2    4.90    1.30 
  12   4   2    5.70    1.60 
  12   4   2    3.40    3.00 
  12  -4  -2    6.60    2.20 
  12  -4  -2    4.70    1.20 
  12   4   2    5.10    1.60 
  12   4   2    4.50    3.10 
  13  -4   2   48.30    4.90 
  13   4  -2   46.10    7.70 
  13   4  -2   51.59    4.60 
  13   4   2   47.30    7.40 
  13   4   2   56.29    4.50 
  13   4   2   49.90    4.50 
  13  -4  -2   55.69    4.30 
  13  -4  -2   47.60    5.00 
  14  -4   2    1.40    1.70 
  14  -4   2    3.40    1.40 
  14   4  -2    2.00    3.30 
  14   4  -2    3.20    1.50 
  14   4  -2    0.00    1.70 
  14  -4  -2    0.40    2.10 
  14  -4  -2    2.20    1.30 
  14   4   2    1.80    1.40 
  14   4   2    1.30    3.00 
  15  -4   2    4.10    1.50 
  15   4  -2    4.60    2.00 
  15   4  -2    5.60    4.20 
  15  -4   2    3.30    2.00 
  15   4  -2    2.40    1.40 
  15   4   2    3.40    1.50 
  15   4   2    7.70    3.70 
  15   4   2    1.80    1.80 
  15  -4  -2    5.60    1.50 
  15  -4  -2    9.50    2.60 
  16   4  -2  122.49   13.00 
  16  -4   2  123.79    9.10 
  16   4  -2  124.89    9.10 
  16   4  -2  106.59    9.20 
  16  -4  -2  124.59    9.70 
  16   4   2  110.19   12.10 
  16   4   2  124.49    9.10 
  16  -4  -2  129.99    9.00 
  16   4   2  102.49    9.10 
  17   4  -2   -0.10    1.50 
  17  -4   2    1.40    2.50 
  17   4  -2   -0.70    3.90 
  17   4  -2    4.70    2.10 
  17  -4   2   -0.50    1.50 
  17   4   2    1.90    3.90 
  17   4   2    0.80    1.50 
  17  -4  -2    1.90    2.60 
  17   4   2   -0.60    1.90 
  18   4  -2  121.19   10.10 
  18   4  -2  126.49   14.10 
  18  -4   2  144.49   10.00 
  18  -4   2  122.89   10.40 
  18  -4  -2  138.99   10.60 
  18  -4  -2  139.59    9.90 
  18   4   2  139.09   10.00 
  18   4   2  110.79   10.10 
  19  -4   2   -1.00    1.40 
  19   4  -2    0.50    1.40 
  19  -4   2    2.70    2.50 
  19   4   2   -0.40    1.40 
  19   4   2    1.90    2.10 
  19  -4  -2   -1.60    1.30 
  20  -4   2   11.30    2.10 
  20  -4   2    9.00    2.80 
  20   4  -2   13.70    2.20 
  20   4   2   10.40    2.10 
  20   4   2    9.20    2.50 
  20  -4  -2   15.00    2.00 
  21  -4   2    1.40    1.40 
  21   4  -2    1.20    1.40 
  21   4   2    3.70    1.70 
  21  -4  -2    1.20    1.20 
  22  -4   2    8.00    1.70 
  22   4  -2    5.00    1.50 
  22  -4  -2    3.60    1.40 
  22   4   2    5.00    1.60 
  23  -4   2   -0.90    1.10 
  23   4  -2    0.70    1.10 
  23  -4  -2    0.50    1.10 
   0   5   2   -0.30    1.90 
   0  -5   2   -0.40    1.10 
   0   5  -2    0.80    1.40 
   0  -5  -2    1.10    1.20 
   0  -5  -2    0.30    1.60 
  -1  -5  -2  437.26   30.10 
  -1  -5  -2  483.55   30.60 
   1  -5   2  403.76   29.90 
   1   5  -2  431.66   30.30 
   1   5  -2  391.16   30.20 
  -1   5   2  384.86   30.70 
   1  -5   2  475.75   30.30 
   1  -5  -2  454.95   30.80 
   1  -5  -2  421.46   30.20 
  -1   5  -2  420.36   30.40 
  -1  -5   2  450.05   30.20 
   1   5   2  429.16   30.60 
   1   5   2  397.26   30.10 
   2  -5   2  421.76   27.40 
   2   5  -2  397.76   27.30 
   2   5  -2  357.26   27.20 
   2  -5   2  376.86   26.90 
  -2   5   2  329.67   27.80 
  -2  -5  -2  392.26   27.00 
  -2  -5  -2  431.06   27.50 
  -2  -5   2  410.76   27.20 
   2  -5  -2  404.86   28.00 
   2   5   2  393.76   27.50 
   2   5   2  349.57   27.10 
   2  -5  -2  393.26   27.10 
  -2   5  -2  339.87   27.40 
   3  -5   2  160.18   11.90 
   3  -5   2  179.28   12.80 
  -3  -5  -2  170.78   12.10 
  -3   5   2  142.39   13.20 
   3   5  -2  168.68   12.50 
  -3  -5  -2  186.78   12.60 
   3   5  -2  161.78   12.60 
   3  -5  -2  163.78   13.40 
   3   5   2  176.48   12.70 
   3  -5  -2  166.78   12.30 
  -3   5  -2  156.38   12.80 
  -3  -5   2  170.38   12.40 
   3   5   2  167.38   12.40 
   4  -5   2  220.68   17.00 
  -4  -5  -2  229.78   16.20 
  -4  -5  -2  234.48   16.70 
   4   5  -2  228.08   16.70 
  -4   5   2  202.98   17.50 
   4  -5   2  219.08   16.00 
   4   5  -2  243.68   17.00 
   4  -5  -2  214.78   17.60 
   4   5   2  248.78   16.80 
   4   5   2  229.98   16.80 
   4  -5  -2  232.68   16.40 
  -4  -5   2  237.18   16.60 
  -4   5  -2  204.48   17.00 
   5  -5   2  990.10   75.69 
   5  -5   2 1038.80   74.59 
   5   5  -2 1125.49   75.39 
  -5  -5  -2 1184.98   75.39 
  -5   5   2 1015.40   76.29 
   5   5  -2 1070.89   75.59 
   5   5   2 1106.39   75.49 
  -5  -5   2 1142.59   75.29 
   5  -5  -2  988.00   76.19 
   5  -5  -2 1052.59   74.89 
   5   5   2 1158.18   75.49 
  -6  -5  -2  177.98   12.70 
   6  -5   2  158.38   11.70 
  -6   5   2  160.38   14.60 
   6   5  -2  171.78   13.30 
   6  -5   2  139.99   13.10 
   6   5  -2  170.38   12.80 
  -6  -5   2  169.38   12.60 
   6   5   2  173.08   13.10 
   6  -5  -2  160.28   12.10 
  -6   5  -2  166.28   13.70 
   6   5   2  172.18   12.90 
   7  -5   2  160.18   15.10 
  -7   5   2  196.08   16.50 
   7   5  -2  196.88   14.90 
   7   5  -2  194.98   15.50 
  -7  -5  -2  198.58   14.60 
   7  -5  -2  162.58   15.80 
  -7   5  -2  226.78   16.20 
  -7  -5   2  204.08   14.70 
   7   5   2  197.18   14.90 
   7   5   2  199.58   15.30 
   7  -5  -2  188.88   14.00 
   8  -5   2    3.60    1.70 
   8   5  -2    5.30    3.00 
  -8  -5  -2    2.60    2.00 
   8  -5   2    3.60    2.40 
  -8   5   2    4.90    3.50 
   8   5  -2    2.20    2.00 
   8  -5  -2    1.70    3.00 
   8   5   2    2.20    2.10 
   8  -5  -2    2.70    1.40 
   8  -5  -2    2.60    1.50 
   8   5   2    2.90    2.70 
  -8   5  -2    1.00    3.20 
   9   5  -2  232.58   19.20 
   9   5  -2  261.87   18.70 
   9  -5   2  186.38   20.10 
  -9  -5  -2  228.98   17.30 
  -9   5   2  267.77   20.00 
   9  -5   2  218.98   16.00 
   9   5  -2  232.68   17.50 
   9   5   2  237.78   17.60 
   9  -5  -2  220.68   16.30 
   9  -5  -2  203.38   18.80 
   9  -5  -2  213.18   16.10 
   9   5   2  231.48   18.10 
  10  -5   2    2.20    2.40 
  10  -5   2    0.90    1.60 
  10  -5   2    0.60    0.90 
  10   5  -2    2.10    2.50 
  10   5  -2    0.10    2.70 
 -10   5   2    0.20    3.40 
  10  -5   2    2.40    1.60 
  10   5  -2    1.10    2.90 
  10  -5  -2   -0.10    0.90 
  10   5   2    4.00    1.60 
  10   5   2   -0.40    2.40 
  10  -5  -2    4.40    3.00 
  10   5   2    1.50    2.00 
  10  -5  -2   -1.80    1.50 
  10  -5  -2    0.90    1.00 
  11  -5   2  113.99    9.20 
  11   5  -2  127.79   12.50 
  11   5  -2  105.39    8.90 
  11  -5   2  132.49    9.00 
  11   5  -2  118.09   11.70 
  11  -5   2  140.69   10.40 
  11   5  -2  125.49   12.90 
  11   5   2  112.79   12.10 
  11   5   2  127.19   11.60 
  11  -5  -2  114.39    8.80 
  11  -5  -2  130.69    9.00 
  11  -5  -2  111.89    9.20 
  11   5   2  131.89   10.90 
  12  -5   2  140.09    9.80 
  12   5  -2  106.89   13.20 
  12  -5   2  121.19    9.90 
  12   5  -2  142.19   12.10 
  12   5  -2  133.29   12.90 
  12  -5   2  131.09    9.30 
  12   5  -2  116.89    9.70 
  12  -5   2  149.39   12.90 
  12  -5  -2  152.68   11.80 
  12   5   2  136.89   11.90 
  12  -5  -2  136.09   10.20 
  12   5   2  127.59    9.70 
  12  -5  -2  138.29    9.70 
  12   5   2  130.19   12.40 
  13  -5   2   15.90    2.70 
  13   5  -2   19.50    5.00 
  13   5  -2   18.50    2.40 
  13  -5   2   20.90    2.50 
  13   5  -2   16.60    3.10 
  13  -5  -2   18.60    2.20 
  13  -5  -2   17.90    2.70 
  13   5   2   23.20    2.40 
  13   5   2   17.10    4.60 
  13   5   2   16.10    2.30 
  14   5  -2    4.80    3.60 
  14   5  -2    5.00    1.50 
  14  -5   2    7.10    1.60 
  14  -5   2    4.20    2.10 
  14   5  -2    2.80    1.80 
  14   5   2    5.70    1.60 
  14  -5  -2    5.30    1.50 
  14  -5  -2    2.40    2.20 
  14   5   2    6.70    3.50 
  15  -5   2    0.20    1.30 
  15   5  -2   -3.40    4.50 
  15   5  -2    4.70    1.90 
  15   5  -2    3.00    1.60 
  15  -5   2    3.40    2.10 
  15  -5  -2    3.90    1.40 
  15  -5  -2    5.40    0.90 
  15  -5  -2    2.70    2.20 
  15   5   2    3.20    1.40 
  15   5   2    0.30    1.70 
  15   5   2    5.80    3.80 
  16  -5   2   -0.50    1.30 
  16   5  -2    0.20    1.40 
  16  -5   2    2.40    2.40 
  16   5  -2   -2.30    3.40 
  16   5  -2    0.50    1.90 
  16  -5  -2    0.00    2.50 
  16   5   2    0.30    1.40 
  16  -5  -2    0.80    1.30 
  16   5   2    1.00    1.90 
  16   5   2   -5.10    2.70 
  17   5  -2    1.10    4.10 
  17   5  -2    0.90    1.60 
  17  -5   2    2.50    1.50 
  17  -5   2    5.00    2.60 
  17   5  -2    3.80    2.00 
  17   5   2    1.30    1.50 
  17  -5  -2    4.60    2.60 
  17   5   2   -0.70    2.00 
  17  -5  -2    0.50    1.40 
  17   5   2   -0.90    3.90 
  18   5  -2    4.20    4.80 
  18  -5   2    0.60    1.50 
  18   5  -2   -0.40    1.50 
  18  -5   2   -0.10    2.40 
  18   5   2    2.20    2.10 
  18   5   2    0.70    1.60 
  18  -5  -2    0.40    1.40 
  19  -5   2    1.00    2.50 
  19  -5   2    0.50    1.40 
  19   5  -2   -0.60    1.40 
  19   5   2    1.40    1.60 
  19  -5  -2    1.40    1.50 
  19   5   2    3.00    2.00 
  20  -5   2    0.90    2.60 
  20   5  -2    1.90    2.40 
  20  -5   2    0.20    3.40 
  20   5   2    1.10    1.70 
  21  -5   2   -0.60    1.30 
  21   5  -2   -1.00    1.30 
  21  -5  -2   -2.60    1.10 
  21   5   2    1.70    1.50 
  22  -5   2    0.40    1.30 
  22   5  -2    1.80    1.30 
  22   5   2    1.70    1.40 
  22  -5  -2    0.40    1.10 
   0  -6   2 4082.79  263.67 
   0   6  -2 3530.25  263.67 
   0   6   2 3553.94  263.97 
   0  -6  -2 4118.79  264.07 
  -1  -6  -2    0.70    1.30 
   1  -6   2    0.30    1.40 
   1  -6   2    0.90    1.00 
   1   6  -2    0.60    1.50 
  -1  -6  -2    0.60    1.60 
   1   6  -2    1.20    1.40 
  -1   6   2    1.10    2.30 
  -1  -6   2    0.50    1.20 
   1   6   2    2.30    1.40 
   1   6   2    2.70    1.90 
   1  -6  -2    2.00    2.00 
   1  -6  -2    2.80    1.50 
  -1   6  -2    0.20    1.60 
   2  -6   2 5201.78  318.47 
   2   6  -2 4546.65  318.37 
  -2   6   2 4049.59  318.87 
   2   6   2 4576.94  318.17 
  -2   6  -2 4180.48  318.47 
   2  -6  -2 5043.80  319.07 
   2   6   2 4711.33  318.67 
   3  -6   2    4.80    1.30 
  -3  -6  -2    7.20    1.60 
   3   6  -2    5.80    2.10 
   3  -6   2    7.30    2.30 
   3   6  -2    3.00    2.00 
  -3   6   2    3.50    2.50 
  -3  -6  -2    8.00    2.30 
   3  -6  -2    4.10    1.70 
   3   6   2    3.70    2.30 
   3   6   2    4.40    1.80 
  -3   6  -2    3.80    2.10 
  -3  -6   2    4.90    1.70 
   3  -6  -2    8.70    3.10 
  -4  -6  -2 1011.10   64.69 
   4  -6   2  870.41   63.89 
   4   6  -2  897.11   64.69 
  -4   6   2  811.32   65.39 
   4   6  -2  952.80   64.69 
   4  -6   2  977.00   64.99 
  -4  -6  -2  934.31   64.09 
   4  -6  -2  914.51   64.19 
   4   6   2  949.31   64.79 
   4  -6  -2  887.81   65.39 
  -4  -6   2  959.00   64.49 
   4   6   2  911.81   64.49 
  -5   6   2    8.80    4.20 
  -5  -6  -2    7.10    2.00 
   5   6  -2    4.00    2.40 
   5  -6   2    6.60    2.50 
   5  -6   2    7.10    1.20 
  -5  -6  -2    7.50    1.50 
   5   6  -2    7.40    2.30 
  -5  -6   2    6.70    1.90 
  -5   6  -2    6.20    2.70 
   5   6   2    6.70    2.30 
   5  -6  -2    5.30    2.70 
   5   6   2    5.20    2.10 
   5  -6  -2    8.40    1.80 
   6   6  -2    8.20    2.30 
  -6  -6  -2    9.40    2.40 
   6  -6   2    9.90    2.80 
   6   6  -2    8.60    3.00 
  -6   6   2    7.60    3.20 
   6   6   2    9.70    2.40 
   6  -6  -2    5.90    1.60 
  -6   6  -2    7.90    3.10 
  -6  -6   2    6.90    1.90 
   6   6   2    5.90    2.60 
   6  -6  -2    6.80    2.90 
   7   6  -2    0.20    2.00 
   7   6  -2    0.00    2.50 
  -7  -6  -2    1.90    1.90 
  -7   6   2    1.80    2.60 
   7  -6   2   -0.90    2.10 
  -7   6  -2   -1.30    2.50 
   7  -6  -2    1.50    1.30 
   7   6   2   -0.50    2.00 
   7  -6  -2    0.80    2.50 
  -7  -6   2    0.80    1.80 
   7   6   2    1.60    2.40 
   8   6  -2  666.13   48.70 
  -8   6   2  721.73   49.99 
   8  -6   2  638.84   46.90 
   8  -6   2  605.34   46.80 
   8  -6   2  602.64   48.60 
  -8  -6  -2  753.12   48.10 
   8   6  -2  701.73   48.20 
   8  -6  -2  620.94   49.20 
   8  -6  -2  691.93   47.10 
   8  -6  -2  623.24   46.90 
   8   6   2  723.43   48.30 
   8   6   2  693.63   48.50 
  -8  -6   2  736.03   48.10 
   9   6  -2  113.69   10.80 
   9  -6   2  117.99    8.30 
   9   6  -2  112.29   10.80 
  -9   6   2  135.19   12.60 
  -9  -6  -2  128.19    9.80 
   9  -6   2  106.79    8.50 
   9  -6   2  100.49   10.50 
   9  -6  -2  102.99   11.20 
   9  -6  -2  102.79    8.50 
   9  -6  -2  109.89    8.60 
   9   6   2  124.99   10.20 
   9  -6  -2  118.29    8.30 
   9   6   2  116.39   10.50 
  10   6  -2  165.48   13.40 
  10   6  -2  176.18   14.40 
  10  -6   2  159.18   11.60 
 -10  -6  -2  170.28   13.20 
  10  -6   2  154.78   11.80 
 -10   6   2  197.08   16.10 
  10   6  -2  158.58   15.00 
  10  -6   2  156.38   11.20 
  10  -6  -2  139.19   14.40 
  10  -6  -2  157.58   11.50 
  10  -6  -2  161.48   11.90 
  10   6   2  166.98   14.00 
  10   6   2  162.68   13.40 
  10  -6  -2  151.08   11.70 
  11  -6   2    2.20    2.00 
  11   6  -2    3.00    2.60 
  11  -6   2    2.60    1.10 
  11   6  -2    2.90    4.00 
  11   6  -2    1.70    3.30 
  11  -6   2    4.50    1.90 
  11  -6   2    3.20    0.60 
  11  -6  -2    1.70    2.00 
  11   6   2    4.60    2.70 
  11  -6  -2    2.20    1.00 
  11   6   2    2.50    1.30 
  11   6   2    0.40    2.50 
  11  -6  -2    1.50    1.00 
  12   6  -2   -6.20    4.40 
  12   6  -2   -1.90    2.70 
  12   6  -2   -0.40    3.10 
  12  -6   2    1.60    1.10 
  12  -6   2    0.90    0.50 
  12   6   2    2.70    3.70 
  12   6   2    1.30    2.90 
  12  -6  -2    0.60    1.10 
  12   6   2    3.90    1.40 
  13  -6   2   75.39    6.40 
  13  -6   2   91.99    6.20 
  13   6  -2   72.89    9.50 
  13   6  -2   63.79    6.10 
  13  -6   2   82.69    5.60 
  13   6   2   80.09    9.30 
  13   6   2   72.49    6.20 
  13  -6  -2   81.49    6.80 
  14  -6   2   57.29    5.30 
  14   6  -2   41.00    4.70 
  14   6  -2   54.29    4.70 
  14  -6   2   58.89    4.00 
  14  -6   2   58.59    4.60 
  14   6  -2   53.29    8.20 
  14  -6  -2   45.80    5.40 
  14   6   2   54.79    4.70 
  14  -6  -2   54.89    4.00 
  14   6   2   53.59    7.70 
  14  -6  -2   54.29    4.50 
  15   6  -2   69.49    9.10 
  15  -6   2   58.49    4.90 
  15  -6   2   51.79    5.60 
  15   6  -2   61.49    5.10 
  15  -6  -2   62.79    4.20 
  15  -6  -2   52.09    5.80 
  15   6   2   52.39   11.20 
  15  -6  -2   56.69    4.90 
  15   6   2   58.29    5.00 
  15   6   2   43.80    5.00 
  16   6  -2    1.30    1.90 
  16   6  -2    0.40    1.40 
  16  -6   2    1.00    1.50 
  16   6  -2   -6.20    3.10 
  16   6   2    1.40    1.80 
  16  -6  -2   -1.10    4.10 
  16  -6  -2    2.80    1.40 
  16   6   2    3.00    3.40 
  16   6   2    6.30    2.90 
  17   6  -2   67.79    6.10 
  17   6  -2   61.89    9.90 
  17  -6   2   70.39    6.00 
  17   6  -2   81.79    6.20 
  17  -6   2   70.29    6.70 
  17   6   2   75.69    6.90 
  17  -6  -2   91.19    7.10 
  17  -6  -2   73.39    5.90 
  17   6   2   70.39    6.20 
  17   6   2   51.99    9.30 
  18   6  -2    9.40    4.80 
  18  -6   2   14.70    3.10 
  18   6  -2   12.50    2.20 
  18  -6   2   14.90    2.40 
  18   6   2    9.80    2.30 
  18  -6  -2   18.10    2.40 
  18   6   2   13.00    2.30 
  19  -6   2    8.80    2.80 
  19   6  -2   12.00    2.10 
  19  -6   2    9.10    1.90 
  19   6   2    9.00    2.00 
  19  -6  -2   10.60    1.90 
  19   6   2    6.80    2.20 
  20  -6   2    1.70    3.90 
  20   6  -2    5.30    1.90 
  20  -6   2    6.30    2.30 
  20   6   2    5.40    2.60 
  20  -6  -2    7.70    1.70 
  20   6   2    3.00    2.00 
  21   6  -2    2.50    1.50 
  21  -6   2    1.80    1.50 
  21  -6  -2    2.90    1.40 
  21   6   2    3.20    1.60 
  22  -6   2   20.90    2.50 
  22   6  -2   19.50    2.40 
  22  -6  -2   16.50    2.90 
  22   6   2   18.20    2.50 
   0  -7  -2   -0.60    1.70 
   0  -7   2    1.20    1.40 
   0   7   2    0.60    2.10 
   0  -7  -2    1.80    1.40 
   0   7  -2    0.00    1.70 
   1  -7   2 5701.93  347.97 
  -1   7   2 4521.35  348.27 
   1   7  -2 5023.00  347.77 
   1   7   2 5079.69  347.67 
   1   7   2 4755.12  348.17 
  -1   7  -2 4757.42  347.97 
   1  -7  -2 5458.35  348.37 
   2   7  -2  128.49   10.70 
   2  -7   2  151.38   10.90 
  -2  -7  -2  134.09   10.30 
  -2   7   2  119.49   11.40 
   2   7  -2  137.99   10.80 
  -2  -7  -2  154.08   11.00 
   2  -7   2  132.99   10.10 
   2  -7  -2  143.09   11.40 
   2   7   2  139.69   11.10 
   2   7   2  125.99   10.50 
  -2   7  -2  118.09   10.90 
  -2  -7   2  146.79   10.60 
   2  -7  -2  136.99   10.40 
   3  -7   2 2480.85  172.88 
  -3   7   2 2149.48  174.08 
  -3  -7  -2 2668.63  173.08 
  -3  -7  -2 2784.82  173.68 
   3   7  -2 2531.05  173.58 
   3  -7  -2 2497.25  173.18 
   3  -7  -2 2625.14  174.28 
  -3  -7   2 2635.64  173.38 
  -3   7  -2 2210.58  173.68 
   3   7   2 2538.25  173.78 
   3   7   2 2440.16  173.28 
  -4  -7  -2 1675.83  108.49 
   4   7  -2 1598.04  108.39 
   4  -7   2 1654.03  108.69 
   4   7  -2 1519.55  108.49 
   4  -7   2 1525.85  107.69 
  -4  -7   2 1608.84  108.29 
   4   7   2 1553.54  108.59 
   4  -7  -2 1574.34  109.39 
   4  -7  -2 1548.25  107.89 
  -4   7  -2 1336.57  108.69 
   4   7   2 1537.55  108.29 
  -5   7   2  511.45   41.40 
  -5  -7  -2  604.24   39.80 
   5   7  -2  572.84   40.70 
   5   7  -2  571.64   40.50 
   5  -7   2  584.74   40.80 
   5  -7   2  569.84   39.60 
  -5  -7  -2  621.64   40.50 
  -5  -7   2  595.84   40.30 
   5  -7  -2  573.34   39.90 
   5  -7  -2  563.54   41.40 
   5   7   2  480.55   42.30 
   5   7   2  596.64   40.70 
  -5   7  -2  514.25   40.90 
   6  -7   2   13.30    3.40 
  -6   7   2   12.00    3.70 
  -6  -7  -2   17.60    3.10 
   6  -7   2   12.30    1.90 
   6   7  -2   16.90    3.50 
   6   7  -2   20.30    3.50 
  -6   7  -2   12.60    3.30 
  -6  -7   2   15.90    3.00 
   6  -7  -2   17.20    4.10 
   6   7   2   16.30    3.30 
   6  -7  -2   11.90    2.20 
   6   7   2   15.60    3.10 
  -7  -7  -2  779.22   52.39 
   7   7  -2  747.03   52.89 
   7  -7   2  716.33   52.89 
  -7   7   2  712.93   53.89 
   7  -7   2  714.93   51.19 
   7   7   2  762.02   52.69 
   7  -7  -2  753.42   51.59 
   7   7   2  770.42   52.69 
  -7   7  -2  761.22   53.49 
   7  -7  -2  688.03   53.49 
  -7  -7   2  778.62   52.39 
   7  -7  -2  679.23   51.19 
   8  -7   2   66.69    5.70 
   8   7  -2   71.19    7.20 
  -8  -7  -2   80.09    6.90 
   8  -7   2   72.89    5.40 
   8  -7   2   65.29    7.80 
   8   7  -2   71.19    8.00 
   8  -7   2   70.69    5.10 
  -8   7   2   74.99    9.00 
   8   7   2   74.99    7.30 
   8  -7  -2   68.19    5.80 
  -8   7  -2   79.89    8.80 
   8  -7  -2   69.89    5.50 
   8  -7  -2   64.49    8.20 
  -8  -7   2   70.99    6.80 
   8   7   2   67.99    7.50 
   9  -7   2   37.00    3.70 
  -9   7   2   39.50    7.30 
  -9  -7  -2   44.50    5.10 
   9   7  -2   44.80    6.70 
   9  -7   2   41.60    3.00 
   9  -7   2   31.90    5.70 
   9  -7   2   40.00    3.40 
   9   7  -2   39.80    5.30 
   9  -7  -2   44.90    4.20 
   9   7   2   39.40    5.50 
   9  -7  -2   38.60    3.80 
   9  -7  -2   41.90    3.40 
  -9   7  -2   50.79    7.10 
   9   7   2   40.60    6.20 
   9  -7  -2   34.00    6.40 
 -10  -7  -2   51.99    5.80 
  10  -7   2   49.10    4.10 
  10  -7   2   43.80    4.50 
  10   7  -2   46.00    6.10 
  10  -7  -2   52.79    4.80 
  10  -7  -2   49.70    4.30 
  10  -7  -2   50.79    4.10 
  10   7   2   49.20    6.60 
  10   7   2   59.39    6.60 
  11   7  -2   12.10    3.30 
  11  -7   2   20.70    2.10 
  11  -7   2   16.50    1.40 
  11  -7   2   13.20    2.30 
  11   7  -2   11.90    4.30 
  11   7  -2   12.90    5.90 
  11  -7  -2   20.20    2.70 
  11  -7  -2   16.70    1.90 
  11   7   2   13.50    4.00 
  11  -7  -2   13.80    1.90 
  11   7   2   15.40    1.90 
  11   7   2   14.60    4.10 
  12   7  -2   21.60    2.60 
  12   7  -2   24.30    5.40 
  12  -7   2   30.50    2.10 
  12   7  -2   35.50    7.70 
  12  -7   2   21.90    3.00 
  12   7  -2   18.40    5.20 
  12   7   2   23.00    5.20 
  12  -7  -2   26.60    3.40 
  12  -7  -2   30.10    2.80 
  12   7   2   21.20    2.80 
  13  -7   2  123.69    8.80 
  13  -7   2  120.99    8.20 
  13   7  -2  109.69   12.10 
  13   7  -2   97.99    8.60 
  13  -7   2  112.99    9.10 
  13  -7  -2  129.89    9.40 
  13  -7  -2  126.19    8.70 
  13   7   2  108.39    8.70 
  13   7   2  123.49   12.00 
  14   7  -2   22.30    2.80 
  14  -7   2   29.20    2.20 
  14  -7   2   22.90    3.40 
  14   7  -2   19.00    5.50 
  14  -7   2   28.40    3.00 
  14  -7  -2   23.20    3.50 
  14  -7  -2   31.90    2.30 
  14   7   2   32.30    3.20 
  14   7   2   24.40    5.80 
  14  -7  -2   29.10    3.00 
  15   7  -2   10.20    2.40 
  15  -7   2   17.30    2.30 
  15   7  -2    9.20    4.70 
  15   7  -2   16.70    2.30 
  15  -7   2   17.80    3.20 
  15   7   2   13.30    2.30 
  15  -7  -2   11.70    2.90 
  15  -7  -2   18.20    1.60 
  15  -7  -2   18.60    2.40 
  15   7   2   17.90    2.60 
  15   7   2   12.60    4.60 
  16  -7   2   51.39    6.10 
  16   7  -2   49.90    9.10 
  16   7   2   65.69    5.30 
  16  -7  -2   62.79    4.50 
  16  -7  -2   67.19    5.30 
  16   7   2   57.09    5.40 
  16  -7  -2   63.49    6.20 
  16   7   2   53.59    8.70 
  17  -7   2  233.68   18.30 
  17   7  -2  246.88   18.00 
  17   7  -2  239.98   26.30 
  17  -7   2  263.57   18.00 
  17  -7  -2  256.87   17.90 
  17   7   2  245.48   18.00 
  18  -7   2    0.50    1.50 
  18  -7   2   -4.00    2.30 
  18   7  -2   -0.70    1.50 
  18   7   2   -2.80    6.00 
  18  -7  -2    2.30    1.60 
  18   7   2    3.10    1.60 
  18   7   2    1.40    1.70 
  19  -7   2    1.50    1.50 
  19   7  -2    3.50    1.80 
  19  -7   2    1.00    2.40 
  19   7   2   -0.30    1.50 
  19  -7  -2    1.20    1.40 
  20  -7   2    6.40    1.90 
  20   7  -2   10.40    2.00 
  20  -7  -2    7.80    1.80 
  20   7   2    7.20    2.00 
  21   7  -2    2.00    1.40 
  21  -7   2    0.60    1.40 
  21   7   2    2.80    1.50 
  21  -7  -2   -0.90    1.20 
  22   7  -2   -0.10    1.30 
  22  -7   2    1.30    1.40 
  22   7   2   -0.10    1.30 
  22  -7  -2    0.80    1.10 
   0   8  -2   21.00    3.70 
   0  -8  -2   18.40    3.00 
   0  -8  -2   20.40    4.00 
   0   8  -2   13.70    3.00 
   0  -8   2   14.90    3.80 
   0   8   2   16.40    3.50 
  -1  -8  -2 1785.62  119.29 
  -1   8   2 1507.65  119.99 
   1  -8   2 1907.01  119.69 
  -1  -8  -2 1874.11  119.99 
   1  -8   2 1588.64  119.39 
   1   8  -2 1662.23  119.49 
  -1   8  -2 1567.94  119.69 
   1  -8  -2 1691.93  119.29 
  -1  -8   2 1877.71  119.59 
   1  -8  -2 1921.91  120.19 
   1   8   2 1593.04  119.89 
   1   8   2 1670.93  119.39 
   2  -8   2  383.66   25.50 
  -2  -8  -2  386.76   25.60 
   2   8  -2  352.86   25.40 
  -2   8   2  298.07   25.90 
   2   8  -2  317.47   27.10 
  -2  -8  -2  358.96   24.90 
  -2  -8   2  373.96   25.30 
   2  -8  -2  344.17   24.90 
  -2   8  -2  301.07   25.50 
   2   8   2  339.57   25.70 
   2   8   2  339.87   25.10 
   2  -8  -2  380.06   26.10 
   3   8  -2    9.60    2.70 
   3  -8   2   13.80    3.00 
   3   8  -2    8.50    4.10 
  -3  -8  -2   14.30    2.80 
  -3   8   2    9.20    3.10 
   3  -8   2   10.00    1.90 
  -3  -8  -2   13.50    2.30 
   3   8   2    6.80    2.60 
  -3   8  -2   11.30    3.10 
   3  -8  -2   11.80    2.30 
   3  -8  -2   16.10    3.90 
   3   8   2    9.80    2.60 
  -3  -8   2   13.60    2.70 
  -4   8   2  200.08   19.00 
   4   8  -2  252.97   18.50 
   4  -8   2  268.37   18.60 
   4  -8   2  240.98   17.50 
  -4  -8  -2  274.07   18.50 
   4   8  -2  245.78   18.60 
  -4  -8  -2  259.77   17.80 
   4  -8  -2  257.27   17.80 
   4   8   2  239.38   18.60 
  -4   8  -2  210.88   18.70 
   4  -8  -2  253.57   19.30 
  -4  -8   2  216.28   19.10 
   4   8   2  241.88   18.20 
   5  -8   2   73.69    5.80 
   5  -8   2   72.89    7.20 
  -5  -8  -2   77.29    6.90 
   5   8  -2   72.59    7.20 
  -5   8   2   61.89    7.80 
   5   8  -2   70.09    7.00 
   5   8   2   72.49    7.30 
  -5  -8   2   72.79    6.80 
  -5   8  -2   59.39    7.20 
   5  -8  -2   70.69    8.00 
   5  -8  -2   72.69    6.20 
   5   8   2   78.09    7.10 
  -6  -8  -2   51.69    5.40 
   6  -8   2   49.50    4.20 
   6  -8   2   41.30    5.80 
   6  -8   2   46.50    3.80 
   6   8  -2   47.40    5.70 
  -6   8   2   42.50    6.60 
   6   8  -2   50.89    6.10 
   6  -8  -2   39.50    6.50 
   6   8   2   46.10    5.80 
   6   8   2   55.59    5.90 
  -6  -8   2   50.29    5.20 
  -6   8  -2   45.20    6.20 
   6  -8  -2   47.40    4.60 
   7  -8   2   17.60    2.00 
  -7  -8  -2   17.80    3.30 
   7   8  -2   18.20    3.60 
   7  -8   2   13.50    1.70 
   7  -8   2   17.50    1.40 
  -7   8   2   10.30    3.70 
   7   8  -2   17.10    3.90 
   7  -8   2   19.80    4.70 
   7  -8  -2   11.20    2.00 
   7  -8  -2   16.80    2.60 
  -7  -8   2   12.20    2.60 
  -7   8  -2    9.10    5.20 
   7  -8  -2    8.50    3.50 
   7   8   2   16.30    3.70 
   7   8   2   12.00    3.30 
   8  -8   2   98.29    7.40 
  -8  -8  -2  106.79    9.00 
   8  -8   2   96.69    7.10 
   8  -8   2   97.79    7.70 
   8  -8   2  103.99    9.70 
  -8   8   2   95.79   10.60 
   8   8  -2  104.09    9.30 
   8   8  -2   98.69    9.90 
   8  -8  -2  104.79   10.40 
   8   8   2  100.99    9.40 
  -8   8  -2  114.29   10.50 
   8  -8  -2  102.09    7.90 
   8  -8  -2   93.89    7.40 
   8   8   2   98.09    9.60 
  -8  -8   2  108.09    9.00 
   8  -8  -2   97.39    7.70 
   9   8  -2    0.30    3.00 
  -9   8   2    1.40    2.70 
   9  -8   2    1.70    0.60 
  -9  -8  -2    0.90    1.80 
   9   8  -2   -2.80    2.20 
   9  -8   2    2.60    1.50 
   9  -8   2    0.50    0.90 
   9  -8  -2    0.60    3.40 
   9  -8  -2    3.10    1.80 
  -9  -8   2    2.80    2.00 
   9   8   2    0.40    2.60 
   9  -8  -2    1.00    1.20 
   9  -8  -2    2.70    1.00 
   9   8   2   -0.60    2.20 
  10   8  -2   22.80    4.30 
  10   8  -2   18.30    4.70 
  10  -8   2   19.40    2.60 
 -10  -8  -2   28.70    4.30 
  10  -8   2   25.40    1.90 
  10  -8   2   26.50    2.50 
  10   8   2   21.20    4.60 
  10  -8  -2   25.90    3.10 
  10   8   2   25.60    4.80 
  10  -8  -2   27.80    2.50 
  10  -8  -2   17.90    2.00 
  10  -8  -2   24.50    2.70 
  11   8  -2    0.60    3.10 
  11  -8   2    1.00    0.60 
 -11  -8  -2   -4.40    2.30 
  11   8  -2    3.50    2.90 
  11   8  -2    6.30    6.50 
  11  -8   2    3.00    1.20 
  11  -8   2   -0.20    1.80 
  11   8   2    5.10    3.20 
  11  -8  -2    0.60    1.90 
  11   8   2   -0.70    2.90 
  11   8   2    3.20    1.20 
  11  -8  -2    0.70    0.70 
  11  -8  -2    2.00    1.10 
  12  -8   2   72.09    6.00 
  12   8  -2   64.69    8.80 
  12  -8   2   66.19    5.50 
  12  -8   2   66.59    4.90 
  12   8   2   60.39    8.20 
  12  -8  -2   71.79    5.40 
  12   8   2   62.79    5.30 
  12  -8  -2   73.89    6.10 
  13  -8   2   83.59    6.40 
  13  -8   2   82.59    5.70 
  13  -8   2   71.99    6.90 
  13   8  -2   80.59    9.80 
  13  -8  -2   82.89    5.70 
  13  -8  -2   87.39    6.30 
  13   8   2   61.99    6.10 
  13  -8  -2   78.39    6.80 
  13   8   2   80.49    9.60 
  14  -8   2    4.00    2.40 
  14   8  -2   -1.30    4.30 
  14  -8   2    1.70    0.70 
  14  -8   2    2.50    1.40 
  14   8   2    3.20    1.70 
  14  -8  -2    3.20    0.80 
  14  -8  -2    3.30    1.50 
  14   8   2    1.20    3.70 
  14  -8  -2    3.10    2.60 
  15  -8   2   11.70    1.30 
  15  -8   2    8.20    2.70 
  15  -8   2   11.90    2.00 
  15   8  -2    8.10    4.10 
  15  -8  -2   12.20    1.30 
  15   8   2    5.70    1.90 
  15  -8  -2   11.50    2.00 
  15   8   2   10.80    2.10 
  15  -8  -2    9.40    2.90 
  15   8   2    4.50    3.80 
  16  -8   2   11.10    2.10 
  16   8  -2    7.30    1.90 
  16  -8   2    7.80    2.80 
  16   8  -2    3.60    4.50 
  16   8   2    5.60    1.90 
  16   8   2   -0.10    3.70 
  16   8   2    7.30    2.10 
  16  -8  -2    9.60    1.10 
  17  -8   2   -0.10    2.50 
  17  -8   2    3.60    1.80 
  17   8  -2    1.30    1.60 
  17   8  -2   -8.70    4.10 
  17  -8  -2    2.50    1.60 
  17   8   2    2.30    1.70 
  18  -8   2   11.80    2.20 
  18  -8   2   10.10    2.90 
  18   8  -2   12.60    2.30 
  18   8   2   14.10    2.40 
  18  -8  -2    9.50    2.00 
  19  -8   2   13.50    3.00 
  19   8  -2   14.90    2.40 
  19  -8   2   15.50    2.40 
  19   8   2   13.20    2.30 
  19  -8  -2   14.50    2.30 
  20   8  -2    6.30    1.90 
  20  -8   2    7.80    1.90 
  20   8   2    7.50    2.00 
  20  -8  -2    7.40    1.70 
  21   8  -2    0.20    1.40 
  21  -8   2    2.20    1.40 
  21   8   2    0.90    1.50 
  21  -8  -2    0.10    1.20 
  22  -8   2    2.20    1.80 
  22   8   2    0.70    1.40 
  22  -8  -2    1.70    1.20 
   0  -9  -2    1.10    2.00 
   0   9  -2    0.30    1.90 
   0   9   2   -1.50    2.80 
   0  -9  -2    1.00    1.60 
   0  -9   2    1.10    1.80 
   0   9  -2    0.10    2.10 
   1  -9   2  160.78   12.00 
   1   9  -2  145.49   12.20 
  -1  -9  -2  163.78   12.40 
   1   9  -2  162.18   12.10 
  -1  -9  -2  150.98   11.50 
  -1   9   2  130.29   12.50 
   1  -9  -2  168.48   12.90 
   1  -9  -2  151.08   11.60 
   1   9   2  147.99   11.80 
  -1  -9   2  161.48   11.90 
  -1   9  -2  127.49   12.20 
   1   9   2  133.09   12.40 
   2   9  -2  233.28   18.70 
  -2  -9  -2  255.57   18.10 
   2   9  -2  249.88   18.70 
   2  -9   2  241.88   17.90 
  -2  -9  -2  260.57   18.90 
   2  -9   2  266.57   18.70 
   2   9   2  227.28   19.00 
  -2  -9   2  261.67   18.50 
   2   9   2  240.58   18.40 
   2  -9  -2  274.87   19.40 
  -2   9  -2  206.98   18.80 
   2  -9  -2  251.07   18.20 
   3  -9   2 1165.28   82.59 
   3  -9   2 1267.17   83.49 
  -3  -9  -2 1252.27   83.49 
   3   9  -2 1117.69   83.39 
   3   9  -2 1197.08   83.39 
  -3  -9  -2 1220.98   82.89 
  -3  -9   2 1234.18   83.29 
   3   9   2 1074.59   83.59 
   3   9   2 1170.08   83.19 
   3  -9  -2 1132.89   82.79 
   3  -9  -2 1255.07   84.09 
  -4   9   2   11.30    3.40 
   4   9  -2   12.70    3.30 
   4   9  -2   12.60    3.10 
  -4  -9  -2   15.90    2.80 
   4  -9   2   17.60    3.50 
   4  -9   2   14.20    2.40 
  -4  -9  -2   11.90    2.70 
  -4  -9   2   10.00    1.60 
   4   9   2   12.90    3.10 
  -4   9  -2   12.50    3.20 
   4  -9  -2   15.00    3.60 
   4  -9  -2   14.10    2.50 
   4   9   2   15.50    3.70 
  -4  -9   2   17.80    3.40 
  -5   9   2   21.00    4.70 
   5  -9   2   25.80    2.90 
   5   9  -2   23.00    4.10 
   5   9  -2   25.10    4.40 
   5  -9   2   17.90    1.90 
  -5  -9  -2   23.90    4.10 
   5  -9   2   16.30    2.10 
   5  -9   2   27.20    4.50 
   5   9   2   24.00    4.50 
   5  -9  -2   22.10    3.30 
  -5  -9   2   22.60    3.80 
   5   9   2   26.30    4.10 
   5  -9  -2   31.90    5.30 
  -5   9  -2   24.10    4.60 
   6  -9   2   43.70    3.30 
   6   9  -2   45.80    6.10 
  -6  -9  -2   48.50    5.40 
  -6   9   2   39.40    6.40 
   6  -9   2   43.40    3.70 
   6  -9   2   48.20    8.00 
   6   9  -2   44.80    5.70 
   6  -9  -2   45.90    6.50 
   6  -9  -2   47.20    4.60 
  -6  -9   2   49.70    5.20 
   6   9   2   42.30    5.90 
   6   9   2   44.30    5.80 
   7   9  -2  466.95   34.40 
  -7   9   2  407.56   35.70 
   7  -9   2  501.85   32.70 
  -7  -9  -2  493.55   34.20 
   7  -9   2  412.56   32.60 
   7  -9   2  458.05   34.60 
   7   9  -2  469.45   34.70 
   7  -9   2  525.55   32.50 
   7  -9  -2  502.75   32.70 
  -7   9  -2  436.26   35.00 
   7   9   2  467.55   34.40 
   7  -9  -2  482.85   32.40 
   7  -9  -2  463.75   33.20 
  -7  -9   2  478.65   34.00 
   7   9   2  449.46   36.20 
   7  -9  -2  456.45   36.10 
   8  -9   2   67.89    5.20 
   8  -9   2   63.09    4.80 
  -8   9   2   55.69    8.30 
   8  -9   2   66.09    5.40 
   8   9  -2   63.59    7.90 
  -8  -9  -2   69.49    9.00 
   8   9  -2   72.79    7.40 
   8  -9  -2   56.19    7.90 
  -8  -9   2   73.19    6.90 
   8  -9  -2   63.19    5.10 
   8  -9  -2   69.39    5.80 
   8  -9  -2   66.49    5.60 
   8   9   2   65.09    7.60 
   8  -9  -2   70.89    4.90 
   8   9   2   68.39    7.50 
   9  -9   2   10.60    1.20 
   9   9  -2   14.70    4.00 
   9   9  -2   10.00    4.10 
  -9  -9  -2   11.00    3.10 
   9  -9   2   12.00    1.70 
   9  -9   2   13.00    2.00 
   9  -9  -2   14.40    2.20 
   9   9   2   12.00    4.00 
   9  -9  -2   10.70    1.70 
   9  -9  -2   13.90    2.20 
  -9  -9   2   13.00    3.20 
   9   9   2   13.00    3.80 
   9  -9  -2   12.40    1.50 
  10  -9   2  323.87   21.70 
  10   9  -2  301.37   24.40 
  10  -9   2  334.37   22.20 
 -10  -9  -2  321.37   24.00 
  10   9  -2  298.57   24.80 
  10  -9   2  291.97   22.20 
  10  -9  -2  295.87   22.30 
  10   9   2  301.17   24.50 
  10  -9  -2  323.47   22.40 
  10   9   2  315.57   24.70 
  10  -9  -2  333.77   22.10 
  11   9  -2    3.20    3.50 
  11  -9   2    0.20    2.00 
  11  -9   2    1.20    0.70 
  11  -9   2    0.40    1.90 
  11   9  -2   -0.70    5.20 
  11   9  -2    0.80    5.40 
  11   9   2    3.70    3.10 
  11  -9  -2    1.60    1.20 
  11  -9  -2    2.60    1.10 
  11  -9  -2    1.90    1.90 
  11  -9  -2    2.40    0.80 
  12  -9   2   92.99    7.90 
  12  -9   2  103.79    7.50 
  12  -9   2   94.99    7.00 
  12   9  -2   92.99   10.90 
  12   9   2   92.89   10.50 
  12  -9  -2  102.19    8.10 
  12  -9  -2   98.19    7.00 
  12  -9  -2  101.59    7.50 
  13  -9   2    1.40    1.30 
  13   9  -2   -0.30    3.30 
  13  -9   2    0.50    2.10 
  13  -9   2   -0.40    0.70 
  13  -9  -2    0.60    1.30 
  13   9   2   -3.70    2.90 
  13  -9  -2    1.50    0.80 
  13  -9  -2   -0.20    2.40 
  14  -9   2   13.40    2.20 
  14   9  -2    7.90    4.30 
  14  -9   2   11.50    1.30 
  14  -9   2   10.30    2.80 
  14  -9  -2   10.50    2.00 
  14  -9  -2   13.40    1.50 
  15  -9   2  173.18   12.10 
  15  -9   2  184.18   12.80 
  15   9  -2  158.98   16.60 
  15  -9  -2  180.68   12.80 
  15   9   2  155.08   16.20 
  15  -9  -2  173.78   12.20 
  16   9  -2   -2.30    4.00 
  16  -9   2    3.50    1.70 
  16   9  -2    5.60    1.90 
  16  -9   2    3.80    2.60 
  16  -9  -2    4.40    0.90 
  16   9   2    7.90    4.30 
  16   9   2    3.00    1.70 
  16  -9  -2    7.30    1.90 
  17  -9   2   46.50    5.70 
  17   9  -2   54.79    9.40 
  17  -9   2   53.29    4.90 
  17   9  -2   51.49    4.80 
  17   9   2   50.59    5.00 
  17   9   2   44.00    8.60 
  17  -9  -2   54.29    3.90 
  17  -9  -2   55.59    4.80 
  18   9  -2    1.30    1.70 
  18  -9   2    0.90    1.60 
  18  -9   2   -1.30    2.40 
  18   9   2   -1.30    1.60 
  18  -9  -2    1.60    1.50 
  20  -9   2    5.00    1.70 
  20   9  -2    4.70    1.80 
  20  -9  -2    6.00    1.70 
  20   9   2    3.50    1.80 
  21   9  -2    2.00    1.40 
  21  -9   2    0.10    1.40 
  21   9   2    1.20    1.50 
  21  -9  -2    1.30    1.70 
   0 -10  -2   23.70    3.50 
   0  10  -2   26.50    4.60 
   0 -10  -2   22.70    4.20 
   0  10   2   24.30    4.80 
   0  10   2   26.50    4.10 
   0 -10   2   25.50    3.90 
   1  10  -2   18.70    3.60 
  -1  10   2   18.60    4.30 
  -1 -10  -2   24.90    4.30 
   1 -10   2   24.20    3.90 
  -1 -10  -2   21.90    3.40 
   1  10  -2   18.60    3.60 
   1  10   2   25.70    4.70 
   1 -10  -2   23.40    3.40 
   1 -10  -2   24.80    4.50 
  -1 -10   2   22.30    3.70 
  -1  10  -2   18.90    4.00 
   1  10   2   23.50    3.60 
   2  10  -2  348.77   24.60 
  -2 -10  -2  341.47   24.00 
  -2  10   2  274.07   25.00 
   2  10  -2  296.27   24.50 
   2 -10   2  365.36   24.60 
   2 -10   2  300.07   22.90 
   2 -10   2  312.17   23.20 
  -2 -10  -2  362.46   24.80 
   2 -10  -2  338.77   23.00 
   2  10   2  323.57   25.00 
  -2 -10   2  355.76   24.40 
  -2 -10   2  328.47   23.10 
   2 -10  -2  354.36   25.20 
   2  10   2  352.16   24.40 
  -2  10  -2  277.57   24.70 
   2 -10  -2  355.26   24.00 
   3  10  -2   63.69    6.80 
   3  10  -2   53.99    6.40 
   3 -10   2   54.49    4.20 
  -3 -10  -2   59.59    4.40 
   3 -10   2   59.19    4.50 
  -3 -10  -2   61.39    5.60 
  -3 -10  -2   54.09    6.30 
  -3  10   2   49.30    7.00 
   3 -10   2   63.39    6.30 
   3 -10   2   56.89    5.20 
   3 -10  -2   55.69    4.30 
   3 -10  -2   60.19    5.60 
   3 -10  -2   53.99    6.90 
   3  10   2   54.99    6.80 
  -3 -10   2   59.69    4.40 
   3  10   2   56.69    6.30 
  -3 -10   2   57.99    6.00 
   4 -10   2    2.10    1.00 
   4 -10   2    0.90    0.60 
   4  10  -2    3.50    2.70 
   4 -10   2    1.20    2.20 
  -4 -10  -2    4.20    2.20 
   4 -10   2    3.90    1.50 
  -4 -10  -2    1.30    1.70 
   4  10  -2    4.20    2.60 
  -4  10   2    5.40    2.90 
   4 -10  -2    3.20    3.00 
   4 -10  -2    1.60    1.70 
   4  10   2    2.20    2.40 
   4  10   2   10.90    2.80 
  -4 -10   2    2.40    2.00 
   4 -10  -2    3.50    0.90 
  -4 -10   2    2.60    1.00 
  -4  10  -2    4.50    2.50 
   5 -10   2   15.80    3.50 
   5  10  -2    6.10    3.10 
   5 -10   2    7.60    1.50 
  -5 -10  -2   12.90    3.20 
   5 -10   2    5.60    1.00 
   5  10  -2    5.70    2.50 
  -5  10   2    4.20    2.90 
  -5  10  -2   11.30    3.50 
  -5 -10   2   11.40    2.80 
   5 -10  -2   10.50    1.20 
   5  10   2   11.00    3.30 
   5  10   2    8.90    2.90 
   5 -10  -2    6.90    1.40 
   5 -10  -2   13.70    3.70 
   5 -10  -2   11.20    2.30 
   6  10  -2  200.48   16.50 
   6 -10   2  189.68   14.40 
   6 -10   2  200.38   14.70 
  -6  10   2  184.08   17.40 
   6 -10   2  187.18   14.60 
  -6 -10  -2  237.88   16.50 
   6 -10   2  223.68   16.70 
   6  10  -2  216.48   16.80 
   6  10   2  225.88   16.60 
   6 -10  -2  219.48   15.40 
  -6  10  -2  184.28   16.90 
   6 -10  -2  207.48   14.40 
   6 -10  -2  218.18   17.40 
   6 -10  -2  199.68   14.60 
   6  10   2  198.28   16.70 
  -6 -10   2  212.08   16.20 
  -7 -10  -2   28.00    4.70 
   7  10  -2   24.30    4.90 
   7 -10   2   33.60    2.70 
   7 -10  -2   24.30    3.50 
   7  10   2   22.70    4.60 
   7 -10  -2   25.30    2.80 
   7 -10  -2   22.00    4.90 
   7 -10  -2   30.90    2.70 
   7  10   2   25.80    4.80 
  -7 -10   2   28.70    4.50 
   8 -10   2  125.89    9.20 
   8  10  -2  148.39   14.40 
   8 -10   2  111.09    9.60 
   8  10  -2  124.19   11.80 
   8 -10   2  129.19    9.50 
  -8 -10  -2  147.99   11.60 
  -8 -10   2  136.29   11.30 
   8  10   2  127.59   12.00 
   8 -10  -2  126.49    9.50 
   8 -10  -2  135.59    9.30 
   8  10   2  135.49   12.00 
   8 -10  -2  126.89   10.10 
   9 -10   2    4.60    0.80 
   9  10  -2    2.20    3.20 
   9 -10   2    5.30    1.40 
  -9 -10  -2    4.00    2.80 
   9 -10   2    3.70    1.80 
   9  10  -2    3.40    3.30 
   9 -10  -2    7.10    1.40 
   9 -10  -2    5.70    1.00 
   9  10   2    4.60    3.00 
  -9 -10   2    6.80    2.90 
   9 -10  -2    4.20    1.60 
  10  10  -2   10.20    4.30 
  10 -10   2    4.60    1.40 
  10  10  -2    0.20    3.40 
  10 -10   2    3.40    2.00 
 -10 -10  -2    2.00    2.50 
  10 -10   2    5.80    0.90 
  10  10   2    1.70    3.50 
 -10 -10   2    5.20    3.00 
  10 -10  -2    7.90    1.70 
  10 -10  -2    5.50    1.40 
  10 -10  -2    7.70    1.00 
  10  10   2    4.50    3.50 
  11  10  -2    2.20    3.50 
  11 -10   2   -0.70    1.10 
  11  10  -2   -5.30    3.80 
  11 -10   2    0.40    2.00 
  11 -10  -2    0.50    1.20 
  11 -10  -2   -1.20    0.70 
  11  10   2    6.60    3.30 
  11 -10  -2    1.60    0.80 
  12 -10   2   55.59    4.10 
  12 -10   2   55.89    4.80 
  12  10  -2   47.10    8.50 
  12 -10   2   51.99    5.30 
  12 -10  -2   57.49    4.70 
  12 -10  -2   54.79    4.20 
  12  10   2   50.39    8.00 
  12 -10  -2   55.29    4.20 
  13 -10   2   32.90    3.40 
  13  10  -2   31.10    9.10 
  13 -10   2   26.50    3.80 
  13 -10   2   34.70    2.60 
  13 -10  -2   34.00    2.70 
  13 -10  -2   31.20    3.30 
  13  10   2   28.80    5.90 
  14 -10   2   24.70    2.90 
  14 -10   2   22.70    2.00 
  14 -10   2   15.80    3.20 
  14  10  -2   11.80    5.10 
  14 -10  -2   22.60    2.70 
  14 -10  -2   22.20    2.10 
  14  10   2   23.80    5.60 
  15 -10   2   18.10    1.70 
  15 -10   2    9.60    3.00 
  15  10  -2   16.40    5.30 
  15 -10   2   15.80    2.50 
  15 -10  -2   16.90    1.70 
  15  10   2   24.10    6.20 
  15 -10  -2   14.20    2.50 
  16 -10   2    1.10    1.20 
  16 -10   2    0.60    2.50 
  16 -10   2    2.60    1.60 
  16  10  -2    2.20    7.50 
  16  10  -2    1.30    1.80 
  16 -10  -2   -0.80    1.50 
  16  10   2   -0.10    1.70 
  16 -10  -2    1.10    0.80 
  17  10  -2    0.20    1.70 
  17 -10   2    0.30    1.60 
  17 -10   2    2.80    2.60 
  17 -10  -2   -0.80    0.70 
  17  10   2   -1.30    1.70 
  17 -10  -2   -0.30    1.40 
  18 -10   2    4.60    1.80 
  18  10  -2    4.80    1.90 
  18 -10  -2    7.00    1.80 
  18  10   2    5.80    2.00 
  19 -10   2    9.70    2.10 
  19  10  -2    9.90    2.20 
  19 -10  -2   13.80    2.10 
  19  10   2   10.00    2.20 
  20 -10   2   10.90    2.00 
  20  10  -2    9.00    2.00 
  20  10   2    9.90    2.20 
  20 -10  -2    9.70    1.80 
  21  10  -2   -2.30    1.30 
  21 -10   2    0.60    1.40 
  21 -10  -2   -3.40    1.20 
  21  10   2   -0.20    1.40 
   0 -11   2   -1.70    1.70 
   0 -11   2    0.90    1.00 
   0  11  -2    0.20    2.30 
   0 -11  -2   -0.40    1.70 
   0  11  -2   -1.40    2.30 
   0 -11  -2    1.10    1.00 
   0  11   2   -0.50    2.50 
   0 -11  -2   -0.20    0.50 
   0  11   2   -0.40    2.10 
   0 -11  -2    0.40    0.80 
   0 -11   2    0.80    0.50 
   0 -11  -2   -0.30    2.00 
  -1 -11  -2  556.54   38.30 
   1 -11   2  503.35   36.20 
  -1 -11  -2  520.35   36.40 
   1 -11   2  525.55   36.50 
  -1 -11  -2  552.64   37.50 
  -1  11   2  437.16   38.40 
   1 -11   2  579.44   38.10 
   1  11  -2  555.94   38.10 
   1  11  -2  484.55   38.20 
  -1  11  -2  560.34   38.20 
   1 -11  -2  530.95   36.50 
  -1 -11   2  526.05   36.50 
  -1  11  -2  458.75   38.20 
   1 -11  -2  497.35   36.20 
   1 -11  -2  588.94   38.70 
   1 -11  -2  549.05   36.30 
  -1 -11   2  561.84   38.00 
   1 -11  -2  533.75   37.40 
   1  11   2  463.55   38.40 
   1  11   2  539.55   37.90 
  -1 -11   2  493.25   36.20 
  -2 -11  -2  100.99    7.10 
   2  11  -2  113.19    9.30 
  -2  11   2   76.59    9.20 
   2 -11   2   88.59    6.80 
   2  11  -2   89.49    9.00 
  -2 -11  -2  100.89    8.20 
   2 -11   2   99.69    8.70 
   2 -11   2   95.09    7.10 
  -2 -11  -2  101.89    9.00 
   2  11   2  108.19    8.90 
   2 -11  -2   98.79    8.10 
   2 -11  -2   88.89    6.80 
  -2 -11   2   98.69    7.20 
   2 -11  -2  100.39    7.10 
  -2 -11   2   89.89    6.70 
   2 -11  -2  102.99    9.40 
   2  11   2   81.59    9.30 
  -2 -11   2   97.49    8.60 
   2 -11  -2  104.99    6.90 
  -2  11  -2   74.39    9.00 
  -3  11   2   68.29    8.90 
   3  11  -2   86.09    8.50 
   3 -11   2   79.79    6.20 
  -3 -11  -2  105.19    8.70 
  -3 -11  -2  100.19    7.80 
   3 -11   2   88.09    9.40 
  -3 -11  -2   82.89    6.40 
   3  11  -2   91.79    8.70 
   3  11   2   81.19    8.70 
   3 -11  -2   85.39    6.50 
  -3  11  -2   72.39    9.30 
   3 -11  -2   82.69    6.20 
   3  11   2   88.79    8.30 
  -3 -11   2   84.09    6.40 
   3 -11  -2   91.39    7.50 
   3 -11  -2   89.09    8.90 
  -3 -11   2   98.49    8.20 
   4 -11   2   68.89    5.40 
   4 -11   2   70.49    5.10 
   4 -11   2   79.39    7.40 
  -4 -11  -2   72.89    7.40 
  -4 -11  -2   71.99    6.50 
   4  11  -2   65.29    7.50 
   4  11  -2   59.29    7.30 
  -4  11  -2   55.69    7.40 
   4 -11  -2   77.19    6.40 
   4  11   2   68.39    7.30 
  -4 -11   2   69.99    5.40 
  -4 -11   2   77.49    7.10 
   4 -11  -2   72.89    5.40 
   4 -11  -2   75.99    8.00 
   4 -11  -2   71.19    5.20 
   4  11   2   62.49    7.60 
   4 -11  -2   71.69    5.10 
   5  11  -2  329.77   25.10 
   5 -11   2  335.77   24.90 
  -5 -11  -2  332.37   24.80 
   5 -11   2  331.87   22.70 
   5  11  -2  282.17   24.70 
   5 -11   2  333.17   23.00 
   5 -11  -2  354.06   23.20 
  -5 -11   2  349.96   22.90 
  -5 -11   2  328.37   24.50 
   5  11   2  321.97   24.70 
   5 -11  -2  336.37   22.80 
   5  11   2  283.67   24.90 
   5 -11  -2  324.67   23.80 
   5 -11  -2  333.47   25.60 
   6 -11   2   51.19    4.20 
  -6 -11  -2   47.00    6.10 
   6 -11   2   49.60    4.30 
   6  11  -2   50.99    6.90 
   6 -11   2   53.09    3.80 
  -6  11   2   39.90    7.00 
   6  11  -2   45.20    6.50 
   6  11   2   44.90    6.50 
   6 -11  -2   53.19    3.90 
   6 -11  -2   54.29    5.10 
   6 -11  -2   51.89    4.20 
   6 -11  -2   56.79    7.30 
  -6 -11   2   50.99    6.10 
   6  11   2   49.20    6.50 
   7 -11   2  190.58   12.90 
  -7 -11  -2  182.48   15.10 
   7 -11   2  151.28   13.20 
   7  11  -2  176.68   15.70 
   7 -11   2  195.98   13.30 
   7 -11  -2  183.38   13.90 
   7  11   2  174.48   15.40 
   7 -11  -2  203.48   13.30 
   7  11   2  182.78   15.70 
   7 -11  -2  191.78   13.00 
   8 -11   2  174.28   11.10 
   8  11  -2  147.69   14.20 
   8  11  -2  137.29   13.60 
  -8 -11  -2  160.88   13.60 
   8 -11   2  142.99   11.50 
   8 -11   2  173.48   11.50 
   8 -11  -2  166.48   11.40 
   8 -11  -2  152.58   12.00 
   8 -11  -2  169.88   11.10 
  -8 -11   2  144.29   13.10 
   8 -11  -2  158.88   11.10 
   8  11   2  142.39   13.90 
   9 -11   2  116.99    8.30 
   9  11  -2  104.19   11.80 
  -9 -11  -2  129.09   11.10 
   9 -11   2  115.59    8.80 
   9 -11   2  108.49    8.90 
   9  11  -2  113.09   11.40 
   9 -11  -2  112.39    9.20 
   9 -11  -2  117.89    8.70 
  -9 -11   2  127.09   11.10 
   9 -11  -2  117.49    8.40 
   9  11   2   97.59   11.10 
   9 -11  -2  124.39    8.40 
   9  11   2  136.49   12.30 
  10 -11   2   16.00    2.30 
  10 -11   2   15.00    1.80 
  10 -11   2   13.30    2.50 
  10  11  -2   15.10    4.70 
  10  11   2   17.10    4.70 
  10 -11  -2   16.40    1.80 
  10 -11  -2   18.30    2.20 
  10 -11  -2   15.80    2.60 
  10 -11  -2   17.30    1.80 
  11 -11   2  183.38   12.40 
  11  11  -2  140.29   15.30 
  11 -11   2  178.18   11.90 
  11 -11   2  146.79   12.50 
  11 -11  -2  181.08   12.30 
  11 -11  -2  184.98   11.90 
  11 -11  -2  174.58   11.90 
  11  11   2  150.98   15.30 
  11 -11  -2  154.88   12.50 
  12 -11   2  286.77   21.50 
  12 -11   2  316.57   21.40 
  12 -11   2  306.07   20.90 
  12  11  -2  289.97   25.00 
  12  11   2  268.47   24.40 
  12 -11  -2  310.97   20.90 
  12 -11  -2  307.07   21.30 
  13 -11   2   19.60    2.60 
  13 -11   2   21.80    1.90 
  13  11  -2   11.00    4.70 
  13 -11   2   15.50    3.10 
  13 -11  -2   20.20    2.60 
  13 -11  -2   19.10    2.00 
  13  11   2   19.00    7.90 
  14 -11   2  110.09    8.50 
  14  11  -2   89.89   12.20 
  14 -11   2  111.89    7.60 
  14  11   2   91.59   11.80 
  14 -11  -2  111.89    8.30 
  14 -11  -2  104.49    7.60 
  15  11  -2    3.60    4.50 
  15 -11   2    5.20    1.80 
  15 -11   2    3.90    2.70 
  15  11   2    1.90    4.60 
  15 -11  -2    2.40    0.90 
  15 -11  -2    3.00    1.70 
  16 -11   2   55.19    4.00 
  16  11  -2   42.30    8.70 
  16 -11   2   56.49    5.00 
  16  11   2   53.79    5.20 
  16 -11  -2   53.29    4.90 
  16 -11  -2   53.89    4.10 
  16  11   2   45.40    9.00 
  17  11  -2   36.70    4.20 
  17 -11   2   39.20    4.00 
  17 -11  -2   38.50    3.00 
  17  11   2   36.60    4.20 
  17 -11  -2   38.10    3.90 
  18  11  -2   18.90    3.10 
  18 -11   2   29.20    3.90 
  18  11   2   19.50    2.90 
  19 -11   2    9.70    2.10 
  19  11  -2    8.10    2.10 
  19  11   2    8.10    2.10 
  19 -11  -2    6.80    1.80 
  20 -11   2    1.50    1.40 
  20  11  -2    2.10    1.70 
  20  11   2    1.20    1.70 
  20 -11  -2   -0.80    1.30 
  21  11  -2    2.20    2.10 
  21 -11   2   -0.70    1.20 
  21  11   2   -2.70    1.40 
  21 -11  -2    1.60    1.30 
   0 -12  -2  658.83   46.60 
   0 -12  -2  621.04   45.50 
   0 -12   2  613.74   44.30 
   0  12  -2  658.33   46.40 
   0 -12   2  628.44   44.50 
   0 -12   2  654.63   46.10 
   0  12   2  657.33   46.20 
  -1 -12  -2   55.39    6.50 
  -1 -12  -2   55.89    4.20 
   1  12  -2   41.30    6.30 
   1 -12   2   57.39    3.90 
   1 -12   2   56.59    6.10 
  -1 -12  -2   57.69    3.90 
  -1  12   2   51.39    6.10 
  -1 -12  -2   51.49    5.60 
  -1  12   2   45.90    6.50 
   1  12  -2   55.49    6.60 
   1 -12   2   60.49    4.40 
   1 -12  -2   54.79    3.90 
  -1 -12   2   53.59    6.30 
  -1  12  -2   41.90    6.30 
   1 -12  -2   46.30    6.40 
   1 -12  -2   48.30    5.40 
  -1  12  -2   57.39    6.80 
   1 -12  -2   54.49    4.10 
   1  12   2   39.60    6.30 
  -1 -12   2   56.99    4.30 
   1  12   2   52.29    6.30 
   2 -12   2   48.60    5.60 
  -2 -12  -2   42.90    3.60 
  -2  12   2   42.30    7.60 
  -2 -12  -2   45.50    5.80 
   2 -12   2   42.90    3.20 
  -2 -12  -2   46.10    5.00 
   2  12  -2   43.80    6.10 
   2 -12   2   40.30    3.70 
   2  12  -2   45.20    6.20 
  -2 -12  -2   36.80    3.20 
  -2 -12   2   39.50    6.70 
   2 -12  -2   48.40    5.00 
  -2 -12   2   38.50    3.20 
   2  12   2   41.90    6.20 
   2 -12  -2   39.30    3.30 
  -2  12  -2   46.00    6.10 
   2  12   2   51.39    6.00 
  -2 -12   2   40.70    3.60 
   2 -12  -2   47.50    6.80 
   2 -12  -2   49.10    3.50 
  -3 -12  -2   10.50    2.60 
  -3 -12  -2    8.30    1.40 
   3 -12   2   11.90    3.10 
   3  12  -2   11.70    3.60 
   3 -12   2   11.40    1.20 
   3  12  -2   10.10    3.30 
  -3 -12  -2    8.20    1.00 
  -3 -12  -2   15.10    3.80 
  -3  12   2   12.00    4.00 
   3 -12   2   12.30    1.70 
   3 -12  -2   12.30    3.50 
  -3 -12   2    8.60    1.00 
  -3  12  -2    8.70    3.50 
   3  12   2   10.10    3.10 
   3 -12  -2   10.80    1.60 
   3 -12  -2    8.90    1.20 
   3 -12  -2   10.10    1.30 
   3  12   2   10.60    3.50 
  -3 -12   2    9.80    1.50 
   3 -12  -2    9.80    2.50 
  -3 -12   2   16.60    3.80 
   4 -12   2  186.88   14.40 
   4  12  -2  205.08   16.60 
  -4  12   2  182.58   17.30 
   4  12  -2  212.28   16.80 
   4 -12   2  176.78   14.00 
  -4 -12   2  175.68   14.00 
   4 -12  -2  178.38   14.10 
   4 -12  -2  225.48   17.20 
  -4 -12   2  189.48   14.30 
   4 -12  -2  233.88   15.50 
   4  12   2  222.88   17.10 
   4 -12  -2  221.48   14.20 
  -4 -12   2  242.88   16.40 
   4 -12  -2  188.28   14.40 
  -5 -12  -2 1543.65  105.59 
   5 -12   2 1512.35  103.29 
   5  12  -2 1368.56  105.59 
   5 -12   2 1508.55  103.59 
   5 -12  -2 1465.65  103.29 
  -5 -12   2 1579.74  103.49 
  -5 -12   2 1549.64  105.29 
   5  12   2 1325.97  105.69 
   5  12   2 1491.15  105.39 
   5 -12  -2 1544.25  103.59 
   5 -12  -2 1591.34  103.39 
  -5 -12   2 1444.06  103.19 
   5 -12  -2 1553.04  104.39 
   7 -12   2  261.57   18.10 
   7  12  -2  218.68   20.30 
   7  12  -2  269.27   20.80 
   7 -12   2  243.78   18.00 
   7 -12   2  256.97   17.70 
  -7 -12  -2  260.77   20.30 
   7  12   2  262.07   21.00 
   7 -12  -2  263.57   18.80 
   7  12   2  230.58   20.50 
   7 -12  -2  255.07   18.00 
   7 -12  -2  268.67   17.80 
  -7 -12   2  248.78   17.60 
   7 -12  -2  253.37   17.70 
  -7 -12   2  251.07   19.90 
   8 -12   2   37.10    4.40 
   8 -12   2   51.29    4.20 
   8 -12   2   53.29    3.80 
  -8 -12  -2   55.99    8.00 
   8  12  -2   49.50    7.80 
   8 -12  -2   47.50    4.20 
   8 -12  -2   47.00    3.80 
   8  12   2   41.70    8.40 
   8 -12  -2   48.00    4.80 
   8  12   2   42.10    6.90 
   9  12  -2   84.49    9.90 
   9 -12   2   91.79    6.10 
   9 -12   2   78.59    6.70 
   9 -12   2   83.39    6.60 
   9 -12  -2   79.79    6.40 
   9 -12  -2   76.19    7.00 
   9 -12  -2   87.29    6.10 
   9  12   2   76.19    9.60 
   9  12   2   75.89   10.20 
   9 -12  -2   87.19    6.10 
  10 -12   2   88.59    7.00 
  10 -12   2   91.79    7.30 
  10  12  -2   87.19   10.50 
  10 -12   2   92.89    6.50 
  10  12   2   90.79   10.30 
  10 -12  -2   89.79    6.60 
  10 -12  -2   93.39    6.60 
  10 -12  -2   93.79    7.00 
  10 -12  -2   80.89    7.30 
  11 -12   2  224.58   17.50 
  11 -12   2  246.88   16.90 
  11  12  -2  222.08   20.80 
  11 -12   2  252.77   17.50 
  11 -12  -2  254.07   17.40 
  11 -12  -2  249.58   17.00 
  11  12   2  235.48   20.60 
  12 -12   2   92.99    7.50 
  12 -12   2   90.79    7.80 
  12 -12   2  100.29    6.80 
  12  12  -2   75.39   11.00 
  12  12   2   78.69   10.90 
  12 -12  -2   99.69    6.80 
  12 -12  -2   97.29    7.40 
  13  12  -2   69.19   10.60 
  13 -12   2   84.09    5.80 
  13 -12   2   79.19    6.50 
  13 -12   2   81.99    7.10 
  13 -12  -2   79.19    6.40 
  13  12   2   72.19   10.10 
  13 -12  -2   76.19    5.80 
  14 -12   2   36.00    4.50 
  14  12  -2   52.29    8.90 
  14 -12   2   40.40    3.50 
  14 -12   2   44.50    4.30 
  14 -12  -2   43.30    3.90 
  14  12   2   31.90    7.20 
  15 -12   2  120.49    8.50 
  15 -12   2  119.99    9.30 
  15  12  -2  107.99   14.20 
  15 -12  -2  125.89    9.20 
  15 -12  -2  123.69    8.50 
  15  12   2   84.09   15.90 
  16 -12   2    2.60    0.80 
  16 -12   2   -0.50    1.70 
  16 -12  -2    1.70    0.90 
  16  12   2    2.50    2.00 
  16 -12  -2    0.30    1.60 
  17  12  -2   23.00    3.10 
  17 -12   2   24.10    3.00 
  17 -12   2   22.70    2.00 
  17 -12  -2   20.10    2.00 
  17  12   2   17.70    3.00 
  17 -12  -2   20.30    2.80 
  18  12  -2    6.40    2.10 
  18 -12   2    2.20    1.70 
  18 -12  -2    4.30    1.70 
  18 -12  -2    3.20    0.90 
  18  12   2    2.30    1.80 
  19  12  -2    5.90    2.00 
  19 -12   2    8.70    2.00 
  19 -12  -2    4.90    1.70 
  19  12   2    7.10    2.10 
  20  12  -2    6.20    1.90 
  20 -12   2    5.60    1.70 
  20  12   2    4.60    1.90 
  20 -12  -2    6.20    2.20 
   0  13   2   -1.20    2.50 
   0 -13   2    0.40    1.10 
   0  13  -2    4.80    3.50 
   0 -13  -2    0.60    0.60 
   0 -13  -2    2.60    3.60 
   0  13   2   -2.60    2.20 
   0 -13   2    0.70    0.60 
   0 -13  -2    3.70    3.00 
   0 -13  -2    0.50    1.00 
  -1 -13  -2   73.29    5.80 
   1  13  -2   94.39    9.70 
   1 -13   2   71.99    5.50 
  -1 -13  -2   72.19    5.40 
  -1  13   2   96.89    9.30 
   1 -13   2   74.59    5.90 
  -1 -13   2   71.79    5.40 
   1 -13  -2   72.49    5.80 
   1  13   2   83.49    9.00 
  -1 -13   2   79.09    5.90 
   1 -13  -2   71.19    5.50 
  -2  13   2   27.80    5.80 
   2  13  -2   30.40    5.80 
  -2 -13  -2   35.40    3.30 
  -2 -13  -2   41.60    5.00 
  -2 -13  -2   52.49    6.90 
  -2 -13  -2   43.30    2.90 
   2 -13   2   38.00    3.60 
   2 -13   2   39.60    3.00 
  -2 -13   2   37.90    5.70 
   2 -13  -2   35.20    5.80 
   2 -13  -2   38.10    3.00 
   2  13   2   30.00    6.20 
  -2 -13   2   41.20    2.90 
  -2  13  -2   40.30    6.40 
  -2 -13   2   36.50    3.40 
   2 -13  -2   40.30    3.40 
   2  13   2   40.20    6.00 
   3 -13   2  228.08   15.50 
   3 -13   2  210.88   15.10 
  -3 -13  -2  216.28   19.40 
  -3 -13  -2  217.38   15.40 
   3  13  -2  193.18   19.10 
   3  13  -2  226.38   17.80 
   3  13   2  179.88   18.80 
  -3 -13   2  221.58   15.40 
   3 -13  -2  235.18   15.30 
   3  13   2  237.28   17.60 
   3 -13  -2  208.08   15.10 
  -3 -13   2  205.58   15.00 
   3 -13  -2  215.08   15.40 
  -3 -13   2  231.88   19.80 
   4 -13   2  188.18   14.00 
   4 -13   2  186.38   13.60 
  -4 -13  -2  184.68   13.50 
  -4 -13  -2  205.28   16.80 
   4  13  -2  204.28   16.70 
   4 -13  -2  193.78   14.00 
  -4 -13   2  187.28   13.50 
   4  13   2  189.98   17.20 
   4  13   2  193.58   16.10 
   4 -13  -2  193.48   13.70 
   4 -13  -2  212.18   13.80 
  -4 -13   2  202.28   13.90 
  -5 -13  -2   51.79    6.70 
   5 -13   2   42.00    4.10 
  -5 -13  -2   44.10    3.30 
   5 -13   2   43.70    3.50 
   5  13  -2   49.30    7.50 
  -5 -13   2   38.20    3.30 
   5 -13  -2   44.40    3.50 
   5 -13  -2   52.19    3.70 
   5 -13  -2   41.20    4.00 
   5 -13  -2   53.69    5.80 
   5  13   2   45.90    7.30 
  -6 -13  -2  124.99    9.00 
   6  13  -2  120.69   12.40 
   6 -13   2  132.69    9.60 
   6 -13   2  134.69    9.20 
  -6 -13  -2  126.99   11.80 
   6  13   2  106.79   12.40 
   6 -13  -2  138.89    9.30 
   6 -13  -2  130.59   10.50 
   6 -13  -2  135.29    9.20 
   6 -13  -2  134.29    9.60 
  -6 -13   2  128.79    9.00 
   6  13   2  117.19   11.90 
   7 -13   2   17.70    1.80 
   7  13  -2   18.70    4.80 
  -7 -13  -2   23.60    4.90 
   7 -13  -2   16.80    2.20 
   7 -13  -2   18.50    1.80 
  -7 -13   2   14.60    1.60 
   7  13   2   12.40    4.70 
   7 -13  -2   21.50    3.50 
   7  13   2   18.40    4.60 
   7 -13  -2   17.30    2.00 
   8 -13   2  155.88   10.80 
   8  13  -2  152.18   14.50 
   8 -13   2  154.38   11.30 
   8 -13  -2  161.98   10.90 
   8 -13  -2  140.89   11.90 
   8  13   2  154.78   14.10 
   8 -13  -2  157.48   10.90 
   8  13   2  128.79   16.20 
   8 -13  -2  158.38   11.40 
   9  13  -2  101.89   11.40 
   9 -13   2  102.19    7.20 
   9 -13   2   99.99    7.70 
   9 -13  -2  100.79    7.20 
   9  13   2   93.69   11.20 
   9 -13  -2  101.09    7.70 
   9 -13  -2   94.89    8.20 
  10 -13   2    8.40    1.80 
  10 -13   2    5.80    1.10 
  10  13  -2    6.90    4.30 
  10 -13  -2    8.10    1.30 
  10 -13  -2    7.70    1.80 
  10  13   2    3.80    4.00 
  11 -13   2    1.20    1.00 
  11 -13   2    3.40    1.70 
  11  13  -2    0.00    3.90 
  11  13   2    7.00    4.40 
  11 -13  -2    3.00    1.10 
  11 -13  -2    4.40    1.60 
  12 -13   2    7.40    1.90 
  12 -13   2    7.90    1.20 
  12  13  -2    3.90    4.40 
  12  13   2    2.10    3.80 
  12 -13  -2    6.80    1.20 
  12 -13  -2    7.50    1.90 
  13 -13   2  100.39    7.30 
  13 -13   2  103.39    7.90 
  13  13  -2   90.59   11.80 
  13 -13  -2   99.29    7.70 
  13  13   2   80.69   11.20 
  14  13  -2   73.79   11.10 
  14 -13   2   51.69    5.00 
  14 -13   2   51.69    4.10 
  14 -13  -2   50.99    4.10 
  14  13   2   59.99    9.50 
  14 -13  -2   51.29    4.80 
  15 -13   2   23.60    2.30 
  15  13  -2   17.90    7.50 
  15 -13   2   29.80    3.50 
  15 -13  -2   23.00    2.30 
  15  13   2   29.30    6.90 
  15 -13  -2   29.00    3.30 
  16 -13   2  118.69    8.50 
  16 -13   2  118.09    9.30 
  16 -13  -2  123.99    8.60 
  16 -13  -2  116.69    9.20 
  17  13  -2   11.60    3.90 
  18 -13   2    6.70    1.90 
  18  13  -2    3.30    1.90 
  18  13   2    3.10    2.00 
  18 -13  -2    4.20    0.90 
  18 -13  -2    6.00    1.80 
  19 -13   2    1.80    1.60 
  19  13  -2    0.70    1.70 
  19 -13  -2   -1.80    1.30 
  19  13   2   -0.20    1.60 
  20  13  -2    2.10    1.70 
  20 -13   2    3.90    1.50 
  20  13   2    2.10    1.70 
   0 -14  -2  190.18   13.30 
   0 -14   2  153.08   11.20 
   0 -14   2  151.38   11.60 
   0 -14  -2  159.48   11.60 
   0 -14  -2  152.88   11.20 
   1 -14   2   61.29    4.50 
  -1 -14  -2   62.99    5.00 
   1 -14   2   61.59    5.00 
  -1 -14  -2   63.59    6.70 
  -1 -14  -2   55.19    4.40 
  -1  14   2   65.99    7.80 
   1  14  -2   66.19    8.10 
  -1 -14   2   56.99    4.40 
   1  14   2   62.29    7.60 
  -1  14  -2   65.79    7.90 
   1 -14  -2   61.89    5.00 
   1 -14  -2   53.99    4.40 
  -1 -14   2   58.39    4.90 
   1 -14  -2   64.69    6.50 
   2 -14   2  119.39    9.10 
  -2  14   2  143.99   12.20 
   2  14  -2  157.58   12.70 
   2 -14   2  130.59    9.50 
  -2 -14  -2  127.89    9.40 
  -2 -14  -2  121.79    9.10 
   2 -14  -2  126.09    9.50 
  -2 -14   2  129.59    9.50 
   2 -14  -2  118.49    9.10 
   2 -14  -2  134.69   10.90 
  -2 -14   2  114.49    9.10 
  -2  14  -2  161.48   12.80 
   3 -14   2   16.90    2.30 
  -3 -14  -2   16.60    1.60 
  -3 -14  -2   21.90    2.30 
   3 -14   2   16.30    1.80 
   3  14  -2   20.20    4.80 
   3 -14  -2   16.80    1.90 
   3 -14  -2   17.60    2.40 
  -3 -14   2   16.10    1.70 
   3 -14  -2   17.50    3.40 
   3  14   2   23.70    4.80 
  -3 -14   2   22.10    2.40 
  -4 -14  -2  317.37   22.80 
   4 -14   2  308.87   22.90 
   4  14  -2  335.37   26.00 
   4 -14   2  334.37   23.30 
  -4 -14   2  307.57   22.80 
   4 -14  -2  351.96   24.40 
   4  14   2  355.06   25.70 
   4 -14  -2  324.77   23.20 
  -4 -14   2  347.57   23.40 
   4 -14  -2  320.87   22.90 
  -5 -14  -2   90.89    6.70 
   5  14  -2   87.29   10.20 
   5 -14   2   98.59    6.90 
   5 -14  -2   87.79    8.30 
   5 -14  -2   95.39    6.90 
  -5 -14   2   93.59    6.70 
   5 -14  -2  106.29    7.30 
   5  14   2   98.69   10.00 
   6 -14   2  134.09    9.80 
   6 -14   2  132.29    9.30 
   6  14  -2  118.39   12.90 
  -6 -14  -2  129.29    9.20 
   6 -14  -2  132.49    9.30 
  -6 -14   2  130.39    9.20 
   6 -14  -2  132.69   10.70 
   6 -14  -2  131.49    9.70 
   6  14   2  129.79   12.60 
   7  14  -2    1.50    3.40 
   7 -14   2    3.60    1.70 
   7 -14   2    4.10    1.10 
   7 -14  -2    3.10    1.10 
  -7 -14   2    3.20    0.70 
   7  14   2    5.50    3.50 
   7 -14  -2    6.90    1.60 
   7 -14  -2    4.60    2.00 
   8 -14   2    9.50    1.80 
   8 -14   2    6.90    1.10 
   8  14  -2    4.00    3.90 
   8 -14  -2    4.30    2.00 
   8 -14  -2    7.60    1.20 
   8 -14  -2    7.40    1.70 
   8  14   2    2.90    3.50 
   9 -14   2   56.99    4.10 
   9 -14   2   49.00    4.80 
   9  14  -2   48.70    8.40 
   9 -14  -2   52.09    4.10 
   9  14   2   48.50    8.20 
   9 -14  -2   52.49    4.70 
  10 -14   2  193.98   13.90 
  10 -14   2  204.28   13.40 
  10  14  -2  162.28   17.40 
  10  14   2  163.68   17.20 
  10 -14  -2  193.08   13.90 
  10 -14  -2  199.38   13.40 
  11 -14   2    9.30    2.20 
  11 -14   2    7.30    1.20 
  11  14  -2    8.20    4.90 
  11  14   2    2.20    3.70 
  11 -14  -2    9.10    1.90 
  11 -14  -2    7.30    1.30 
  12  14  -2    6.20    4.40 
  12  14   2   -4.00    3.40 
  12 -14  -2   -0.30    1.50 
  13 -14   2   22.20    2.10 
  13  14  -2   12.30    5.70 
  13 -14   2   21.00    2.90 
  13 -14  -2   19.60    2.80 
  13 -14  -2   21.90    2.20 
  13  14   2   18.40    6.00 
  14  14  -2   12.60    5.70 
  14 -14   2    1.70    1.80 
  14 -14   2    1.30    0.90 
  14 -14  -2    2.80    1.00 
  14  14   2    5.90    5.60 
  14 -14  -2    2.00    1.70 
  15 -14   2    1.60    0.90 
  15 -14   2    1.30    1.90 
  15 -14  -2    3.80    1.70 
  15 -14  -2    1.10    0.90 
  16 -14   2   -1.10    0.70 
  16 -14   2    0.60    1.70 
  16 -14  -2    0.00    0.90 
  16 -14  -2    2.00    1.70 
  17  14  -2   -1.30    1.80 
  17 -14   2    0.10    1.70 
  17 -14   2    1.50    0.70 
  17 -14  -2   -0.20    0.80 
  17  14   2    0.80    1.80 
  17 -14  -2    0.10    1.40 
  18  14  -2    1.80    1.90 
  18 -14   2   -2.70    1.40 
  18 -14  -2    2.90    1.40 
  18 -14  -2    1.00    0.70 
  18  14   2   -0.70    1.60 
  19 -14   2   -0.60    1.40 
  19  14  -2   -0.50    1.60 
  19 -14  -2   -1.30    1.20 
  19  14   2   -2.90    1.50 
   0  15   2    7.00    3.40 
   0 -15  -2    2.30    1.40 
   0 -15  -2   -1.00    0.70 
   0 -15  -2    0.60    2.30 
   0  15  -2    0.90    3.40 
   0 -15   2    0.10    0.80 
   1  15  -2   57.09    8.00 
  -1 -15  -2   52.79    4.00 
  -1 -15  -2   57.39    4.60 
  -1  15   2   56.79    7.50 
   1 -15  -2   55.99    4.60 
   1 -15  -2   52.99    6.20 
   1 -15  -2   49.60    4.00 
   1  15   2   47.30    7.30 
  -1 -15   2   51.29    4.00 
  -1 -15   2   56.79    4.80 
  -1  15  -2   50.39    7.70 
   2 -15   2    1.60    1.60 
   2  15  -2    0.00    3.30 
  -2 -15  -2   -0.40    0.70 
  -2  15   2   -1.80    2.70 
   2 -15   2    0.80    0.80 
  -2 -15   2    0.90    1.50 
  -2  15  -2   -0.70    3.10 
   2 -15  -2    0.40    1.40 
   2 -15  -2   -1.00    2.00 
   2  15   2    0.10    2.70 
  -2 -15   2   -0.10    0.60 
  -3 -15  -2    1.40    0.70 
  -3 -15  -2    3.40    1.40 
   3  15  -2    6.30    3.80 
   3 -15   2    0.80    0.80 
   3 -15   2    1.00    1.40 
   3  15   2    3.70    3.40 
   3 -15  -2    1.00    0.90 
  -3 -15   2    0.70    1.30 
  -3  15  -2    3.80    3.30 
  -3 -15   2    2.80    0.70 
   3 -15  -2    2.50    1.30 
   3 -15  -2    4.30    2.50 
   4  15  -2   30.90    5.90 
   4 -15   2   30.90    2.50 
   4 -15   2   27.00    3.10 
  -4 -15  -2   28.30    2.30 
   4 -15  -2   29.90    2.60 
   4  15   2   37.00    6.40 
  -4 -15   2   29.10    3.00 
  -4 -15   2   27.00    2.30 
   4 -15  -2   27.40    4.50 
   5 -15   2   34.00    2.80 
   5  15  -2   30.00    6.00 
  -5 -15  -2   33.90    2.60 
   5 -15   2   33.50    3.40 
   5 -15  -2   37.70    3.40 
   5 -15  -2   33.40    2.90 
   5  15   2   39.70    6.70 
   5 -15  -2   37.80    4.70 
  -5 -15   2   31.20    2.60 
   6 -15   2    9.60    1.80 
   6  15  -2    7.90    4.20 
  -6 -15  -2    8.30    1.00 
   6 -15   2   10.00    1.40 
   6 -15  -2    9.40    1.30 
   6 -15  -2   11.40    2.00 
   6 -15  -2    7.90    2.50 
   6  15   2    9.50    4.10 
  -6 -15   2    8.00    1.00 
   7 -15   2  195.78   13.30 
   7 -15   2  189.48   13.70 
   7  15  -2  171.78   17.00 
   7 -15  -2  193.18   13.70 
   7 -15  -2  185.38   14.60 
   7  15   2  183.68   16.80 
   7 -15  -2  190.88   13.20 
  -7 -15   2  182.58   13.10 
   8 -15   2  211.58   15.60 
   8  15  -2  194.58   19.00 
   8 -15   2  226.88   15.10 
   8 -15  -2  223.38   15.50 
   8 -15  -2  218.58   15.10 
   8  15   2  191.88   18.70 
   9 -15   2  196.58   13.80 
   9  15  -2  161.58   17.30 
   9 -15   2  196.18   13.20 
   9 -15  -2  191.18   13.20 
   9 -15  -2  192.28   13.70 
   9  15   2  165.88   17.20 
  10 -15   2    5.50    1.20 
  10 -15   2    7.70    1.90 
  10  15  -2   10.20    5.10 
  10 -15  -2    5.40    1.20 
  10 -15  -2    7.90    1.90 
  10  15   2    3.50    4.20 
  11  15  -2  102.39   13.00 
  11  15   2   89.09   11.70 
  11 -15  -2  109.69    7.60 
  11 -15  -2  108.59    8.20 
  12 -15   2   71.49    6.10 
  12 -15   2   71.89    5.30 
  12  15  -2   60.19   10.50 
  12 -15  -2   70.59    5.90 
  12 -15  -2   71.99    5.30 
  12  15   2   54.39    9.90 
  13 -15   2   27.10    3.20 
  13 -15   2   23.40    2.40 
  13  15  -2   21.00    6.60 
  13 -15  -2   28.50    3.20 
  13 -15  -2   21.40    2.40 
  13  15   2   18.70    7.20 
  14 -15   2   92.19    7.30 
  14 -15   2   88.99    6.50 
  14 -15  -2   84.09    7.10 
  14 -15  -2   88.69    6.50 
  15 -15   2   30.80    2.70 
  15 -15   2   32.10    3.80 
  15 -15  -2   32.10    2.80 
  15 -15  -2   31.60    3.60 
  16 -15   2    9.30    1.20 
  16 -15   2    5.20    2.00 
  16 -15  -2    7.30    1.80 
  16 -15  -2    8.20    1.20 
  17  15  -2    6.00    2.10 
  17 -15   2    6.50    1.00 
  17 -15   2    5.40    1.90 
  17  15   2    7.90    2.30 
  17 -15  -2    5.50    1.00 
  17 -15  -2   10.70    1.80 
  18  15  -2   18.50    2.80 
  18 -15   2   16.80    2.50 
  18 -15  -2   23.10    2.30 
  18  15   2   17.50    2.80 
  18 -15  -2   18.60    2.70 
  19 -15   2    2.50    1.40 
  19  15  -2    2.30    1.80 
  19  15   2    2.60    1.70 
  19 -15  -2    2.00    1.30 
   0 -16  -2   44.00    4.00 
   0 -16   2   42.40    4.00 
   0  16  -2   52.29    7.90 
   0 -16   2   41.30    3.40 
   0 -16  -2   38.10    3.40 
   0  16   2   55.79    7.70 
  -1 -16  -2  525.75   34.80 
  -1 -16  -2  507.95   35.20 
  -1  16   2  447.26   37.50 
   1 -16   2  512.85   35.20 
   1  16  -2  447.16   37.70 
   1 -16   2  533.65   34.80 
  -1 -16   2  530.05   34.80 
  -1 -16   2  508.15   35.20 
   1 -16  -2  521.35   34.80 
  -1  16  -2  475.05   37.90 
   1  16   2  467.35   37.60 
   1 -16  -2  518.65   35.20 
   2 -16   2   86.59    6.20 
  -2 -16  -2   86.19    6.60 
   2 -16   2   83.79    6.70 
  -2  16   2   89.29    9.70 
   2  16  -2   84.29   10.00 
   2 -16  -2   80.69    6.60 
  -2 -16   2   83.69    6.70 
  -2  16  -2   76.19    9.60 
   2  16   2   83.49    9.60 
  -2 -16   2   84.89    6.10 
   2 -16  -2   84.29    6.20 
  -3 -16  -2   28.40    2.20 
   3 -16   2   22.60    3.00 
   3 -16   2   26.60    2.40 
  -3 -16  -2   24.30    3.00 
  -3  16   2   25.10    5.50 
   3  16  -2   25.90    6.00 
   3  16   2   27.00    5.50 
   3 -16  -2   26.10    2.30 
   3 -16  -2   20.50    4.00 
  -3  16  -2   21.60    5.40 
  -3 -16   2   25.40    2.20 
  -3 -16   2   27.10    2.90 
   3 -16  -2   27.00    3.10 
  -4 -16  -2    8.30    1.10 
   4  16  -2    9.20    4.50 
   4 -16   2    8.20    1.90 
   4 -16   2    7.70    1.20 
  -4 -16   2    7.80    1.10 
   4  16   2   11.10    4.30 
   4 -16  -2    9.10    1.90 
  -4 -16   2    6.60    1.70 
   4 -16  -2    8.50    2.70 
  -4  16  -2   15.90    4.50 
   4 -16  -2    7.80    1.30 
   5 -16   2   60.09    5.20 
   5 -16   2   59.99    4.50 
   5  16  -2   61.19    8.70 
  -5 -16  -2   58.29    4.30 
   5 -16  -2   61.59    5.00 
   5 -16  -2   61.09    4.50 
  -5 -16   2   56.49    4.40 
   5  16   2   48.90    8.10 
   6  16  -2   32.40    6.80 
   6 -16   2   36.80    3.00 
  -6 -16  -2   34.90    2.80 
   6 -16   2   37.90    3.90 
   6  16   2   39.00    6.70 
  -6 -16   2   34.20    2.90 
   6 -16  -2   35.50    3.60 
   6 -16  -2   39.80    3.10 
   7 -16   2   10.20    2.20 
   7  16  -2    6.70    4.60 
   7 -16   2    8.60    1.30 
   7  16   2   13.30    4.90 
   7 -16  -2    5.70    1.80 
   7 -16  -2    6.30    1.30 
   8 -16   2   31.20    3.30 
   8  16  -2   21.90    5.90 
   8 -16   2   26.60    2.50 
   8  16   2   23.00    7.70 
   8 -16  -2   28.80    3.30 
   8 -16  -2   23.70    2.60 
   9 -16   2   17.60    2.60 
   9  16  -2   17.70    6.20 
   9 -16   2   21.60    2.20 
   9 -16  -2   15.80    2.60 
   9  16   2   14.10    5.30 
   9 -16  -2   18.90    2.00 
  10 -16   2   30.30    2.80 
  10 -16   2   31.50    3.70 
  10  16  -2   29.30    7.00 
  10 -16  -2   28.20    3.40 
  10  16   2   27.60    6.50 
  10 -16  -2   28.30    2.80 
  11 -16   2   35.40    3.10 
  11 -16   2   41.20    4.10 
  11  16  -2   23.60    7.00 
  11  16   2   26.50    6.90 
  11 -16  -2   40.00    3.10 
  11 -16  -2   28.50    3.80 
  12 -16   2   36.20    3.10 
  12 -16   2   34.20    4.10 
  12  16  -2   37.10    7.90 
  12 -16  -2   35.80    3.20 
  12  16   2   21.50    9.60 
  12 -16  -2   38.20    3.90 
  13 -16   2    5.80    2.10 
  13 -16   2    9.00    1.30 
  13 -16  -2    2.50    1.90 
  13 -16  -2    7.30    1.30 
  14 -16   2   19.30    2.10 
  14 -16   2   16.40    2.70 
  14 -16  -2   22.00    2.10 
  14 -16  -2   15.40    2.50 
  15 -16   2   54.59    6.30 
  15 -16  -2   61.49    4.90 
  15 -16  -2   54.09    5.30 
  16 -16   2    1.40    0.80 
  16 -16   2    1.10    1.70 
  16 -16  -2    2.10    1.60 
  16 -16  -2   -0.40    0.90 
  17  16  -2    5.00    2.00 
  17 -16   2    3.60    0.90 
  17 -16   2    3.50    1.70 
  17 -16  -2    5.20    1.60 
  17  16   2    3.80    2.10 
  17 -16  -2    4.80    0.90 
  18 -16   2    1.70    2.30 
  18  16  -2   -1.10    1.70 
  18 -16  -2    2.20    1.30 
  18  16   2    0.70    1.70 
  18 -16  -2    1.80    0.70 
   0 -17   2    0.30    0.80 
   0 -17  -2    0.50    0.90 
   0  17  -2   -2.40    3.30 
   0 -17  -2    3.30    1.70 
   0 -17   2    1.70    1.60 
   0  17   2    4.30    3.80 
   1 -17   2  170.08   12.40 
   1 -17   2  169.68   12.00 
  -1 -17  -2  166.78   12.40 
   1  17  -2  163.38   15.70 
  -1  17   2  158.98   15.30 
  -1 -17  -2  162.78   11.90 
   1 -17  -2  173.18   12.40 
  -1 -17   2  168.08   12.40 
  -1 -17   2  170.68   11.90 
   1 -17  -2  174.08   12.00 
  -1  17  -2  175.48   16.00 
   1  17   2  168.08   15.50 
   2 -17   2    1.50    0.90 
  -2 -17  -2    0.90    1.60 
   2 -17   2    1.60    1.60 
   2  17  -2    1.70    3.50 
  -2 -17  -2    0.90    0.80 
  -2  17   2   -1.00    3.20 
  -2 -17   2    2.20    1.60 
  -2  17  -2    7.20    3.60 
   2  17   2    3.20    3.70 
   2 -17  -2    0.90    1.40 
   2 -17  -2    1.90    1.10 
  -2 -17   2    0.70    0.90 
   3  17  -2  232.88   22.00 
   3 -17   2  279.27   18.40 
   3 -17   2  266.87   18.90 
  -3  17   2  239.88   21.60 
  -3 -17  -2  270.77   18.30 
   3 -17  -2  282.07   18.40 
  -3 -17   2  261.77   18.30 
  -3  17  -2  236.88   25.50 
   3 -17  -2  263.97   18.80 
  -3 -17   2  267.17   18.80 
   3  17   2  252.27   21.90 
   4 -17   2  108.59    8.60 
  -4 -17  -2  108.89    7.90 
   4 -17   2  116.89    8.10 
  -4  17  -2   96.69   11.60 
  -4 -17   2  108.29    7.90 
   4  17   2  104.79   11.70 
   4 -17  -2  115.69    8.00 
   4 -17  -2  117.49    8.60 
   5 -17   2    1.60    1.80 
  -5 -17  -2   -0.30    0.60 
   5 -17   2    1.20    1.10 
   5  17  -2    7.70    4.30 
   5  17   2    1.70    3.80 
  -5 -17   2    0.50    0.70 
  -5  17  -2    0.90    3.50 
   5 -17  -2    0.60    1.00 
   5 -17  -2   -0.60    1.40 
   6 -17   2    6.30    2.00 
   6  17  -2    7.80    4.60 
   6 -17   2    5.00    1.20 
  -6 -17  -2    5.20    0.80 
   6 -17  -2    6.30    1.30 
  -6 -17   2    5.50    0.90 
   6 -17  -2    5.80    1.80 
   6  17   2    1.80    5.50 
   7  17  -2   14.60    5.40 
   7 -17   2   17.60    2.70 
   7 -17   2   21.10    2.30 
   7  17   2   29.70    6.00 
  -7 -17   2   17.20    1.80 
   7 -17  -2   21.00    2.80 
   7 -17  -2   20.50    2.30 
   8  17  -2   33.20    8.00 
   8 -17   2   42.80    4.80 
   8 -17   2   55.99    4.60 
   8 -17  -2   49.20    4.40 
   8 -17  -2   46.00    4.00 
   8  17   2   52.19    8.70 
   9 -17   2    2.50    1.90 
   9  17  -2    2.90    4.90 
   9 -17   2    1.20    1.10 
   9 -17  -2    2.00    1.10 
   9  17   2    5.20    4.60 
  10  17  -2    3.20    5.50 
  10 -17   2    7.20    1.30 
  10 -17   2    9.70    2.30 
  10 -17  -2    5.60    1.30 
  10 -17  -2   10.20    2.20 
  10  17   2    5.90    5.50 
  11 -17   2    0.50    1.80 
  11 -17   2   -0.50    1.00 
  11  17  -2    1.10    5.20 
  11 -17  -2   -2.20    1.60 
  11  17   2   -3.00    5.40 
  11 -17  -2    1.70    1.20 
  12 -17   2    0.10    1.90 
  12 -17   2    1.30    1.10 
  12 -17  -2    1.00    1.20 
  12 -17  -2    2.60    1.90 
  13 -17   2   45.90    4.60 
  13 -17   2   47.20    3.80 
  13 -17  -2   45.20    4.60 
  13 -17  -2   47.60    3.80 
  15 -17   2    1.50    1.80 
  15 -17   2    3.60    1.00 
  15 -17  -2    2.20    1.00 
  15 -17  -2    3.10    1.70 
  16 -17   2   -0.50    1.50 
  16 -17   2    1.50    0.80 
  16 -17  -2    1.50    0.90 
  16 -17  -2   -1.00    1.30 
  17  17  -2    3.70    2.00 
  17 -17   2    0.50    1.60 
  17 -17  -2    0.70    1.30 
  17  17   2    0.80    1.90 
  17 -17  -2    1.00    0.90 
   0 -18   2  138.69   10.20 
   0 -18  -2  134.19   10.20 
   0 -18  -2  140.79   10.80 
   0  18  -2  163.28   14.80 
   0  18   2  166.38   18.20 
   0 -18   2  142.19   10.80 
  -1  18   2  255.77   23.10 
   1  18  -2  243.98   23.20 
   1 -18   2  286.77   19.40 
  -1 -18  -2  269.67   19.30 
   1 -18   2  279.37   19.90 
  -1 -18  -2  294.57   19.90 
  -1 -18   2  278.77   19.30 
   1 -18  -2  286.17   19.90 
  -1  18  -2  267.87   23.30 
   1 -18  -2  282.67   19.30 
  -1 -18   2  275.97   19.80 
   2  18  -2   70.89    9.60 
  -2 -18  -2   56.99    4.40 
   2 -18   2   59.39    4.60 
  -2 -18  -2   55.69    5.00 
   2 -18   2   62.69    5.40 
  -2  18   2   49.50    8.20 
   2 -18  -2   59.39    5.20 
   2 -18  -2   61.09    4.60 
  -2 -18   2   57.59    4.50 
  -2  18  -2   55.79    9.10 
   2  18   2   61.89   11.30 
  -2 -18   2   55.39    5.10 
   3 -18   2   41.90    4.10 
  -3  18   2   33.80    6.80 
   3  18  -2   42.20    7.50 
  -3 -18  -2   39.60    3.20 
   3 -18   2   41.20    3.40 
  -3 -18   2   43.50    4.20 
   3 -18  -2   41.20    3.40 
  -3  18  -2   41.20    7.40 
   3 -18  -2   36.80    4.10 
   3  18   2   39.60    7.00 
  -3 -18   2   41.00    3.30 
   4 -18   2  100.69    7.80 
   4 -18   2  100.19    7.10 
  -4 -18  -2   96.49    6.90 
  -4  18   2   79.59   10.80 
   4  18  -2   80.49   11.40 
   4 -18  -2  100.99    7.10 
   4 -18  -2   97.99    7.70 
  -4 -18   2   99.49    6.90 
  -4  18  -2   91.39   11.30 
   4  18   2   83.59   11.20 
  -5  18   2   39.40    7.50 
   5 -18   2   55.59    5.10 
   5 -18   2   57.99    4.30 
  -5 -18  -2   50.79    4.00 
   5  18   2   52.19    8.90 
  -5 -18   2   52.59    4.10 
   5 -18  -2   57.59    4.90 
   5 -18  -2   58.19    4.40 
   6 -18   2  112.69   11.30 
   6  18  -2  129.19   14.30 
   6 -18  -2  143.79    9.30 
  -6 -18   2  120.89    9.00 
  -6  18  -2  113.49   13.20 
   6 -18  -2  132.79    9.80 
   6  18   2  120.29   13.40 
   7  18  -2    8.30    4.90 
   7 -18   2    8.70    2.30 
   7 -18   2    8.40    1.50 
   7 -18  -2    6.60    1.40 
   7  18   2    9.10    5.00 
  -7 -18   2    7.60    1.00 
   8 -18   2   48.20    4.00 
   8  18  -2   49.70    9.00 
   8 -18   2   51.49    4.70 
   8 -18  -2   49.70    4.10 
   8 -18  -2   51.49    4.70 
   8  18   2   43.90    9.00 
   9 -18   2   56.29    5.60 
   9  18  -2   41.60   11.20 
   9 -18   2   63.69    4.70 
   9 -18  -2   64.89    5.50 
   9  18   2   47.50    9.60 
   9 -18  -2   65.89    4.80 
  10  18  -2    6.60    6.50 
  10 -18   2    4.00    1.20 
  10 -18   2    5.00    1.90 
  10 -18  -2    2.90    1.20 
  10 -18  -2    2.80    1.90 
  11 -18   2   -0.10    1.00 
  11 -18   2   -0.50    1.70 
  11 -18  -2    2.20    1.70 
  11 -18  -2    0.50    1.20 
  12 -18   2   -0.40    1.10 
  12 -18   2   -0.40    1.70 
  12 -18  -2    0.50    1.10 
  12 -18  -2    2.10    1.70 
  13 -18  -2   11.60    2.10 
  14 -18   2    0.30    1.70 
  14 -18   2   -1.30    0.90 
  14 -18  -2   -0.50    1.00 
  14 -18  -2    0.00    1.50 
  15 -18   2   19.20    2.10 
  15 -18   2   23.60    2.90 
  15 -18  -2   18.80    2.60 
  15 -18  -2   21.80    2.20 
  16 -18   2    1.70    0.90 
  16 -18   2   -0.70    1.50 
  16 -18  -2    1.00    0.80 
  17 -18   2    1.10    1.40 
  17  18  -2   -0.60    3.20 
  17 -18   2   -0.10    0.70 
  17 -18  -2   -0.30    0.70 
  17  18   2   -0.90    2.30 
   0  19  -2   -2.90    3.60 
   0 -19   2    0.30    1.00 
   0  19   2   -6.70    3.50 
   0 -19  -2    0.40    1.00 
   0 -19   2   -0.60    1.80 
   0 -19  -2    0.40    1.60 
  -1 -19  -2   12.00    1.50 
   1  19  -2   21.40    5.60 
   1 -19   2    8.40    2.30 
   1 -19   2    8.60    1.50 
  -1 -19  -2    9.70    2.10 
  -1  19   2    7.40    4.40 
   1 -19  -2    9.30    2.20 
  -1 -19   2   11.20    1.50 
  -1 -19   2    8.30    2.40 
   1  19   2   16.00    5.10 
  -1  19  -2   10.70    4.90 
   1 -19  -2   10.70    1.50 
  -2 -19  -2   64.29    4.90 
   2 -19   2   65.59    5.90 
   2 -19   2   68.59    5.50 
  -2  19   2   49.99    9.20 
   2  19  -2   65.39   10.30 
  -2 -19   2   63.19    4.90 
   2 -19  -2   71.69    5.80 
   2 -19  -2   67.89    5.00 
   2  19   2   70.29    9.60 
  -2  19  -2   61.09    9.60 
   3  19  -2   12.40    6.10 
   3 -19   2   21.60    2.90 
  -3 -19  -2   18.40    2.00 
  -3  19   2   15.50    5.60 
  -3  19  -2   15.90    5.30 
  -3 -19   2   21.90    2.00 
   3 -19  -2   19.70    2.80 
  -3 -19   2   21.00    2.80 
   3  19   2   16.20    5.50 
   4 -19   2  167.38   11.10 
  -4  19   2  132.79   15.00 
   4  19  -2  138.89   16.10 
   4 -19   2  158.08   11.70 
  -4 -19  -2  155.38   10.90 
  -4 -19   2  152.28   10.90 
  -4  19  -2  131.59   15.20 
   4 -19  -2  169.68   11.00 
   4 -19  -2  191.88   13.30 
   4  19   2  116.19   14.90 
   5  19  -2   18.70    5.90 
   5 -19   2   15.50    1.90 
   5 -19   2   18.10    2.90 
  -5  19   2   22.30    6.00 
  -5 -19  -2   18.30    1.80 
   5 -19  -2   14.40    1.90 
  -5 -19   2   18.20    1.80 
  -5  19  -2   24.60    6.60 
   5  19   2   10.90    5.40 
   5 -19  -2   18.00    2.70 
   6 -19   2    8.30    1.50 
   6 -19   2    6.00    2.00 
  -6  19   2    6.80    4.30 
   6  19  -2   12.20    5.80 
   6  19   2    4.80    5.20 
   6 -19  -2    9.10    2.20 
  -6  19  -2    2.60    4.60 
  -6 -19   2    6.80    1.10 
   6 -19  -2    7.80    1.50 
  -7  19   2   10.00    4.90 
   7 -19   2   12.00    2.60 
   7 -19   2   14.10    1.70 
  -7  19  -2   10.20    4.80 
   7 -19  -2   11.20    1.60 
   7 -19  -2    9.60    2.20 
   7  19   2   -1.00    5.30 
   8 -19   2   -0.40    1.90 
   8  19  -2  -10.60    5.00 
   8 -19   2    1.50    1.20 
   8 -19  -2    1.40    1.20 
   8  19   2   -4.10    6.20 
   8 -19  -2    1.40    1.80 
  -8  19  -2   -2.20    4.10 
   9 -19   2    1.40    1.70 
   9 -19   2    1.00    1.10 
   9 -19  -2    1.80    1.70 
   9  19   2    4.70    6.80 
   9 -19  -2    0.20    1.20 
  10 -19   2   33.00    4.20 
  10 -19   2   41.60    3.50 
  10 -19  -2   41.90    3.50 
  10 -19  -2   42.30    4.20 
  11 -19   2   -0.70    1.80 
  11 -19   2    0.50    1.10 
  11 -19  -2    1.20    1.70 
  11 -19  -2   -0.30    1.10 
  12 -19   2    0.50    1.60 
  12 -19   2    0.60    2.60 
  12 -19  -2    0.50    1.90 
  12 -19  -2    2.40    1.70 
  13 -19   2   -0.20    1.00 
  13 -19   2   -0.60    1.70 
  13 -19  -2    1.40    1.10 
  13 -19  -2    1.70    1.50 
  14 -19   2   -0.60    1.60 
  14 -19   2    0.90    1.00 
  14 -19  -2    0.30    1.40 
  14 -19  -2   -0.40    1.00 
  15 -19   2    3.20    1.60 
  15 -19   2    1.10    0.90 
  15 -19  -2    0.20    0.90 
  16 -19   2    1.40    0.80 
  16 -19   2    1.40    1.50 
  16  19   2    1.70    2.00 
  16 -19  -2    0.50    0.80 
   0 -20   2   14.60    1.80 
   0 -20  -2   13.50    2.40 
   0 -20   2   18.40    2.80 
   0  20  -2   10.60    6.00 
   0 -20  -2   15.30    1.80 
   0  20   2   16.50    5.70 
   1 -20   2    0.90    1.70 
  -1  20   2    6.70    5.10 
  -1 -20  -2    1.00    1.00 
   1 -20   2    0.00    1.10 
   1  20  -2    6.50    4.90 
  -1 -20  -2    1.40    1.90 
   1 -20  -2   -0.50    1.00 
  -1  20  -2   -4.40    4.40 
  -1 -20   2    0.00    1.00 
   1 -20  -2    0.80    1.90 
  -1 -20   2    2.40    1.80 
   1  20   2    1.90    4.20 
   2 -20   2    0.70    1.20 
  -2  20   2    0.30    4.00 
  -2 -20  -2    2.60    1.00 
   2 -20   2    0.60    1.90 
   2  20  -2    1.00    4.60 
   2 -20  -2    1.80    1.20 
  -2  20  -2    7.00    4.90 
  -2 -20   2    2.60    1.80 
   2 -20  -2    2.70    1.80 
   2  20   2    5.80    4.70 
  -2 -20   2    2.40    1.00 
  -3 -20  -2   33.00    2.90 
   3 -20   2   34.90    3.20 
   3  20  -2   33.10    7.90 
  -3  20   2   23.70    7.10 
   3 -20   2   39.00    3.90 
  -3  20  -2   45.80    9.20 
   3  20   2   51.79    8.40 
  -3 -20   2   34.90    3.00 
   3 -20  -2   37.30    4.00 
   3 -20  -2   31.90    3.20 
   4 -20   2   11.90    2.50 
   4 -20   2   14.50    1.80 
  -4 -20  -2   14.40    1.50 
   4  20  -2    3.40    7.30 
   4 -20  -2   11.30    2.40 
  -4 -20   2   12.10    1.50 
  -4  20  -2    0.00    6.00 
   4  20   2    9.20    5.20 
   4 -20  -2   15.10    1.80 
   5 -20   2   69.09    5.90 
  -5  20   2   53.79    9.30 
   5  20  -2   64.59   11.70 
  -5 -20  -2   62.19    4.80 
   5 -20   2   68.09    5.10 
  -5  20  -2   46.70    8.90 
  -5 -20   2   63.69    4.80 
   5 -20  -2   64.99    5.70 
   5 -20  -2   72.39    5.10 
   6 -20   2    2.90    1.30 
  -6  20   2    2.80    4.70 
   6  20  -2    1.70    5.60 
   6 -20   2    2.30    1.90 
   6 -20  -2    1.00    1.30 
  -6 -20   2    2.90    0.90 
   6  20   2    3.10    5.70 
   6 -20  -2    3.40    1.80 
  -6  20  -2   10.10    5.40 
   7 -20   2    3.00    1.30 
   7 -20   2    2.50    2.10 
   7  20   2   -6.00    6.50 
   7 -20  -2    7.70    2.00 
   7 -20  -2    5.60    1.40 
   8 -20   2    2.50    1.80 
   8 -20   2    4.70    1.30 
   8 -20  -2    4.60    1.40 
   8 -20  -2    3.50    1.80 
   9 -20   2    1.90    1.20 
   9 -20   2   -2.80    1.70 
   9 -20  -2   -2.50    1.50 
   9 -20  -2    0.10    1.10 
  10 -20   2    3.10    1.30 
  10 -20   2    1.00    1.80 
  10 -20  -2    1.10    1.20 
  10 -20  -2    1.70    1.80 
  11 -20   2    0.90    1.80 
  11 -20   2    0.80    1.10 
  11 -20  -2    1.00    1.60 
  11 -20  -2    0.20    1.10 
  12 -20   2    0.50    1.00 
  12 -20   2   -1.30    1.60 
  12 -20  -2    2.30    1.10 
  12 -20  -2   -1.20    1.40 
  13 -20   2   27.20    3.10 
  13 -20   2   26.40    2.50 
  13 -20  -2   25.40    2.40 
  13 -20  -2   18.00    2.60 
  14 -20   2    3.70    1.60 
  14 -20   2    0.80    0.90 
  14 -20  -2    0.90    0.90 
  15 -20   2   -0.70    1.30 
  15 -20   2   -0.60    0.80 
  15 -20  -2    0.20    1.30 
  15 -20  -2    0.90    1.50 
   0 -21   2    0.10    2.00 
   0 -21  -2    0.00    1.60 
   0 -21  -2   -0.40    1.10 
   0  21  -2    3.70    5.30 
   1 -21   2   96.79    7.30 
  -1 -21  -2   90.19    6.50 
   1 -21   2   90.29    6.60 
   1  21  -2   67.59   12.30 
  -1  21   2   85.99   11.70 
   1 -21  -2   88.09    6.60 
   1 -21  -2   92.39    7.30 
  -1 -21   2   88.49    6.60 
   1  21   2   76.49   12.10 
  -1  21  -2   72.09   12.20 
  -1 -21   2   90.19    7.20 
   2 -21   2    2.40    1.30 
  -2 -21  -2    2.40    1.10 
  -2  21   2    9.00    5.30 
   2 -21   2   -0.20    1.70 
   2  21  -2    5.70    5.60 
   2 -21  -2    1.00    2.00 
   2 -21  -2    3.70    1.20 
  -2  21  -2    2.40    5.70 
  -2 -21   2    2.20    1.10 
   2  21   2   -2.40    5.20 
  -3  21   2   15.60    6.00 
  -3 -21  -2   16.80    1.90 
   3 -21   2   19.60    2.80 
   3 -21   2   19.70    2.10 
   3  21  -2   15.10    7.50 
  -3  21  -2    5.80    6.90 
   3 -21  -2   15.00    1.90 
   3  21   2   23.20    7.20 
   3 -21  -2   24.70    2.90 
  -3 -21   2   14.70    1.80 
  -4 -21  -2   19.50    1.90 
   4 -21   2   18.90    2.80 
   4 -21   2   21.20    2.40 
   4 -21  -2   20.10    2.90 
   4 -21  -2   16.60    2.10 
  -4 -21   2   19.90    2.00 
   4  21   2   20.20    9.80 
   5 -21   2   43.10    4.60 
  -5 -21  -2   37.70    3.40 
   5 -21   2   47.20    3.80 
   5 -21  -2   50.69    3.80 
   5 -21  -2   47.40    4.50 
  -5 -21   2   43.20    3.50 
   6 -21   2    4.00    2.00 
   6 -21   2    5.70    1.40 
   6 -21  -2    4.30    1.90 
   6 -21  -2    4.40    1.30 
  -6 -21   2    3.90    0.90 
   7 -21   2    4.30    2.00 
   7 -21   2    2.50    1.30 
   7 -21  -2    2.80    1.20 
   7 -21  -2    3.90    1.80 
   8 -21   2    0.00    1.20 
   8 -21   2    2.30    1.90 
   8 -21  -2    2.20    1.10 
   8 -21  -2    4.20    1.70 
   9 -21   2    3.00    2.20 
   9 -21  -2    3.70    2.00 
  10 -21   2    1.80    1.20 
  10 -21   2    2.00    1.80 
  10 -21  -2    0.00    1.50 
  10 -21  -2   -0.20    1.10 
  11 -21   2    9.40    1.50 
  11 -21   2    9.20    2.20 
  11 -21  -2    9.90    1.50 
  11 -21  -2    9.30    1.90 
  12 -21   2   11.00    1.50 
  12 -21   2    7.30    2.10 
  12 -21  -2   12.00    1.50 
  12 -21  -2   14.10    2.00 
  13 -21   2    3.70    1.70 
  13 -21   2    3.80    1.10 
  13 -21  -2    6.00    1.10 
  13 -21  -2    2.80    1.50 
  14 -21   2   -0.90    1.30 
  14 -21   2   -0.30    1.20 
  14 -21  -2    0.40    1.30 
  14 -21  -2    2.20    1.60 
   0 -22   2   18.80    3.00 
   0 -22  -2   19.20    2.30 
   0 -22   2   21.90    2.30 
   1 -22   2    5.20    1.40 
   1 -22   2    8.90    2.40 
  -1 -22  -2    6.70    1.30 
   1 -22  -2    4.40    2.00 
   1 -22  -2    4.50    1.30 
  -1 -22   2    5.50    1.30 
  -2 -22  -2    0.80    0.90 
   2 -22   2    4.30    2.10 
   2 -22   2    1.70    1.20 
   2 -22  -2    2.70    1.20 
  -2 -22   2    3.20    1.10 
   2 -22  -2    2.40    1.80 
   3 -22   2    0.00    1.90 
  -3 -22  -2   -0.40    0.80 
   3 -22   2   -0.30    1.10 
  -3 -22   2    0.40    0.90 
   3 -22  -2   -0.70    1.70 
   3 -22  -2    1.20    1.20 
   4 -22   2   12.40    2.40 
  -4 -22  -2   12.70    1.50 
   4 -22   2   14.50    1.90 
  -4 -22   2   12.10    1.50 
   4 -22  -2   12.90    1.80 
   4 -22  -2   12.00    2.40 
   5 -22   2    7.80    1.50 
   5 -22   2    6.50    2.20 
  -5 -22   2    5.90    1.10 
   5 -22  -2    3.40    1.90 
   5 -22  -2    7.40    1.50 
   6 -22   2   17.50    2.00 
   6 -22   2   15.30    2.60 
   6 -22  -2   13.00    2.50 
   6 -22  -2   15.10    1.90 
   7 -22   2    9.00    2.50 
   7 -22   2    8.50    2.20 
   7 -22  -2    7.10    2.00 
   7 -22  -2    7.80    2.10 
   8 -22   2   -0.40    1.70 
   8 -22   2    1.00    1.20 
   8 -22  -2    1.10    1.20 
   8 -22  -2    1.80    1.60 
   9 -22   2   10.80    1.60 
   9 -22   2   10.20    2.20 
   9 -22  -2   10.90    2.00 
   9 -22  -2    9.00    1.50 
  10 -22   2    7.70    2.00 
  10 -22   2    9.40    1.50 
  10 -22  -2    7.60    1.80 
  10 -22  -2    9.50    1.50 
  11 -22   2    1.20    1.10 
  11 -22   2   -0.30    1.40 
  11 -22  -2    0.70    1.40 
  11 -22  -2    1.40    1.10 
  12 -22   2    0.60    1.00 
  12 -22  -2    1.00    1.30 
  12 -22  -2    0.10    1.00 
   0 -23   2    3.10    1.90 
   0 -23   2    1.70    1.10 
   0 -23  -2    0.60    1.00 
   1 -23   2   34.80    3.70 
   1 -23   2   36.50    3.10 
  -1 -23  -2   29.80    2.90 
   1 -23  -2   30.40    2.90 
  -1 -23   2   28.70    3.20 
   2 -23   2    0.90    1.20 
   2 -23   2   -1.50    2.10 
   2 -23  -2   -2.30    2.70 
   2 -23  -2    1.20    1.50 
   3 -23   2   20.30    3.00 
  -3 -23   2   31.90    3.00 
   4 -23   2   20.50    3.00 
   4 -23   2   25.80    2.70 
  -4 -23  -2   20.80    2.10 
  -4 -23   2   21.70    2.20 
   4 -23  -2   24.10    2.50 
   4 -23  -2   23.00    3.00 
   5 -23   2    2.50    1.30 
   5 -23   2    2.10    1.90 
   5 -23  -2    1.70    1.20 
   5 -23  -2    3.00    1.70 
  -5 -23   2    0.20    0.80 
   6 -23   2    1.30    1.80 
   6 -23   2    2.20    1.20 
   6 -23  -2   -0.20    1.20 
   6 -23  -2   -0.40    1.60 
   7 -23   2   -0.50    1.10 
   7 -23   2    1.20    1.70 
   7 -23  -2   -0.50    1.10 
   7 -23  -2   -0.80    1.40 
   8 -23   2    5.80    1.90 
   8 -23   2    7.30    1.40 
   8 -23  -2    7.10    1.40 
   8 -23  -2    6.40    1.70 
   9 -23   2   -0.50    1.00 
   9 -23   2    3.50    1.70 
   9 -23  -2   -1.40    1.00 
   9 -23  -2   -1.90    1.30 
  10 -23   2    2.50    1.10 
  10 -23   2    3.30    1.60 
  10 -23  -2    0.50    2.10 
  10 -23  -2    3.60    1.20 
  11 -23   2    3.90    1.50 
  11 -23   2    2.60    1.10 
  11 -23  -2    3.00    1.10 
  11 -23  -2    1.10    1.30 
   0 -24  -2    7.30    1.30 
   0 -24   2    7.20    1.30 
  -1 -24  -2   14.20    1.60 
   1 -24   2   14.50    1.80 
  -1 -24   2   12.20    1.60 
   1 -24  -2   12.60    1.70 
   2 -24   2    4.10    1.30 
   2 -24   2    5.40    2.10 
  -2 -24  -2    5.10    1.10 
   2 -24  -2    4.40    1.20 
  -2 -24   2    3.80    1.10 
   3 -24   2   22.10    2.40 
  -3 -24  -2   17.10    2.00 
   3 -24   2   15.80    2.70 
   3 -24  -2   18.10    2.10 
  -3 -24   2   20.40    2.10 
   4 -24   2    0.00    1.70 
   4 -24   2    2.30    1.20 
   4 -24  -2    0.00    1.10 
  -4 -24   2    2.50    0.90 
   4 -24  -2    2.30    1.60 
   5 -24   2   -1.30    1.10 
   5 -24   2    1.80    1.70 
   5 -24  -2    2.00    1.20 
   5 -24  -2    3.50    1.60 
   6 -24   2    2.10    1.20 
   6 -24   2    2.90    1.60 
   6 -24  -2    4.30    1.60 
   6 -24  -2    2.10    1.20 
   7 -24   2    0.60    1.10 
   7 -24   2   -1.60    1.40 
   7 -24  -2    1.60    1.10 
   7 -24  -2    0.60    1.40 
   8 -24   2    1.50    1.10 
   8 -24   2    2.10    1.60 
   8 -24  -2    1.30    1.10 
   9 -24   2    1.10    1.10 
   9 -24   2   -1.10    2.00 
   9 -24  -2    0.80    1.10 
   9 -24  -2    3.60    1.40 
   0 -25  -2   -0.60    0.90 
   0 -25   2    0.30    1.00 
   1 -25   2    2.90    1.10 
  -1 -25  -2    2.90    0.90 
  -1 -25   2    0.00    0.90 
   1 -25  -2    3.30    1.10 
  -2 -25  -2    1.70    0.90 
   2 -25   2    0.30    1.10 
   2 -25  -2    3.50    1.10 
  -2 -25   2    3.40    1.00 
   3 -25   2    4.00    1.80 
   3 -25   2    4.40    1.20 
   3 -25  -2    5.30    1.20 
  -3 -25   2    1.80    0.90 
   4 -25   2   -1.10    1.60 
   4 -25   2    0.10    1.10 
   4 -25  -2    1.60    1.10 
   5 -25   2    0.70    1.10 
   5 -25   2    0.50    1.60 
   5 -25  -2    0.10    1.00 
   6 -25   2    8.80    1.50 
   6 -25   2    8.80    2.40 
   6 -25  -2    8.10    1.40 
   7 -25   2    2.40    1.50 
   7 -25   2   -1.00    1.00 
   7 -25  -2    0.70    1.10 
   0 -26  -2    0.90    0.80 
  -1 -26  -2   -1.60    0.70 
  -1 -26   2   -0.30    0.80 
   1 -26  -2    0.80    1.40 
  -2 -26  -2    2.30    0.80 
   2 -26   2    3.20    1.90 
  -2 -26   2    0.50    0.90 
   3 -26  -2    9.90    1.70 
  -3 -26   2    9.90    1.30 
   4 -26   2    1.60    1.50 
   0   0  -3    0.60    0.40 
   0   0   3   -0.30    0.30 
   0   0  -3    0.20    0.30 
   0   0   3    0.30    0.20 
   0   0  -3    0.90    0.60 
  -1   0  -3    0.00    0.40 
  -1   0  -3    0.10    0.30 
   1   0  -3   -0.30    0.60 
  -1   0   3    0.30    0.60 
   1   0  -3    0.40    0.50 
   1   0  -3    0.20    0.70 
   1   0   3   -0.30    0.30 
  -2   0  -3    0.30    0.60 
  -2   0  -3    0.50    0.90 
   2   0   3    0.20    0.50 
   2   0   3    0.30    0.50 
  -2   0  -3    0.00    0.40 
  -2   0   3    0.50    1.40 
   2   0  -3   -0.40    1.10 
   2   0  -3    0.00    1.20 
  -3   0   3    1.20    2.30 
   3   0   3    0.50    1.30 
   3   0  -3    0.10    1.60 
  -3   0  -3    1.00    0.60 
  -3   0  -3    0.50    0.60 
   3   0  -3    1.60    2.00 
   3   0   3    0.50    0.70 
   4   0   3    0.50    0.80 
  -4   0   3    2.40    2.50 
   4   0  -3    1.20    1.20 
   4   0  -3    2.20    2.50 
   4   0  -3    0.20    1.90 
   4   0   3    3.80    1.60 
   5   0  -3    3.80    1.40 
   5   0   3   -0.60    1.60 
   5   0   3    0.00    1.80 
   5   0  -3    1.80    2.60 
   5   0  -3    1.30    1.90 
   5   0   3    1.10    1.00 
   6   0  -3    0.30    2.30 
   6   0   3    2.80    2.30 
   6   0   3    0.90    1.10 
   6   0  -3    0.50    1.50 
   6   0  -3    3.90    2.40 
   6   0   3    3.10    2.00 
   7   0  -3   -1.20    1.30 
   7   0  -3   -0.50    2.30 
   7   0  -3   -0.10    2.20 
   7   0   3    0.00    2.20 
   7   0   3    0.00    1.10 
   7   0  -3   -0.90    1.30 
   8   0   3    1.70    1.40 
   8   0  -3    4.80    1.60 
   8   0   3    0.40    2.20 
   8   0  -3    2.10    2.90 
   8   0   3    2.00    2.40 
   8   0  -3    2.80    3.00 
   8   0  -3    1.60    1.80 
   9   0   3    1.20    2.70 
   9   0  -3    2.80    1.60 
   9   0  -3    0.40    1.90 
   9   0   3   -0.90    2.30 
   9   0   3    0.90    1.80 
   9   0  -3    0.80    2.80 
   9   0  -3    0.20    2.50 
   9   0   3    0.00    0.90 
  10   0  -3    1.10    3.00 
  10   0  -3    0.30    0.90 
  10   0   3    1.80    2.50 
  10   0  -3    3.60    1.60 
  10   0  -3    0.70    1.80 
  10   0   3   -0.30    2.30 
  10   0   3    1.70    2.60 
  10   0  -3    3.60    1.50 
  10   0  -3    1.00    3.00 
  10   0   3   -0.10    1.30 
  11   0   3   -1.20    2.30 
  11   0   3    0.70    2.70 
  11   0  -3   -4.10    2.90 
  11   0  -3    1.00    2.70 
  11   0   3    0.40    2.30 
  11   0  -3    0.00    0.80 
  11   0   3    0.40    0.90 
  11   0  -3    1.00    1.30 
  11   0   3    0.10    1.40 
  11   0  -3    0.80    1.70 
  11   0  -3    1.10    1.20 
  12   0  -3    0.60    0.90 
  12   0  -3   -1.40    2.70 
  12   0  -3    0.00    1.50 
  12   0  -3    0.70    1.20 
  12   0   3    0.30    1.00 
  12   0  -3   -2.90    1.80 
  12   0  -3    2.10    3.90 
  12   0   3    1.60    1.50 
  12   0   3    1.00    2.90 
  13   0   3    0.50    1.50 
  13   0  -3   -0.30    1.00 
  13   0   3    1.30    1.20 
  13   0  -3   -2.00    2.80 
  13   0  -3    3.20    1.80 
  13   0  -3    4.90    3.30 
  14   0  -3    0.60    1.20 
  14   0   3    2.00    1.70 
  14   0  -3    0.20    2.00 
  14   0  -3   -0.90    3.20 
  14   0   3   -0.30    1.30 
  15   0  -3    2.00    3.50 
  15   0   3    2.10    2.00 
  15   0   3   -0.80    1.40 
  15   0  -3    0.30    1.30 
  15   0  -3    0.70    2.00 
  16   0   3    0.30    2.00 
  16   0  -3    0.40    1.30 
  16   0   3   -0.80    1.50 
  16   0  -3    3.50    2.40 
  17   0   3   -3.60    3.90 
  17   0  -3    1.60    1.50 
  17   0  -3   -0.70    2.30 
  18   0  -3    0.00    2.40 
  18   0   3   -1.00    1.50 
  18   0  -3    0.70    1.50 
  18   0   3   -0.20    2.20 
  19   0  -3    0.60    1.30 
  19   0   3   -0.40    1.30 
  19   0   3    0.80    2.30 
  20   0  -3    0.10    1.30 
  20   0   3   -1.50    1.40 
  20   0   3    0.00    2.20 
  21   0   3   -1.10    1.40 
  21   0  -3    0.30    1.30 
  21   0   3    3.70    2.40 
  22   0  -3    0.30    1.20 
  22   0   3   -0.10    1.30 
  23   0   3   -0.90    1.30 
  23   0  -3   -0.60    1.00 
   0  -1  -3    0.00    0.50 
   0   1  -3    0.10    0.40 
   0   1   3    0.10    0.30 
   0  -1  -3   -0.70    0.70 
   0   1  -3    0.20    0.50 
   0   1   3    0.50    0.60 
  -1  -1  -3 2233.28  150.28 
   1   1  -3 2230.88  150.38 
  -1   1   3 2332.17  150.38 
  -1   1   3 1969.70  150.58 
  -1  -1  -3 2420.86  150.38 
  -1  -1   3 2029.40  150.28 
   1  -1  -3 2297.07  150.28 
   1   1   3 2141.89  150.28 
   1  -1  -3 1970.40  150.58 
  -2  -1  -3    1.10    0.90 
  -2  -1  -3    0.70    0.60 
   2   1  -3    1.40    1.20 
   2   1  -3    0.90    0.70 
   2  -1   3    1.20    0.80 
  -2   1   3    0.60    1.50 
   2  -1   3    0.70    0.30 
  -2  -1  -3    2.10    0.80 
   2   1  -3   -1.00    1.50 
   2   1   3    1.80    0.60 
   2   1   3    1.60    0.80 
   2  -1  -3    1.40    1.30 
   2  -1  -3    2.00    1.60 
   2  -1  -3    3.10    1.10 
   3   1  -3 4223.28  277.67 
  -3  -1  -3 3911.51  276.97 
  -3   1   3 3919.51  277.97 
   3  -1   3 4375.46  277.47 
   3   1  -3 4580.34  278.17 
   3  -1  -3 3726.73  277.97 
  -3   1  -3 3849.01  276.97 
   3  -1  -3 3852.11  277.27 
   3   1   3 4288.07  277.77 
   3   1   3 3535.45  277.07 
  -4  -1  -3  522.45   36.00 
   4   1  -3  525.25   36.10 
   4   1  -3  537.85   36.70 
  -4   1   3  554.54   37.20 
  -4  -1  -3  479.45   35.60 
   4  -1   3  518.45   35.90 
   4  -1   3  535.85   36.50 
   4   1  -3  567.44   37.50 
   4  -1  -3  538.55   36.80 
   4   1   3  537.75   36.40 
   4  -1  -3  473.45   37.00 
   4   1   3  442.46   35.70 
   4  -1  -3  490.65   36.00 
   5   1  -3 8285.27  518.35 
   5  -1   3 8097.09  517.65 
   5  -1  -3 7289.77  518.15 
   5  -1  -3 7172.48  516.85 
   5   1   3 6706.43  516.55 
  -6   1   3   -1.20    3.10 
   6  -1   3   -0.20    1.80 
   6   1  -3    1.20    1.30 
   6   1  -3    3.50    2.90 
   6  -1   3    1.00    1.00 
   6  -1   3    0.10    1.70 
   6   1  -3    3.70    2.60 
   6   1   3    1.00    1.90 
   6  -1  -3   -1.10    2.30 
   6  -1  -3    1.40    2.30 
   6  -1  -3    1.70    1.50 
   6   1   3    0.70    0.70 
   7   1  -3  582.04   42.30 
   7  -1   3  601.14   41.20 
   7   1  -3  599.24   43.00 
   7   1  -3  610.04   41.50 
   7  -1   3  567.24   42.10 
   7  -1   3  566.74   42.00 
   7   1   3  671.93   43.20 
   7  -1  -3  532.95   42.70 
   7  -1  -3  544.65   40.90 
   7   1   3  587.64   42.00 
   7  -1  -3  596.14   42.30 
   8  -1   3    3.00    2.30 
   8   1  -3    3.80    1.60 
   8  -1   3    2.90    2.10 
   8   1  -3   -0.20    2.60 
   8   1  -3    1.10    1.60 
   8   1  -3    4.00    2.80 
   8  -1   3    0.20    1.40 
   8   1   3    1.10    2.60 
   8  -1  -3    1.50    1.80 
   8  -1  -3   -1.40    3.00 
   8   1   3   -2.10    1.90 
   8  -1  -3    3.20    2.80 
   8  -1  -3    3.20    1.50 
   9   1  -3   10.00    3.50 
   9   1  -3    5.20    3.20 
   9  -1   3    8.00    1.30 
   9  -1  -3   11.80    3.70 
   9   1   3    8.40    1.40 
   9   1   3   10.30    3.10 
   9   1   3   13.10    3.40 
   9  -1  -3    8.00    4.10 
  10   1  -3    2.70    1.00 
  10   1  -3    3.90    1.60 
  10   1  -3    2.50    2.80 
  10  -1   3    4.40    1.80 
  10  -1   3    1.90    1.70 
  10  -1   3    3.50    3.20 
  10   1  -3    3.00    3.10 
  10   1  -3    2.70    1.50 
  10   1  -3    2.80    2.10 
  10   1   3    1.90    1.30 
  10  -1  -3   -0.30    3.00 
  10   1   3    1.20    2.80 
  10  -1  -3    2.20    1.00 
  10   1   3    2.50    1.10 
  10   1   3    3.30    2.70 
  10  -1  -3    4.90    1.70 
  10  -1  -3    1.70    2.90 
  10  -1  -3    4.20    1.60 
  10  -1  -3    1.30    1.60 
  11   1  -3  172.08   17.20 
  11   1  -3  203.48   14.00 
  11   1  -3  181.78   14.10 
  11  -1   3  201.38   14.00 
  11   1  -3  173.18   14.30 
  11  -1   3  205.58   14.00 
  11  -1   3  164.18   16.40 
  11   1  -3  232.78   15.80 
  11  -1   3  219.98   15.30 
  11   1  -3  211.98   16.90 
  11  -1  -3  227.88   15.70 
  11   1   3  193.48   14.00 
  11  -1  -3  176.58   14.10 
  11   1   3  207.78   14.00 
  11  -1  -3  180.88   14.10 
  11   1   3  180.48   16.50 
  11  -1  -3  167.78   17.20 
  11  -1  -3  211.08   16.90 
  11   1   3  209.68   16.50 
  11  -1  -3  205.48   14.00 
  12   1  -3    2.90    1.40 
  12  -1   3    2.00    1.20 
  12   1  -3   -0.90    3.00 
  12   1  -3   -2.90    3.70 
  12  -1   3    1.80    1.50 
  12  -1   3    4.70    1.90 
  12   1  -3    4.80    2.60 
  12   1  -3    0.20    0.90 
  12   1  -3    1.40    1.70 
  12  -1  -3    0.90    3.20 
  12  -1  -3    0.50    1.80 
  12  -1  -3    0.90    3.10 
  12  -1  -3   -0.30    0.90 
  12  -1  -3    1.80    1.20 
  12   1   3    1.50    1.40 
  12   1   3    2.00    1.10 
  12   1   3    2.90    3.20 
  13   1  -3   71.99    7.80 
  13   1  -3   76.59    8.80 
  13  -1   3   72.69    5.40 
  13   1  -3   65.49    5.30 
  13   1  -3   63.29    5.70 
  13  -1   3   63.09    5.60 
  13  -1  -3   69.69    8.70 
  13  -1  -3   69.19    8.60 
  13  -1  -3   70.59    5.30 
  13   1   3   62.19    5.50 
  13   1   3   54.79    7.80 
  13   1   3   70.19    5.60 
  13  -1  -3   66.39    5.80 
  14  -1   3   72.49    6.60 
  14   1  -3   80.79    7.00 
  14   1  -3   77.89    9.70 
  14   1  -3   85.39    6.40 
  14  -1   3   87.09    6.40 
  14   1   3   71.09    6.50 
  14  -1  -3   78.89    9.60 
  14  -1  -3   89.49    6.40 
  14  -1  -3   76.29    6.80 
  14   1   3   87.69    6.40 
  15  -1   3   91.19    6.80 
  15   1  -3   84.99    7.20 
  15   1  -3   89.49    6.80 
  15   1  -3   93.19   10.60 
  15  -1   3   74.49    7.10 
  15  -1  -3   91.69    7.40 
  15   1   3   91.79    6.80 
  15   1   3   80.39    7.00 
  15  -1  -3   86.29    6.80 
  16  -1   3  107.69    9.50 
  16  -1   3  124.79    9.40 
  16   1  -3  135.69   13.30 
  16   1  -3  128.89    9.70 
  16   1  -3  126.69    9.30 
  16  -1  -3  136.29   10.00 
  16   1   3  110.39    9.50 
  16  -1  -3  118.79    9.30 
  16   1   3  129.19    9.40 
  17   1  -3   86.69    6.60 
  17   1  -3   73.39    7.00 
  17   1   3  110.89    8.30 
  17   1   3   67.69    7.10 
  17  -1  -3   85.39    6.60 
  17  -1  -3   78.89    7.40 
  18  -1   3   27.10    3.60 
  18   1  -3   20.90    2.80 
  18   1  -3   29.90    3.60 
  18  -1   3   23.70    3.00 
  18   1   3   25.90    3.40 
  18   1   3   27.20    3.10 
  18  -1  -3   24.90    3.10 
  18  -1  -3   30.10    3.80 
  19  -1   3   26.30    3.30 
  19  -1   3   26.10    3.70 
  19   1  -3   26.70    3.20 
  19  -1  -3   29.00    3.20 
  19   1   3   33.70    3.50 
  19   1   3   25.60    3.60 
  20  -1   3   19.30    2.70 
  20  -1   3   22.30    3.30 
  20   1  -3   20.80    2.60 
  20  -1  -3   23.90    2.70 
  20   1   3   26.80    3.00 
  20   1   3   15.10    3.10 
  21  -1   3   18.80    3.20 
  21  -1   3   22.40    2.70 
  21   1  -3   20.30    2.50 
  21   1   3   17.90    2.50 
  21   1   3   16.50    3.00 
  21  -1  -3   17.40    2.30 
  22  -1   3    8.00    1.70 
  22   1  -3    4.50    1.40 
  22   1   3    3.50    1.50 
  22  -1  -3    4.70    1.40 
  23   1  -3   16.60    2.10 
  23  -1   3   21.70    2.80 
  23   1   3   18.10    2.40 
  23  -1  -3   13.80    1.90 
   1   2  -3   15.50    1.50 
  -1   2   3   14.40    2.50 
  -1   2   3   15.60    2.00 
   1   2  -3   16.60    1.90 
  -1  -2  -3   16.80    2.00 
   1   2   3   16.00    1.40 
  -1  -2   3   16.30    1.50 
   1  -2  -3   16.80    2.00 
   1  -2  -3   14.60    2.60 
  -1   2  -3   14.80    1.50 
   1   2   3   15.50    1.90 
  -2   2   3 2092.49  163.48 
  -2  -2  -3 2612.94  162.98 
  -2  -2  -3 2349.36  162.78 
   2   2  -3 2397.46  163.08 
   2  -2   3 2183.28  162.78 
   2  -2  -3 2357.56  162.88 
  -2   2  -3 2543.15  162.88 
   2  -2  -3 2126.69  163.48 
   2  -2  -3 2467.55  163.18 
   2   2   3 2494.85  162.88 
  -3  -2  -3    7.30    1.40 
  -3   2   3    7.10    2.60 
  -3  -2  -3    7.40    1.30 
   3  -2   3    5.70    1.50 
   3   2  -3   10.60    2.20 
   3   2  -3    7.80    1.50 
   3  -2  -3    6.50    2.60 
  -3   2  -3    9.60    1.90 
   3  -2  -3    7.90    2.00 
  -3   2  -3    6.60    0.80 
   3  -2  -3   11.60    1.70 
   3   2   3    5.90    1.70 
  -4  -2  -3 2068.89  150.98 
  -4   2   3 2161.88  152.08 
  -4  -2  -3 2251.57  151.08 
   4   2  -3 2194.98  151.08 
   4   2  -3 2341.07  151.58 
   4  -2   3 2039.20  151.28 
   4  -2  -3 2125.59  150.98 
   4   2   3 2346.97  151.28 
   4  -2  -3 2337.97  151.68 
   4  -2  -3 2013.30  151.88 
   5   2  -3  281.87   19.60 
   5  -2   3  226.18   19.10 
  -5   2   3  268.07   20.20 
  -5  -2  -3  261.57   18.70 
   5  -2   3  265.97   18.60 
   5   2  -3  256.87   18.90 
   5  -2  -3  232.48   19.90 
   5  -2  -3  278.07   18.70 
   5   2   3  282.47   19.30 
   5  -2  -3  268.87   19.60 
  -6  -2  -3  352.36   24.10 
  -6   2   3  388.86   26.10 
   6   2  -3  345.17   24.30 
   6  -2   3  335.97   24.80 
   6   2  -3  375.66   26.00 
   6  -2   3  360.36   24.00 
   6   2  -3  328.97   25.00 
   6   2   3  339.47   24.70 
   6  -2  -3  313.67   24.90 
   6  -2  -3  333.47   25.60 
   6   2   3  293.77   24.10 
   6  -2  -3  305.57   23.90 
   7   2  -3  162.38   11.70 
   7  -2   3  155.38   11.20 
   7   2  -3  153.38   12.70 
   7   2  -3  157.08   13.50 
   7  -2   3  138.29   12.20 
  -7  -2  -3  162.48   11.50 
   7   2   3  147.89   12.20 
   7  -2  -3  135.29   13.00 
   7  -2  -3  153.28   12.60 
   7   2   3  164.18   11.60 
   7  -2  -3  128.69   11.10 
   8  -2   3   26.10    4.80 
   8  -2   3   32.00    3.50 
   8   2  -3   29.00    4.00 
   8   2  -3   36.60    6.20 
   8   2  -3   27.00    4.90 
   8   2   3   29.90    4.80 
   8  -2  -3   32.10    5.10 
   8  -2  -3   36.50    3.50 
   8   2   3   33.30    3.80 
   8   2   3   36.20    5.50 
   8  -2  -3   20.10    4.80 
   9  -2   3  257.07   18.20 
   9   2  -3  232.78   20.30 
   9  -2   3  246.38   17.40 
   9   2  -3  261.67   18.70 
   9   2  -3  257.67   19.80 
   9  -2   3  281.27   17.50 
   9  -2   3  214.78   19.30 
   9   2   3  263.17   19.90 
   9   2   3  247.58   18.50 
   9   2   3  254.77   17.40 
   9  -2  -3  234.88   17.70 
   9  -2  -3  224.88   20.20 
   9   2   3  254.67   19.30 
   9  -2  -3  260.27   19.80 
   9  -2  -3  215.88   17.50 
  10  -2   3    8.60    1.70 
  10   2  -3    8.80    4.20 
  10  -2   3   10.70    2.20 
  10   2  -3   11.40    3.90 
  10   2  -3   12.80    2.30 
  10   2  -3    7.80    2.60 
  10  -2   3   13.40    1.60 
  10  -2   3    7.90    3.30 
  10  -2  -3    9.60    2.50 
  10  -2  -3   11.40    3.60 
  10   2   3   11.90    1.60 
  10  -2  -3   12.80    1.60 
  10  -2  -3   11.50    1.90 
  10   2   3   11.80    3.50 
  10   2   3   13.40    4.10 
  10   2   3   11.50    2.80 
  10   2   3   13.80    1.60 
  11   2  -3   63.09    4.80 
  11   2  -3   64.69    6.50 
  11  -2   3   68.39    6.00 
  11   2  -3   50.69    5.20 
  11  -2   3   64.49    4.80 
  11   2  -3   56.39    7.70 
  11   2  -3   50.49    8.20 
  11  -2   3   60.29    5.00 
  11   2  -3   54.39    5.20 
  11  -2  -3   53.69    5.20 
  11  -2  -3   64.79    7.90 
  11   2   3   63.29    7.70 
  11  -2  -3   75.49    6.70 
  11  -2  -3   46.30    8.80 
  11   2   3   59.89    7.20 
  11  -2  -3   54.19    4.90 
  11   2   3   62.39    4.80 
  11   2   3   58.49    4.80 
  11  -2  -3   63.19    4.80 
  11   2   3   64.99    6.30 
  12   2  -3  158.28   12.70 
  12   2  -3  149.69   12.90 
  12   2  -3  184.48   15.90 
  12   2  -3  192.88   14.70 
  12   2  -3  149.29   16.30 
  12   2  -3  190.18   12.70 
  12  -2   3  188.08   14.10 
  12  -2   3  163.98   12.80 
  12  -2   3  181.38   12.70 
  12   2   3  186.38   14.50 
  12  -2  -3  166.18   12.90 
  12  -2  -3  186.18   15.90 
  12   2   3  171.88   12.70 
  12  -2  -3  184.28   12.70 
  12  -2  -3  158.08   12.60 
  12  -2  -3  204.38   14.70 
  12   2   3  183.58   16.20 
  12   2   3  187.78   12.70 
  13   2  -3    3.10    3.20 
  13   2  -3    4.20    1.50 
  13   2  -3    1.50    1.10 
  13   2  -3    2.70    3.50 
  13   2  -3    2.50    1.80 
  13   2   3    2.10    1.50 
  13  -2  -3    2.30    2.00 
  13   2   3    3.10    3.20 
  13  -2  -3    0.80    1.20 
  14  -2   3   51.09    4.10 
  14   2  -3   50.79    7.60 
  14  -2   3   37.10    4.40 
  14   2  -3   48.10    4.00 
  14   2   3   45.50    6.90 
  14  -2  -3   48.70    3.90 
  14   2   3   45.00    4.00 
  14  -2  -3   48.00    4.80 
  14   2   3   32.40    4.10 
  15   2  -3   52.69    4.50 
  15  -2   3   46.00    4.90 
  15   2  -3   47.70    5.00 
  15   2  -3   54.39    8.20 
  15  -2   3   49.20    4.40 
  15   2   3   50.89    4.40 
  15  -2  -3   53.99    4.50 
  15  -2  -3   53.99    5.30 
  15   2   3   43.00    4.80 
  15   2   3   49.80    7.40 
  16  -2   3   12.40    2.70 
  16  -2   3   14.70    2.30 
  16   2  -3   17.50    2.40 
  16   2  -3   13.70    2.80 
  16   2  -3   13.00    5.00 
  16  -2  -3   13.70    3.10 
  16   2   3   13.80    2.20 
  16  -2  -3   16.70    2.30 
  16   2   3    9.90    2.50 
  17  -2   3   12.70    3.00 
  17   2  -3   15.20    5.10 
  17   2  -3    8.40    2.00 
  17  -2   3    5.60    2.00 
  17  -2  -3    5.40    1.80 
  17   2   3   15.00    2.70 
  17   2   3    6.70    1.80 
  18  -2   3    2.00    1.50 
  18   2  -3    1.10    1.50 
  18  -2   3    1.60    2.40 
  18   2   3    1.00    2.20 
  18  -2  -3    1.20    1.40 
  18   2   3    2.00    1.60 
  19  -2   3    0.90    2.40 
  19   2  -3   -0.40    1.40 
  19  -2   3    2.00    1.50 
  19  -2  -3    1.90    1.40 
  19   2   3    0.80    2.20 
  19   2   3    1.60    1.60 
  20   2  -3    4.80    1.60 
  20  -2   3    4.20    2.50 
  20  -2   3    6.40    1.80 
  20   2   3    6.10    1.80 
  20  -2  -3    4.60    1.50 
  20   2   3    1.60    2.20 
  21  -2   3   -1.80    2.30 
  21   2  -3   -1.60    1.20 
  21  -2   3    1.80    1.50 
  21   2   3   -0.80    1.40 
  21   2   3   -0.70    2.10 
  21  -2  -3    0.30    1.20 
  22  -2   3    0.90    1.30 
  22   2  -3   -0.90    1.10 
  22  -2  -3    0.00    1.10 
  22   2   3    0.90    1.40 
  23  -2   3    0.40    1.40 
  23   2  -3    0.70    1.10 
  23   2   3    2.20    1.70 
  23  -2  -3    2.00    1.10 
   0  -3  -3   -0.20    1.50 
   0  -3   3    0.90    0.60 
   0   3  -3    0.90    0.90 
   0   3  -3    0.50    0.80 
   0  -3  -3    1.40    1.20 
   0   3   3    0.60    1.50 
   1   3  -3  937.11   61.99 
  -1   3   3  800.62   62.49 
   1  -3   3  966.70   61.89 
   1   3  -3  820.32   61.99 
  -1  -3  -3  999.90   62.29 
  -1  -3  -3  902.01   61.99 
   1   3   3  804.32   61.79 
  -1   3  -3  898.91   61.89 
  -1  -3   3  943.81   61.89 
   1   3   3  919.41   62.29 
   1  -3  -3  874.21   62.49 
   1  -3  -3  871.21   62.09 
   2  -3   3   68.69    5.10 
   2   3  -3   68.29    5.10 
   2   3  -3   64.49    5.40 
  -2  -3  -3   67.69    5.10 
  -2   3   3   54.59    6.10 
  -2  -3  -3   68.49    5.40 
   2  -3  -3   68.79    5.40 
  -2  -3   3   68.09    5.10 
   2   3   3   66.89    5.50 
   2   3   3   62.99    5.10 
  -2   3  -3   56.49    5.20 
  -3   3   3 3268.27  252.77 
  -3  -3  -3 3773.82  251.87 
   3  -3   3 3496.55  252.07 
  -3  -3  -3 3893.41  252.17 
   3   3  -3 3613.44  252.27 
   3   3   3 3885.91  252.17 
   3  -3  -3 3630.24  251.97 
  -3   3  -3 3803.12  252.17 
   3  -3  -3 3389.36  252.77 
   3   3   3 3808.42  252.07 
  -4  -3  -3    7.70    1.60 
   4  -3   3    6.00    1.80 
  -4   3   3    7.00    2.80 
   4   3  -3   10.30    2.40 
   4   3  -3    7.50    1.70 
  -4  -3  -3    6.60    1.10 
  -4  -3   3    6.20    1.50 
  -4   3  -3    8.40    2.20 
   4  -3  -3    2.30    2.20 
   4   3   3    6.50    1.70 
  -4   3  -3    6.90    1.20 
   4   3   3    9.40    2.00 
   4  -3  -3   13.00    2.30 
  -5  -3  -3  790.92   55.59 
  -5  -3  -3  861.91   56.09 
   5   3  -3  850.01   56.19 
  -5   3   3  812.22   57.39 
   5  -3   3  757.32   56.39 
   5   3  -3  815.72   56.69 
   5  -3  -3  794.42   56.69 
   5   3   3  860.61   56.19 
   5  -3  -3  757.52   55.89 
  -5   3  -3  800.52   55.49 
   5   3   3  827.32   56.39 
   5  -3  -3  715.53   57.09 
   6  -3   3   39.60    6.10 
  -6  -3  -3   41.80    4.20 
   6   3  -3   43.00    4.40 
  -6   3   3   40.60    6.50 
   6   3  -3   50.09    6.70 
   6   3   3   42.00    4.50 
   6  -3  -3   31.00    5.80 
   6  -3  -3   50.19    4.20 
   6   3   3   49.80    5.30 
   7  -3   3  323.27   21.00 
  -7  -3  -3  308.67   21.20 
  -7   3   3  337.47   23.40 
   7   3  -3  278.07   22.10 
   7   3  -3  325.47   23.20 
   7   3  -3  293.07   21.30 
   7  -3   3  251.37   21.70 
   7  -3  -3  279.67   22.10 
   7  -3  -3  265.27   20.70 
   7  -3  -3  262.87   22.60 
   7   3   3  295.87   21.30 
   7   3   3  281.97   21.70 
   8   3  -3    6.10    3.70 
   8   3  -3   14.00    3.60 
   8  -3   3    7.10    1.90 
  -8  -3  -3    9.70    2.10 
  -8   3   3    8.90    4.10 
   8  -3   3   10.70    3.20 
   8   3  -3    8.00    2.40 
   8  -3  -3    9.00    1.90 
   8   3   3   12.20    3.10 
   8  -3  -3    8.70    3.70 
   8  -3  -3    9.40    3.20 
   8   3   3    6.70    2.20 
   9  -3   3   27.30    2.90 
   9  -3   3   26.60    3.30 
   9   3  -3   24.90    5.60 
   9   3  -3   29.90    4.20 
  -9   3   3   35.30    6.90 
   9  -3   3   26.10    4.80 
   9  -3   3   32.00    2.50 
   9   3  -3   30.40    5.20 
   9  -3  -3   24.70    2.90 
   9  -3  -3   16.60    4.50 
   9   3   3   25.10    4.00 
   9   3   3   24.50    4.50 
   9  -3  -3   20.60    3.00 
   9  -3  -3   29.40    4.90 
  10   3  -3    7.00    4.00 
  10  -3   3    6.00    1.80 
  10   3  -3    8.80    3.80 
  10   3  -3    9.80    2.70 
  10  -3   3    5.00    3.10 
  10  -3   3    6.30    1.70 
  10  -3   3    9.90    1.40 
  10  -3  -3    8.40    2.00 
  10  -3  -3    7.00    1.60 
  10   3   3   10.90    3.40 
  10   3   3    8.90    1.50 
  10  -3  -3    9.80    1.30 
  10  -3  -3    7.20    4.00 
  10   3   3    4.60    3.00 
  10   3   3    4.40    2.40 
  11  -3   3  705.53   47.20 
  11   3  -3  589.24   46.10 
  11  -3   3  670.63   46.10 
  11  -3   3  642.74   46.10 
  11   3  -3  721.53   47.90 
  11   3  -3  689.93   49.30 
  11   3  -3  626.54   49.60 
  11   3   3  622.14   48.80 
  11  -3  -3  775.92   47.90 
  11   3   3  706.83   47.70 
  11   3   3  677.03   46.20 
  11  -3  -3  625.74   46.20 
  11  -3  -3  679.33   46.10 
  11  -3  -3  577.14   49.30 
  11   3   3  645.64   46.00 
  11  -3  -3  648.24   46.20 
  11   3   3  679.33   48.40 
  12   3  -3   71.29    6.00 
  12   3  -3   82.79    5.90 
  12  -3   3   70.89    6.00 
  12   3  -3   68.79    7.60 
  12   3  -3   72.49   10.00 
  12  -3   3   72.39    7.10 
  12   3  -3   76.89    8.40 
  12   3  -3   77.59    9.20 
  12  -3   3   85.79    6.00 
  12   3   3   72.69    5.90 
  12  -3  -3   76.39    5.80 
  12  -3  -3   80.19    6.40 
  12   3   3   83.59    6.00 
  12  -3  -3   69.59    5.80 
  12  -3  -3   80.19    7.90 
  12   3   3   78.19    7.90 
  13   3  -3   20.90    2.30 
  13  -3   3   18.50    2.50 
  13   3  -3   17.60    4.60 
  13   3  -3   24.00    5.50 
  13   3  -3   13.90    2.40 
  13  -3  -3   13.60    3.50 
  13   3   3   22.00    2.50 
  13  -3  -3   21.10    2.30 
  13   3   3   14.60    4.20 
  13   3   3   17.40    2.40 
  14  -3   3    0.40    1.10 
  14   3  -3    0.60    1.80 
  14   3  -3   -1.50    2.80 
  14   3  -3    2.20    1.30 
  14  -3   3    2.80    1.90 
  14   3   3    2.40    1.70 
  14  -3  -3    0.60    1.80 
  14  -3  -3    0.30    1.10 
  14   3   3    1.30    1.20 
  15   3  -3    2.00    1.40 
  15  -3   3    2.60    1.40 
  15  -3   3    0.90    2.10 
  15   3  -3    4.00    4.30 
  15   3  -3    4.40    1.90 
  15   3   3    1.50    1.80 
  15   3   3    1.10    3.10 
  15  -3  -3    3.10    1.30 
  15   3   3    3.10    1.60 
  15  -3  -3    1.50    2.30 
  16   3  -3    4.50    2.30 
  16  -3   3    5.50    1.60 
  16   3  -3    6.10    4.00 
  16  -3   3    5.50    2.30 
  16   3  -3    6.40    1.70 
  16   3   3    1.80    2.00 
  16  -3  -3    5.60    1.70 
  16   3   3    6.40    1.70 
  16  -3  -3    7.00    2.70 
  17  -3   3    4.10    1.80 
  17   3  -3    6.40    2.30 
  17   3  -3    1.30    4.30 
  17  -3   3    2.40    2.40 
  17  -3  -3    5.90    1.70 
  17   3   3    2.70    2.30 
  17  -3  -3    5.30    2.70 
  17   3   3    2.70    1.60 
  18   3  -3    0.30    1.40 
  18  -3   3    1.70    1.50 
  18  -3   3   -1.60    2.40 
  18   3  -3    4.30    4.20 
  18   3   3    2.40    1.60 
  18  -3  -3   -0.90    1.30 
  18   3   3    4.20    2.20 
  19   3  -3    5.60    1.70 
  19  -3   3    5.20    1.70 
  19  -3   3    5.00    2.50 
  19   3   3    2.80    2.30 
  19  -3  -3    5.40    1.60 
  19   3   3    5.70    1.90 
  20   3  -3   -1.10    1.30 
  20  -3   3    1.30    2.30 
  20  -3   3    0.60    1.30 
  20  -3  -3   -1.00    1.20 
  20   3   3   -1.70    1.50 
  20   3   3   -0.20    2.00 
  21  -3   3    1.10    1.50 
  21   3  -3   -0.80    1.30 
  21  -3   3    1.40    2.30 
  21   3   3    0.60    2.10 
  21  -3  -3    0.70    1.20 
  21   3   3    0.20    1.50 
  22  -3   3    0.70    1.30 
  22   3  -3    0.90    1.20 
  22   3   3    0.70    1.30 
  22  -3  -3    0.60    1.10 
  23  -3   3    2.20    2.30 
  23   3  -3    4.30    1.20 
  23  -3  -3    2.40    1.20 
  23   3   3    2.50    1.80 
   0   4  -3 2424.36  170.98 
   0  -4   3 2540.15  170.88 
   0  -4  -3 2571.14  171.48 
   0  -4  -3 2380.76  171.08 
  -1   4   3  105.99    9.40 
   1   4  -3  107.69    8.70 
   1   4  -3  119.39    8.60 
  -1  -4  -3  123.99    9.10 
   1  -4   3  126.99    8.50 
  -1  -4  -3  119.49    8.70 
   1   4   3  105.49    8.40 
   1  -4  -3  113.99    8.80 
   1   4   3  110.99    9.10 
  -1  -4   3  123.79    8.50 
  -1   4  -3  111.59    8.70 
   1  -4  -3  121.29    9.50 
  -2  -4  -3  721.63   45.50 
   2   4  -3  660.43   45.20 
   2   4  -3  642.54   45.30 
  -2   4   3  567.14   45.80 
   2  -4   3  694.53   45.20 
  -2  -4  -3  674.53   45.10 
  -2  -4   3  667.33   45.10 
   2  -4  -3  632.24   45.90 
   2   4   3  621.84   45.00 
  -2   4  -3  576.04   45.20 
   2  -4  -3  659.33   45.20 
   2   4   3  654.13   45.50 
  -3  -4  -3   12.30    1.80 
  -3   4   3    9.40    2.90 
   3   4  -3   11.30    2.20 
  -3  -4  -3   12.10    2.30 
   3  -4   3    8.80    1.90 
   3   4  -3   10.20    1.80 
   3   4   3   13.40    2.20 
   3  -4  -3   14.30    2.50 
  -3   4  -3   10.30    2.10 
   3   4   3    9.40    2.00 
   3  -4  -3    9.50    2.80 
  -3  -4   3    9.70    1.90 
   4   4  -3  231.18   17.00 
  -4  -4  -3  249.48   17.10 
   4  -4   3  214.68   17.20 
  -4  -4  -3  239.18   16.60 
   4   4  -3  252.37   17.50 
  -4   4   3  200.28   17.90 
   4   4   3  257.37   17.20 
   4  -4  -3  203.98   17.90 
   4   4   3  243.58   17.20 
  -4   4  -3  234.98   17.40 
  -4  -4   3  237.88   17.00 
   4  -4  -3  247.48   16.90 
   5   4  -3   19.40    3.40 
   5   4  -3   18.60    3.10 
  -5   4   3   13.70    3.70 
  -5  -4  -3   21.00    2.30 
   5  -4   3   19.30    3.40 
  -5  -4  -3   21.20    3.00 
   5   4   3   20.30    3.30 
   5  -4  -3   18.00    3.80 
   5   4   3   23.30    3.70 
  -5   4  -3   22.30    4.00 
  -5  -4   3   19.30    2.90 
   5  -4  -3   22.50    3.00 
  -6  -4  -3   73.39    6.20 
   6   4  -3   58.69    6.20 
   6  -4   3   75.49    6.80 
  -6   4   3   77.09    8.20 
   6  -4  -3   60.59    7.60 
   6   4   3   73.39    6.40 
   6   4   3   71.89    6.80 
  -7  -4  -3   33.70    4.20 
   7  -4   3   31.80    4.70 
   7   4  -3   37.90    4.50 
  -7   4   3   33.90    6.10 
   7   4  -3   43.10    5.80 
   7   4  -3   39.10    6.60 
   7  -4  -3   34.00    5.80 
   7  -4  -3   41.00    3.90 
   7   4   3   44.10    5.30 
   7   4   3   36.90    4.50 
   8   4  -3 1007.30   71.39 
  -8  -4  -3 1030.10   70.39 
   8  -4   3 1111.89   70.19 
   8  -4   3  858.71   70.99 
   8   4  -3 1106.79   72.49 
   8   4  -3 1023.10   70.59 
   8  -4  -3  897.81   71.89 
   8  -4  -3  981.80   69.89 
   8   4   3 1024.00   70.89 
   8   4   3 1017.30   70.99 
   9  -4   3   40.50    5.90 
   9  -4   3   55.89    4.30 
   9  -4   3   46.50    4.00 
   9   4  -3   47.50    7.60 
  -9  -4  -3   54.79    5.40 
   9   4  -3   53.79    6.90 
  -9   4   3   62.29    8.60 
   9   4  -3   55.39    5.80 
   9  -4   3   58.09    5.00 
   9   4   3   44.20    7.60 
   9   4   3   52.69    6.40 
   9  -4  -3   47.80    4.40 
   9  -4  -3   46.90    7.10 
   9  -4  -3   48.80    4.50 
  10   4  -3   12.70    4.00 
  10  -4   3   13.20    2.10 
  10   4  -3   14.10    3.20 
  10   4  -3    8.20    4.40 
  10  -4   3   14.50    1.80 
  10  -4   3   16.00    3.00 
  10  -4   3   12.40    3.70 
  10  -4  -3   15.10    2.30 
  10   4   3   20.10    4.60 
  10   4   3   12.80    3.60 
  10  -4  -3   13.00    1.60 
  10   4   3   14.80    3.20 
  10  -4  -3   13.00    2.20 
  10  -4  -3    9.50    3.80 
  10   4   3   15.40    1.70 
  11  -4   3   24.50    5.80 
  11   4  -3   13.40    4.10 
  11   4  -3   15.10    5.50 
  11  -4   3   19.00    2.10 
  11   4  -3   18.60    2.10 
  11  -4   3   22.80    2.60 
  11   4   3   14.70    4.10 
  11   4   3   20.10    2.20 
  11  -4  -3   18.40    2.10 
  11  -4  -3   15.50    4.70 
  11   4   3   11.70    3.00 
  11   4   3   24.70    5.10 
  11  -4  -3   18.00    3.50 
  11  -4  -3   19.10    2.60 
  11  -4  -3   15.80    2.30 
  12  -4   3  208.98   15.80 
  12  -4   3  190.28   14.50 
  12   4  -3  203.18   16.50 
  12   4  -3  202.78   14.40 
  12   4  -3  170.68   17.90 
  12   4  -3  185.68   14.90 
  12  -4   3  204.18   14.40 
  12   4  -3  198.78   17.50 
  12   4   3  195.98   14.40 
  12  -4  -3  205.88   14.70 
  12   4   3  212.88   14.50 
  12  -4  -3  193.88   14.30 
  12   4   3  216.68   18.60 
  12  -4  -3  230.58   16.50 
  12   4   3  200.28   16.40 
  12  -4  -3  206.58   14.40 
  13  -4   3    0.00    1.90 
  13  -4   3    5.20    1.40 
  13   4  -3    4.90    1.70 
  13   4  -3    3.80    3.70 
  13   4  -3    7.40    2.00 
  13   4   3    4.90    1.50 
  13  -4  -3    5.40    1.30 
  13   4   3    5.20    3.50 
  13   4   3    2.50    1.60 
  13  -4  -3    6.70    2.30 
  14  -4   3    5.80    2.10 
  14   4  -3    3.70    1.80 
  14   4  -3    1.40    3.30 
  14  -4   3    1.40    1.20 
  14   4  -3    2.40    1.40 
  14  -4  -3    1.10    2.30 
  14   4   3    1.60    1.60 
  14  -4  -3    4.20    1.40 
  14   4   3   -0.20    3.10 
  14   4   3    1.80    1.40 
  15   4  -3    8.20    5.70 
  15  -4   3    3.90    2.10 
  15  -4   3   -0.10    1.40 
  15   4  -3    0.80    1.20 
  15   4  -3    0.50    1.80 
  15  -4  -3    2.80    1.40 
  15   4   3    5.70    1.90 
  15  -4  -3    2.80    2.60 
  15   4   3    6.50    3.50 
  15   4   3    1.10    1.30 
  16   4  -3   39.80    3.80 
  16  -4   3   36.10    4.60 
  16   4  -3   42.90    7.70 
  16  -4   3   45.40    4.10 
  16   4  -3   37.20    4.40 
  16   4   3   34.10    6.50 
  16  -4  -3   40.80    3.90 
  16  -4  -3   39.70    5.00 
  16   4   3   45.60    4.00 
  16   4   3   36.60    4.40 
  17   4  -3    7.80    2.40 
  17  -4   3    3.60    2.50 
  17   4  -3    9.00    2.10 
  17   4  -3    9.50    4.70 
  17  -4   3   10.30    2.10 
  17   4   3    9.60    2.00 
  17   4   3    7.50    2.50 
  17  -4  -3    7.10    2.80 
  18  -4   3    3.40    1.80 
  18  -4   3    6.00    2.60 
  18   4  -3    2.70    1.60 
  18   4  -3    4.60    4.60 
  18   4   3    4.30    1.80 
  18   4   3    0.40    2.20 
  18  -4  -3    1.60    1.60 
  19  -4   3    5.80    2.70 
  19   4  -3    7.20    1.80 
  19  -4   3    5.80    1.70 
  19  -4  -3    4.70    1.60 
  19   4   3    7.00    2.30 
  19   4   3    8.10    2.00 
  20  -4   3    1.50    2.40 
  20   4  -3    2.40    1.40 
  20  -4   3    2.10    1.50 
  20   4   3    3.50    1.70 
  20   4   3    1.20    2.20 
  20  -4  -3    1.00    1.40 
  21  -4   3    8.40    1.80 
  21   4  -3    6.70    1.70 
  21  -4   3    6.90    2.60 
  21  -4  -3    9.50    1.70 
  21   4   3    5.50    2.20 
  21   4   3    8.80    1.80 
  22   4  -3    2.70    1.30 
  22  -4   3    1.90    1.40 
  22   4   3    0.10    1.40 
  22  -4  -3    2.90    1.30 
  23  -4   3    0.20    1.20 
  23   4  -3   -1.10    1.00 
  23  -4  -3    2.90    1.10 
   0   5   3   -0.30    1.80 
   0  -5  -3    0.40    1.30 
   0   5  -3    0.50    1.20 
   0  -5   3   -0.20    0.90 
   0  -5  -3    0.50    1.80 
   1   5  -3   15.80    2.60 
  -1  -5  -3   20.70    2.50 
  -1  -5  -3   16.20    3.10 
   1  -5   3   19.30    2.30 
  -1   5   3   15.40    3.00 
   1   5  -3   15.80    2.50 
  -1   5  -3   15.80    2.60 
   1  -5  -3   19.50    3.50 
   1   5   3   17.90    2.30 
  -1  -5   3   17.20    2.20 
   1  -5  -3   17.40    2.60 
   1   5   3   13.00    2.70 
   2   5  -3  247.58   18.70 
  -2  -5  -3  266.97   18.50 
  -2  -5  -3  275.87   19.00 
   2  -5   3  296.17   18.70 
   2   5  -3  265.87   18.60 
  -2   5   3  216.98   19.30 
  -2  -5   3  273.27   18.50 
   2   5   3  254.67   18.90 
  -2   5  -3  227.68   18.70 
   2   5   3  246.28   18.40 
   2  -5  -3  263.87   18.60 
   2  -5  -3  267.77   19.50 
  -3   5   3 1570.24  125.59 
   3   5  -3 1866.21  124.89 
  -3  -5  -3 1879.61  124.69 
   3   5  -3 1698.23  124.99 
   3  -5   3 2018.80  125.09 
  -3   5  -3 1662.63  125.09 
  -3  -5   3 1928.91  124.89 
   3   5   3 1739.43  124.79 
   3   5   3 1896.41  125.19 
   3  -5  -3 1778.32  124.79 
   3  -5  -3 1805.12  125.79 
  -4  -5  -3 1764.92  116.19 
  -4   5   3 1489.25  117.49 
   4   5  -3 1771.22  116.69 
   4   5  -3 1707.33  116.89 
   4  -5   3 1669.63  116.69 
   4  -5  -3 1739.63  116.39 
  -4  -5   3 1756.72  116.49 
   4   5   3 1739.13  116.79 
  -4   5  -3 1581.64  116.89 
   4   5   3 1684.63  116.59 
   4  -5  -3 1590.24  117.49 
   5  -5   3  508.75   33.90 
  -5  -5  -3  461.05   34.50 
   5   5  -3  463.15   33.00 
  -5  -5  -3  468.95   32.40 
  -5   5   3  419.06   34.00 
  -5  -5   3  460.95   32.80 
   5  -5  -3  421.26   32.60 
   5  -5  -3  427.26   34.00 
   5   5   3  507.75   33.20 
   5   5   3  491.25   33.10 
  -6   5   3   69.59    9.00 
  -6  -5  -3   72.29    6.50 
   6   5  -3   72.49    6.50 
   6   5  -3   72.69    7.30 
   6  -5   3   64.09    6.70 
   6  -5  -3   62.59    7.70 
   6   5   3   72.79    6.80 
   6   5   3   76.99    6.70 
  -6   5  -3   78.69    7.50 
   6  -5  -3   70.79    6.10 
  -6  -5   3   76.59    6.30 
   7   5  -3   24.70    3.80 
   7  -5   3   22.00    4.00 
   7   5  -3   19.50    4.10 
  -7  -5  -3   25.80    3.70 
  -7   5   3   18.90    4.50 
  -7   5  -3   34.30    5.50 
   7  -5  -3   27.20    5.20 
   7   5   3   28.40    4.10 
   7   5   3   20.90    3.80 
   7  -5  -3   21.70    3.10 
   8  -5   3  160.28   11.60 
   8   5  -3  170.68   13.80 
  -8   5   3  165.28   15.00 
   8   5  -3  163.68   12.90 
   8  -5   3  154.08   11.50 
   8  -5  -3  128.89   13.90 
   8  -5  -3  160.78   12.00 
   8  -5  -3  156.98   11.70 
   8   5   3  176.88   13.00 
   8   5   3  170.58   13.40 
   9   5  -3  198.68   16.30 
  -9  -5  -3  199.48   15.00 
   9  -5   3  214.78   14.60 
  -9   5   3  212.08   17.60 
   9  -5   3  165.58   15.60 
   9   5  -3  192.48   15.20 
   9   5  -3  206.78   17.50 
   9   5   3  197.68   15.70 
   9  -5  -3  184.78   14.10 
   9  -5  -3  186.68   14.00 
   9  -5  -3  167.58   16.50 
   9   5   3  195.98   15.20 
  10  -5   3    3.80    2.90 
  10   5  -3    1.20    2.90 
  10   5  -3    0.00    2.70 
  10  -5   3    1.40    0.90 
  10  -5   3    1.40    1.50 
 -10   5   3    4.60    4.40 
  10  -5   3    0.50    1.40 
  10   5  -3    0.80    2.00 
  10  -5  -3    3.40    1.70 
  10   5   3    1.30    1.00 
  10  -5  -3    2.40    1.20 
  10   5   3    1.30    2.60 
  10  -5  -3    1.00    0.90 
  10  -5  -3   -1.60    3.30 
  10   5   3    2.60    2.30 
  11   5  -3   79.99    7.10 
  11   5  -3  107.19    9.30 
  11  -5   3   99.99    7.20 
  11  -5   3   90.69    7.40 
  11  -5   3  108.49    8.40 
  11   5  -3   89.09   11.00 
  11   5  -3   98.69   10.20 
  11   5   3   87.69    7.00 
  11  -5  -3   99.79    7.10 
  11  -5  -3   91.19    7.20 
  11   5   3   93.69    9.00 
  11   5   3   86.69   10.40 
  11   5   3  101.19    9.80 
  11  -5  -3  101.79    7.60 
  12  -5   3  106.49    7.20 
  12   5  -3  111.49   10.20 
  12   5  -3   88.49    7.70 
  12  -5   3   98.59    9.00 
  12   5  -3   96.99   10.90 
  12  -5   3   92.59    7.80 
  12  -5   3  112.59    7.70 
  12   5  -3   91.89   11.60 
  12  -5  -3  108.09    7.60 
  12   5   3   94.19    7.60 
  12   5   3  110.89   10.60 
  12  -5  -3  113.29    9.90 
  12  -5  -3  106.19    8.10 
  12  -5  -3   98.49    7.60 
  12   5   3  103.79   10.00 
  13   5  -3   51.59    7.70 
  13   5  -3   40.90    5.00 
  13  -5   3   46.70    4.80 
  13  -5   3   59.09    4.40 
  13   5  -3   44.70    4.50 
  13  -5  -3   53.89    5.20 
  13   5   3   50.49    7.30 
  13  -5  -3   61.89    4.30 
  13   5   3   55.29    4.40 
  13   5   3   46.30    4.50 
  14   5  -3   83.79   10.20 
  14   5  -3   83.79    6.40 
  14  -5   3   82.29    6.30 
  14   5  -3   71.39    6.40 
  14  -5   3   73.99    6.70 
  14  -5  -3   84.49    6.30 
  14  -5  -3   93.19    6.90 
  14   5   3   68.19    6.40 
  14   5   3   89.09    6.40 
  14   5   3   71.09    9.10 
  15   5  -3   30.00    6.20 
  15  -5   3   23.80    2.90 
  15   5  -3   21.70    2.70 
  15   5  -3   24.00    2.90 
  15  -5   3   24.80    3.30 
  15  -5  -3   22.20    3.20 
  15   5   3   21.80    2.80 
  15   5   3   23.40    2.80 
  15   5   3   19.60    4.90 
  15  -5  -3   22.00    2.70 
  16  -5   3   76.79    6.00 
  16   5  -3   79.79    6.00 
  16   5  -3   62.39    6.20 
  16   5  -3   56.19    9.50 
  16  -5   3   72.09    6.60 
  16   5   3   66.79    6.20 
  16  -5  -3   80.79    6.00 
  16   5   3   82.69    6.10 
  16  -5  -3   77.79    7.00 
  16   5   3   66.09    9.10 
  17   5  -3   24.20    6.20 
  17  -5   3   38.40    3.50 
  17   5  -3   34.70    3.60 
  17  -5   3   33.50    4.10 
  17   5   3   22.20    4.70 
  17  -5  -3   38.50    3.60 
  17   5   3   23.20    5.60 
  17   5   3   29.70    3.50 
  18   5  -3  105.89   13.10 
  18  -5   3  111.49    9.50 
  18  -5   3  126.89    9.10 
  18   5  -3  120.69    9.10 
  18  -5  -3  130.89    9.10 
  18   5   3   99.79    9.20 
  18   5   3  120.99    9.10 
  19  -5   3    6.10    1.70 
  19  -5   3    4.70    2.60 
  19   5  -3    6.80    1.80 
  19  -5  -3    9.00    1.70 
  19   5   3    6.70    1.80 
  19   5   3    3.40    2.10 
  20  -5   3   21.10    4.70 
  21  -5   3    8.00    1.90 
  21  -5   3    5.80    2.60 
  21   5  -3    8.60    1.80 
  21   5   3    5.40    1.80 
  21  -5  -3   11.00    1.70 
  22   5  -3    2.40    1.30 
  22  -5   3    2.20    1.40 
  22   5   3    5.90    1.60 
  22  -5  -3    2.20    1.30 
   0   6  -3 3187.78  226.28 
   0  -6  -3 3318.37  226.18 
   0   6  -3 3122.09  226.28 
   0  -6  -3 3568.84  226.78 
   0   6   3 3050.09  226.78 
   0  -6   3 3419.36  226.18 
   1  -6   3    2.00    1.30 
  -1   6   3    3.20    2.30 
  -1  -6  -3    1.60    1.80 
  -1  -6  -3    4.50    1.60 
   1   6  -3    3.10    1.70 
   1   6  -3    1.90    1.40 
   1  -6  -3    1.30    2.00 
   1   6   3    2.20    2.00 
   1  -6  -3    3.50    1.60 
  -1   6  -3    2.30    1.70 
   1   6   3    2.10    1.30 
  -1  -6   3    3.40    1.40 
  -2  -6  -3   80.99    6.60 
   2  -6   3   73.29    6.10 
   2   6  -3   69.49    6.20 
  -2   6   3   63.99    7.10 
  -2  -6  -3   75.89    5.90 
   2   6  -3   72.09    6.40 
   2   6   3   62.79    5.90 
   2  -6  -3   81.49    7.40 
  -2  -6   3   74.69    6.00 
  -2   6  -3   58.29    6.30 
   2   6   3   69.39    6.60 
   2  -6  -3   75.19    6.10 
  -3  -6  -3  351.66   24.00 
   3   6  -3  310.07   24.30 
  -3  -6  -3  380.06   24.50 
  -3   6   3  281.37   25.00 
   3   6  -3  343.67   24.30 
   3  -6   3  377.26   24.40 
   3  -6  -3  334.57   24.10 
   3   6   3  324.87   24.10 
  -3   6  -3  290.97   24.40 
   3   6   3  346.77   24.60 
  -3  -6   3  355.26   24.20 
   3  -6  -3  346.27   25.20 
   4   6  -3   90.49    7.80 
  -4   6   3   80.09    8.80 
  -4  -6  -3  108.99    8.00 
  -4  -6  -3   93.99    7.30 
   4  -6   3   99.29    9.20 
   4   6   3  102.19    7.90 
  -4  -6   3   90.79    7.60 
   4  -6  -3   77.69    7.40 
  -4   6  -3   99.89    8.30 
   4   6   3   99.99    8.20 
   4  -6  -3   89.39    9.00 
  -5  -6  -3  149.09   10.70 
   5  -6   3  142.39   11.50 
  -5   6   3  131.99   12.50 
   5   6  -3  143.99   11.70 
  -5  -6  -3  156.68   11.40 
   5   6  -3  150.58   11.30 
  -5  -6   3  152.18   11.10 
   5  -6  -3  131.39   12.40 
  -5   6  -3  132.09   11.70 
   5   6   3  142.49   11.40 
   5  -6  -3  139.49   10.90 
   5   6   3  144.59   11.50 
  -6  -6  -3   26.50    3.70 
  -6   6   3   22.30    5.10 
   6   6  -3   31.20    5.00 
   6  -6   3   24.40    4.10 
   6   6  -3   26.40    3.80 
  -6  -6   3   24.70    3.50 
   6  -6  -3   30.30    5.20 
   6   6   3   24.70    3.90 
  -6   6  -3   26.00    4.50 
   6   6   3   24.70    4.20 
   6  -6  -3   24.90    3.30 
   7  -6   3   62.69    7.20 
  -7   6   3   65.99    8.50 
  -7  -6  -3   78.59    6.80 
   7   6  -3   82.89    8.00 
   7   6  -3   73.59    7.00 
  -7  -6   3   75.69    6.70 
   7   6   3   73.39    7.10 
   7  -6  -3   63.09    8.20 
   7  -6  -3   72.59    6.20 
   7   6   3   75.39    7.40 
  -7   6  -3   85.49    8.10 
   8   6  -3  874.71   61.59 
   8  -6   3  763.82   61.19 
   8  -6   3  872.01   59.59 
  -8   6   3  880.21   62.79 
  -8  -6  -3  926.51   60.79 
   8  -6   3  842.02   59.59 
   8   6  -3  929.71   62.89 
   8   6   3  916.41   61.09 
   8  -6  -3  859.51   59.99 
   8  -6  -3  768.82   62.09 
   8  -6  -3  807.32   59.69 
   8   6   3  891.11   61.29 
  -9  -6  -3  138.99   11.10 
   9   6  -3  151.88   13.50 
   9  -6   3  127.09    9.70 
   9   6  -3  140.39   11.40 
   9  -6   3  132.59    9.90 
  -9   6   3  162.18   14.00 
   9  -6   3  114.99   11.60 
   9   6  -3  134.29   12.20 
   9  -6  -3  133.59   10.10 
   9   6   3  136.29   11.40 
   9  -6  -3  126.69    9.60 
   9  -6  -3  121.79   12.70 
   9   6   3  134.99   11.80 
   9  -6  -3  135.89   10.00 
  10  -6   3    3.10    1.70 
  10  -6   3    9.90    1.90 
  10   6  -3    4.70    3.50 
  10   6  -3    8.70    3.50 
 -10   6   3    8.00    4.60 
  10   6  -3    7.20    2.50 
 -10  -6  -3    8.40    2.60 
  10  -6   3    6.70    1.40 
  10  -6   3    7.50    0.80 
  10   6   3   10.50    3.00 
  10  -6  -3    5.50    1.40 
  10  -6  -3    6.70    2.10 
  10   6   3    7.20    1.20 
  10   6   3    6.80    3.00 
  10  -6  -3    0.80    3.20 
  11  -6   3   50.39    5.00 
  11   6  -3   43.90    7.70 
  11   6  -3   44.40    7.30 
  11  -6   3   43.30    3.30 
  11  -6   3   38.50    4.20 
  11  -6   3   43.10    3.80 
  11   6  -3   54.19    6.10 
  11  -6  -3   41.40    3.90 
  11   6   3   53.49    6.50 
  11  -6  -3   42.30    4.30 
  11  -6  -3   46.10    3.70 
  11   6   3   43.00    3.90 
  11   6   3   42.50    6.00 
  12   6  -3   36.20    6.10 
  12  -6   3   37.20    2.70 
  12  -6   3   35.50    3.40 
  12   6  -3   27.40    6.60 
  12   6  -3   34.10    3.50 
  12   6  -3   39.00    6.70 
  12   6   3   34.80    3.40 
  12   6   3   34.50    6.00 
  12  -6  -3   33.80    4.00
[truncated: 3,165,450 more chars]
